# Supplementary material for: Extracellular matrix alterations in chronic ischemic cardiomyopathy revealed by quantitative proteomics
Source: JCI Insight. 2025 Sep 30;10(21):e196933. doi: 10.1172/jci.insight.196933 (PMC12643490; doi:10.1172/jci.insight.196933)
Supplement: Supplemental tables 1-4 [file jciinsight-10-196933-s246.xlsx]

## Sheet: S1 Control
Tissue Name	Condition	Age	Gender
Ctrl_01	Control	61	M
Ctrl_02	Control	25	F
Ctrl_03	Control	24	M
Ctrl_04	Control	57	M
Ctrl_05	Control	64	M
Ctrl_06	Control	65	F
Ctrl_07	Control	62	M
Ctrl_08	Control	64	F
Ctrl_09	Control	56	M
Ctrl_10	Control	37	M
Ctrl_11	Control	48	M
Ctrl_12	Control	58	F
Ctrl_13	Control	61	F
Ctrl_14	Control	58	F
Ctrl_15	Control	43	F
Ctrl_16	Control	41	F

## Sheet: S1 ICM
Tissue Name	Condition	Age	Gender	Myocardial Infarction	Coronary Artery Disease
ICM_01	ICM	61	M	N	Y
ICM_02	ICM	50	F	Y	Y
ICM_03	ICM	63	M	N	Y
ICM_04	ICM	45	M	N	Y
ICM_05	ICM	65	M	Y	Y
ICM_06	ICM	38	M	N	Y
ICM_07	ICM	55	F	Y	Y
ICM_08	ICM	55	M	N	Y
ICM_09	ICM	64	M	N	Y
ICM_10	ICM	66	M	Y	Y
ICM_11	ICM	64	M	Y	Y
ICM_12	ICM	71	M	N	Y
ICM_13	ICM	58	F	N	Y
ICM_14	ICM	66	M	N	Y
ICM_15	ICM	51	M	Y	Y
ICM_16	ICM	64	M	N	Y

## Sheet: S1 Summary Table
Characteristic
Group	Control	ICM
N	16	16
Male (%)	8 (50%)	13 (81%)
Female (%)	8 (50%)	3 (19%)
Age Data
Mean	51.5y	58.5y
Median	57.5y	62y
Supplementary Table S1. Age and sex information for control and ICM patients. Control heart tissue and ICM tissue from left ventrivular assist devist have been coded Control_# and ICM_#, respectively. Tissues were obtained from the University of Wisconsin-Madison Organ Procurement Organization and the University of Michigan. Age and gender information has been provided.

## Sheet: S2 Peptides
Protein.Group	Protein.Ids	Protein.Names	Genes	First.Protein.Description	Proteotypic	Stripped.Sequence	Modified.Sequence	Precursor.Charge	Precursor.Id	Azo_ICM_01	Azo_ICM_02	Azo_ICM_03	Azo_ICM_04	Azo_ICM_05	Azo_ICM_06	Azo_ICM_07	Azo_ICM_08	Azo_ICM_09	Azo_ICM_10	Azo_ICM_11	Azo_ICM_12	Azo_ICM_13	Azo_ICM_14	Azo_ICM_15	Azo_ICM_16	Azo_Ctrl_01	Azo_Ctrl_02	Azo_Ctrl_03	Azo_Ctrl_04	Azo_Ctrl_05	Azo_Ctrl_06	Azo_Ctrl_07	Azo_Ctrl_08	Azo_Ctrl_09	Azo_Ctrl_10	Azo_Ctrl_11	Azo_Ctrl_12	Azo_Ctrl_13	Azo_Ctrl_14	Azo_Ctrl_15	Azo_Ctrl_16	LiCl_ICM_01	LiCl_ICM_02	LiCl_ICM_03	LiCl_ICM_04	LiCl_ICM_05	LiCl_ICM_06	LiCl_ICM_07	LiCl_ICM_08
P55011	P55011	S12A2_HUMAN	SLC12A2	Solute carrier family 12 member 2	1	AAAAAAAAAAAAAAAGAGAGAK	AAAAAAAAAAAAAAAGAGAGAK	3	AAAAAAAAAAAAAAAGAGAGAK3	16176.5		9644.59	13779	11324.8	8864.97			13660.3	8638.89	9709.31		11074.8	14749.5	9069.76	13673.1	7201.61	22122.9	6732.66	14098.3	9829.67		9989.59	13763.8			11719	13302	6873.9	11961.1	21109	19542.3	1166.19			2586.96
P37108	P37108	SRP14_HUMAN	SRP14	Signal recognition particle 14 kDa protein	1	AAAAAAAAAPAAAATAPTTAATTAATAAQ	AAAAAAAAAPAAAATAPTTAATTAATAAQ	2	AAAAAAAAAPAAAATAPTTAATTAATAAQ2			1262.05	64239.6	1999.06					123370		106441			3947.26			55825.9		13814.6		10387.4	3746.3				110496	104159	2182.26	97329.9						167305	2305.92		88458.8
P37108	P37108	SRP14_HUMAN	SRP14	Signal recognition particle 14 kDa protein	1	AAAAAAAAAPAAAATAPTTAATTAATAAQ	AAAAAAAAAPAAAATAPTTAATTAATAAQ	3	AAAAAAAAAPAAAATAPTTAATTAATAAQ3																																				3172.52			2348.8
Q16585	Q16585	SGCB_HUMAN	SGCB	Beta-sarcoglycan	1	AAAAAAAAEQQSSNGPVKK	AAAAAAAAEQQSSNGPVKK	2	AAAAAAAAEQQSSNGPVKK2			2432.39	1283.25					640.974	1136.76			1665.02	1252.79	1384.74	1378.23		545.54			1517.17		1295.24	773.852		1333.8	1342.07	1049.93			1371.21	895.385
Q16585	Q16585	SGCB_HUMAN	SGCB	Beta-sarcoglycan	1	AAAAAAAAEQQSSNGPVKK	AAAAAAAAEQQSSNGPVKK	3	AAAAAAAAEQQSSNGPVKK3	3375.16		9892.19	7463.54	7660.44	4826.92			7161.31	4300.36	7118.21			5059.7	9409.96	6664.1		4422.42	6430.66	6973.37	4812.52	8809.04	4655.73	5770.85	2821.56	4966.01	4836.77	5648.33	5563.96		4543.71	8970.64
Q9Y4H2	Q9Y4H2	IRS2_HUMAN	IRS2	Insulin receptor substrate 2	1	AAAAAAAAVPSAGPAGPAPTSAAGR	AAAAAAAAVPSAGPAGPAPTSAAGR	2	AAAAAAAAVPSAGPAGPAPTSAAGR2				4168.28	2762.37	4009.15				1129.53		5831.11	1943.8	2617.33	3479.36	4859.21			6813.01								5056.58	3836.18	5549.02	6500.04	3852.34	3306	645.996		811.292	959.508	1607.1	2187.88	1040.11
P36578	P36578	RL4_HUMAN	RPL4	60S ribosomal protein L4	1	AAAAAAALQAK	AAAAAAALQAK	2	AAAAAAALQAK2	52841.9		41153.7	46454.6	52799.6	34507.3	44014.4		51221.5	53942	56455.5	54480	45871.7	22087.8	20111.5	39154.9	20557.3	24433.9	30506.7	13515.9	18584.1	22408.6	29483.3	23602.1	59068.2	50674.7	28197	39025	56036	33512.8	39983.7	21314.1	8265.63	4687.67	14284.8	7186.4	6051.73	5256.03	7037.27	11247.8
Q8N5X7	Q8N5X7	IF4E3_HUMAN	EIF4E3	Eukaryotic translation initiation factor 4E type 3	1	AAAAAAAPEPPLGLQQLSALQPEPGGVPLHSSWTFWLDR	AAAAAAAPEPPLGLQQLSALQPEPGGVPLHSSWTFWLDR	4	AAAAAAAPEPPLGLQQLSALQPEPGGVPLHSSWTFWLDR4																																				3015.13	3794.97	5058.8	2089.17
Q8NCE2	Q8NCE2	MTMRE_HUMAN	MTMR14	Myotubularin-related protein 14	1	AAAAAASAGSSASSGNQPPQELGLGELLEEFSR	AAAAAASAGSSASSGNQPPQELGLGELLEEFSR	3	AAAAAASAGSSASSGNQPPQELGLGELLEEFSR3				3633.59		5702.78			8272.5	6809.27		7270.81		6334.75		2991.15	6824.34		12571.4		8629.38		11805.1	11661.6		4969.04		12198.1	6105.66		3322.48
A6NIH7	A6NIH7	U119B_HUMAN	UNC119B	Protein unc-119 homolog B	1	AAAAASAAGPGGLVAGK	AAAAASAAGPGGLVAGK	2	AAAAASAAGPGGLVAGK2																																				1740.82		1163.58
Q9BTD8	Q9BTD8	RBM42_HUMAN	RBM42	RNA-binding protein 42	1	AAAAATVVPPMVGGPPFVGPVGFGPGDR	AAAAATVVPPMVGGPPFVGPVGFGPGDR	3	AAAAATVVPPMVGGPPFVGPVGFGPGDR3																																	1831.39			1323.58	3132.6	2872.73		7614.42
Q9P258	Q9P258	RCC2_HUMAN	RCC2	Protein RCC2	1	AAAAAWEEPSSGNGTAR	AAAAAWEEPSSGNGTAR	2	AAAAAWEEPSSGNGTAR2																			1487.44														1427.73	2353.13			1006.2
O60518	O60518	RNBP6_HUMAN	RANBP6	Ran-binding protein 6	1	AAAAFVLANENNIALFK	AAAAFVLANENNIALFK	2	AAAAFVLANENNIALFK2																																	1294.32		1647.28		1161.45	3389.82
Q5U651	Q5U651	RAIN_HUMAN	RASIP1	Ras-interacting protein 1	1	AAAAGSGDLPPLGPATLLALCVQHSAR	AAAAGSGDLPPLGPATLLALC(UniMod:4)VQHSAR	3	AAAAGSGDLPPLGPATLLALC(UniMod:4)VQHSAR3																																	6876.48		7120.72	6480.67	5140.34	5915.61
Q53GG5	Q53GG5	PDLI3_HUMAN	PDLIM3	PDZ and LIM domain protein 3	1	AAAANLCPGDVILAIDGFGTESMTHADAQDRIK	AAAANLC(UniMod:4)PGDVILAIDGFGTESMTHADAQDRIK	4	AAAANLC(UniMod:4)PGDVILAIDGFGTESMTHADAQDRIK4																																	5759.33		18157.4	14605.3	17726.1	7222.44	17184.2
Q6XQN6	Q6XQN6	PNCB_HUMAN	NAPRT	Nicotinate phosphoribosyltransferase	1	AAAAQFQVPWLESVLIVVSNNIDEEALAR	AAAAQFQVPWLESVLIVVSNNIDEEALAR	3	AAAAQFQVPWLESVLIVVSNNIDEEALAR3						5460.05																											15051.4		21467	5631.84
P55036	P55036	PSMD4_HUMAN	PSMD4	26S proteasome non-ATPase regulatory subunit 4	1	AAAASAAEAGIATTGTEDSDDALLK	AAAASAAEAGIATTGTEDSDDALLK	2	AAAASAAEAGIATTGTEDSDDALLK2	15501.8	15423.2	18617.8	28824.2	13991.9	26047.3			13474.8	14486.7	10388.9	15915.3	10795.5	8231.37	16430.3	25733.9	14384.3	12454.6	15833.7	9314.9	7246.43	7877.06	2768.18	7557.09	13698.9	12669.4	13700.3	17291.9	10745	19128.3	13575	16985.6	6928.72	4050.7	10857	10921.8	6679.4	20638.7	10134.8	3386.43
P05154	P05154	IPSP_HUMAN	SERPINA5	Plasma serine protease inhibitor	1	AAAATGTIFTFR	AAAATGTIFTFR	2	AAAATGTIFTFR2					14979.2						26291.5			6592.87	15062.7														9307.07
Q8WWH5	Q8WWH5	TRUB1_HUMAN	TRUB1	Pseudouridylate synthase TRUB1	1	AAAAVVAAAAR	AAAAVVAAAAR	2	AAAAVVAAAAR2	24204.1	21504.9	17418.1	5368.35	30300.8	25726.5	62498.1		5129.92	6528.24	14006.7	35298.6	20546.3		33660.4		17194.6	20209.8		14532.4	6327.99	20109.5			6997.77	15752.8		18003.3	21918.3	12849.5	14197.6	4182.17	3227.44		2210.98		1589.89	1496.16	1734.82
Q6P2E9	Q6P2E9	EDC4_HUMAN	EDC4	Enhancer of mRNA-decapping protein 4	1	AAADTLQGPMQAAYR	AAADTLQGPMQAAYR	2	AAADTLQGPMQAAYR2																																	4806.81		4803.74	6221.44	6091.76
A5YM72	A5YM72	CRNS1_HUMAN	CARNS1	Carnosine synthase 1	1	AAAEAALAAVLALEAGLSAEQR	AAAEAALAAVLALEAGLSAEQR	3	AAAEAALAAVLALEAGLSAEQR3																																	5230.38		9107.46	19847.7	7373.5	24259	7095.45
Q9NQP4	Q9NQP4	PFD4_HUMAN	PFDN4	Prefoldin subunit 4	1	AAAEDVNVTFEDQQK	AAAEDVNVTFEDQQK	2	AAAEDVNVTFEDQQK2		11206.3	16758.1	10833.9	11999.8	15308			12473.6	8826.74	9625.17		10144.8	5713.13	31572.9		22247.4	11045.5	17471.7	13639.6	10738.6			14356.4	20039.7	14913.8	17111.1	12638.9	10832.7	13062	10929.3	12658.7	25803.9	19673.8	34828.5	46340.5	23797.7	42244.2	26206.1	9471.78
Q9NQP4	Q9NQP4	PFD4_HUMAN	PFDN4	Prefoldin subunit 4	1	AAAEDVNVTFEDQQKINK	AAAEDVNVTFEDQQKINK	3	AAAEDVNVTFEDQQKINK3			7724.86		3801.04										8809.46		10392.6	8570.98									6769.38
O15357	O15357	SHIP2_HUMAN	INPPL1	Phosphatidylinositol 3,4,5-trisphosphate 5-phosphatase 2	1	AAAEELLAR	AAAEELLAR	2	AAAEELLAR2					61178.2																												38782.2		11036.2			3507.35
Q8N3L3	Q8N3L3	TXLNB_HUMAN	TXLNB	Beta-taxilin	1	AAAEELPVGASAGPQPR	AAAEELPVGASAGPQPR	2	AAAEELPVGASAGPQPR2	42880.4	31840.7	36263.9	52756.7	52760.2	46512.9			59612.2	50996.1	32982.4	181593	38717.8	52980.1	57833.9	97060.4	41342.3	34560.4	39746.6	37738.1	20591	57869.4	35171.9	21802.4	30893.4	40595.5	57792.2	45594	65064.4	52591.8	30435.4	35209	141907		111288	274016	143409	168054	110923
Q8N3L3	Q8N3L3	TXLNB_HUMAN	TXLNB	Beta-taxilin	1	AAAEELPVGASAGPQPR	AAAEELPVGASAGPQPR	3	AAAEELPVGASAGPQPR3			17475.6	30726.9	10286.3	17251.2			31427.8					16245.9	15392.6	38033.5	18754.4	16520		79414.4	12164.6	17547.5					131634		12254.3	18534.9	10665.1	15248.5	4941.5		5526.83				8614.8
P21953	P21953	ODBB_HUMAN	BCKDHB	2-oxoisovalerate dehydrogenase subunit beta, mitochondrial	1	AAAEEVPIEPYNIPLSQAEVIQEGSDVTLVAWGTQVHVIR	AAAEEVPIEPYNIPLSQAEVIQEGSDVTLVAWGTQVHVIR	4	AAAEEVPIEPYNIPLSQAEVIQEGSDVTLVAWGTQVHVIR4													7951.41																				92500.8	3688.41	49448.8	15002.4	27493.1	20588	55268.5	6969.68
P02786	P02786	TFR1_HUMAN	TFRC	Transferrin receptor protein 1	1	AAAEVAGQFVIK	AAAEVAGQFVIK	2	AAAEVAGQFVIK2			8478.8														38867.8													29036.8	19555.3
P07954	P07954	FUMH_HUMAN	FH	Fumarate hydratase, mitochondrial	1	AAAEVNQDYGLDPK	AAAEVNQDYGLDPK	2	AAAEVNQDYGLDPK2	52636.7	25061	31733.3	34767.5	25501.4	60192.2			90953.2	77575.4	42310.3	17085.6	52365	49752.2	48713.6	74869	23501.6	29836.3	65001.9	24742.3	60153.3	22740.1	62536.4	31349.2	52727.4	41653.1	29358.8	52090	25489.4	82540.9	29392.6	97629.4	950608	1050000	1050000	1190000	852466	933600	1110000	74106
Q9Y490	Q9Y490	TLN1_HUMAN	TLN1	Talin-1	1	AAAFEEQENETVVVK	AAAFEEQENETVVVK	2	AAAFEEQENETVVVK2		6987.27	4661.41	5054.22	4897.19				3974.56		3360.61		4313.18		10377.5			2483.76											2553.78		4232.33	2887.47	5286.96	23492.8	7563.51	4286.79	13419.8	7980.61	7400.78	6278.51
Q9Y490	Q9Y490	TLN1_HUMAN	TLN1	Talin-1	1	AAAFEEQENETVVVKEK	AAAFEEQENETVVVKEK	3	AAAFEEQENETVVVKEK3			5170.56		9336.99										14035.4					6613.9																				24785.4
D6RIA3	D6RIA3	CD054_HUMAN	C4orf54	Uncharacterized protein C4orf54	1	AAAFENLAR	AAAFENLAR	2	AAAFENLAR2			39092															30572.7											20611.7
O95359	O95359	TACC2_HUMAN	TACC2	Transforming acidic coiled-coil-containing protein 2	1	AAAFQVAPHSHGEEAVAQDR	AAAFQVAPHSHGEEAVAQDR	3	AAAFQVAPHSHGEEAVAQDR3														1110.76																			607.699	2394.93	2536.94	3354.73	1555.81	3680.32	3073.71
O95359	O95359	TACC2_HUMAN	TACC2	Transforming acidic coiled-coil-containing protein 2	1	AAAFQVAPHSHGEEAVAQDRIPSGK	AAAFQVAPHSHGEEAVAQDRIPSGK	4	AAAFQVAPHSHGEEAVAQDRIPSGK4														5224.07																						1749.13
Q96S52	Q96S52	PIGS_HUMAN	PIGS	GPI transamidase component PIG-S	1	AAAGAAATHLEVAR	AAAGAAATHLEVAR	2	AAAGAAATHLEVAR2	820.124		3427.85	1763.52	1574.18	1947.07			2670.13	716.37	2157.17		1713.74	2643.43		1358.68		1521.28	2057.3	4621.46	1726.23	1433.15	2927.82	1748.15		2553.28	1876.25	3212.27	2039.45		1645.64	3330.24
Q8N4T8	Q8N4T8	CBR4_HUMAN	CBR4	3-oxoacyl-[acyl-carrier-protein] reductase	1	AAAGDLGGDHLAFSCDVAK	AAAGDLGGDHLAFSC(UniMod:4)DVAK	2	AAAGDLGGDHLAFSC(UniMod:4)DVAK2																																	529.58	269.66	531.378	2306.06	1190.42	2301.04	1129.46
Q8N4T8	Q8N4T8	CBR4_HUMAN	CBR4	3-oxoacyl-[acyl-carrier-protein] reductase	1	AAAGDLGGDHLAFSCDVAK	AAAGDLGGDHLAFSC(UniMod:4)DVAK	3	AAAGDLGGDHLAFSC(UniMod:4)DVAK3																																	9108.92	4592.04	12750.7	5124.38	9213.87	4244.81	16447.7
P35221	P35221	CTNA1_HUMAN	CTNNA1	Catenin alpha-1	1	AAAGEFADDPCSSVK	AAAGEFADDPC(UniMod:4)SSVK	2	AAAGEFADDPC(UniMod:4)SSVK2	15320.8		10216.6	9575.59	14512.8	12124.3			10449.1	21319.5	17299.5	13642.9	14832.2	14817.4	14878.2	10482.9	4948.49	6936.79	7861.17	7910.81	15694.2	14886.5	16751.2	9405.07	8851.17	13614.6	9728.72	7409.63	17474.4	16745.9	9611.05	21238.2	7491.29	4422.17	10471.9	10506.1	6039.92	9475.76	11099.9
P35221	P35221	CTNA1_HUMAN	CTNNA1	Catenin alpha-1	1	AAAGEFADDPCSSVKR	AAAGEFADDPC(UniMod:4)SSVKR	2	AAAGEFADDPC(UniMod:4)SSVKR2				1967.26					3089.72					2866.57							1625.81											2262.58				634.962
P35221	P35221	CTNA1_HUMAN	CTNNA1	Catenin alpha-1	1	AAAGEFADDPCSSVKR	AAAGEFADDPC(UniMod:4)SSVKR	3	AAAGEFADDPC(UniMod:4)SSVKR3			10249.1		8000.89	10280.9			5965.97	9728.71	6692.45		8119.84	3960.12		8270.36					8497.16		10591.3					6869.65				12596.9	1679.82		3818.43	3982.11	3146.98	2027.3	3099.36
Q96C19	Q96C19	EFHD2_HUMAN	EFHD2	EF-hand domain-containing protein D2	1	AAAGELQEDSGLCVLAR	AAAGELQEDSGLC(UniMod:4)VLAR	2	AAAGELQEDSGLC(UniMod:4)VLAR2																																	4955.72	11008.2	5173.17	7777.83		7807.82	3844.38	4293.79
Q9BUP0	Q9BUP0	EFHD1_HUMAN	EFHD1	EF-hand domain-containing protein D1	1	AAAGELQEDSGLMALAK	AAAGELQEDSGLMALAK	2	AAAGELQEDSGLMALAK2																																	22422.9		7135.24	20977.4	16069.4	14775.8	22987.6	12325.3
Q9GZT9	Q9GZT9	EGLN1_HUMAN	EGLN1	Egl nine homolog 1	1	AAAGGQGSAVAAEAEPGKEEPPAR	AAAGGQGSAVAAEAEPGKEEPPAR	3	AAAGGQGSAVAAEAEPGKEEPPAR3					6384.97				8272.14	8384.22			7943.5	10833.5				6860.83	9189.71								9802.28	10871.4				8505.61	1308.92		3243.45	2773.32	2199.2	2467.19	1882.14
Q15149	Q15149	PLEC_HUMAN	PLEC	Plectin	1	AAAGKAELELELGR	AAAGKAELELELGR	2	AAAGKAELELELGR2	20894.3	22332.8	27353.9	19932.7	33539.8	14137.6					16860.5	17050.6	9196.17	14226.8	27105.2		19312.5	25801.7	21597.1	32016.9	14831			20204.8		20476.4	33780	23841.4	23841.9		30952.9	15868.4								9035.41
Q15149	Q15149	PLEC_HUMAN	PLEC	Plectin	1	AAAGKAELELELGR	AAAGKAELELELGR	3	AAAGKAELELELGR3	28326	37071.5	85468.8	37335.1	107838	53490.8				19691.8	24177.6	32505.6	24624.6	34123.4	77021.5	24710.8	79485.5	67697.7	45104.4	71996.6	47054.4	29490.2	22085.9	48258.1	23353.3	25011.9	62357.7	37609.3	62276.9		58276.9	31927								23715.7
Q96T51	Q96T51	RUFY1_HUMAN	RUFY1	RUN and FYVE domain-containing protein 1	1	AAAGLGGGDSGDGTAR	AAAGLGGGDSGDGTAR	2	AAAGLGGGDSGDGTAR2																																	1435.31
Q5VSL9	Q5VSL9	STRP1_HUMAN	STRIP1	Striatin-interacting protein 1	1	AAAGLLPGGK	AAAGLLPGGK	2	AAAGLLPGGK2	9447.52		7203.91		6583.45	11411.1					5501.95		14239.6	2796.25	9817.74			6066.6			7660.82	9566.46							5779.2		8090.42	6685.15
P17544	P17544	ATF7_HUMAN	ATF7	Cyclic AMP-dependent transcription factor ATF-7	1	AAAGPLDMSLPSTPDIK	AAAGPLDMSLPSTPDIK	2	AAAGPLDMSLPSTPDIK2																																	1633.88			2615.44	2340.05	2713.47	2058.49
O14497	O14497	ARI1A_HUMAN	ARID1A	AT-rich interactive domain-containing protein 1A	1	AAAGQESEGPAVGPPQPLGK	AAAGQESEGPAVGPPQPLGK	2	AAAGQESEGPAVGPPQPLGK2				3774.89		2864.34			3355.77	3144.04	1523.91					2872.14			1349.77								2237.35	2084.16	2193.38		1404.18		3248.62	1685.8	2966.72	3451.12	3300.47	3152.12	1375.83
Q9BQS8	Q9BQS8	FYCO1_HUMAN	FYCO1	FYVE and coiled-coil domain-containing protein 1	1	AAAGSLPGLQAQLAQAEQR	AAAGSLPGLQAQLAQAEQR	2	AAAGSLPGLQAQLAQAEQR2																																	4180.52	2557.62	5226.18	8741.98	6713.33	8951.61	5200.14	9927.45
Q9BQS8	Q9BQS8	FYCO1_HUMAN	FYCO1	FYVE and coiled-coil domain-containing protein 1	1	AAAGSLPGLQAQLAQAEQR	AAAGSLPGLQAQLAQAEQR	3	AAAGSLPGLQAQLAQAEQR3							16098.1														5873.21												5317.29		5189.25	2292.93	4429.55	4875.55	7105.13	19978.2
Q9NUP1	Q9NUP1	BL1S4_HUMAN	BLOC1S4	Biogenesis of lysosome-related organelles complex 1 subunit 4	1	AAAGYAACLLPGAGARPEVEALDASLEDLLTR	AAAGYAAC(UniMod:4)LLPGAGARPEVEALDASLEDLLTR	3	AAAGYAAC(UniMod:4)LLPGAGARPEVEALDASLEDLLTR3																																		2331.02	2398.88		1284.08		2280.2
P13807	P13807	GYS1_HUMAN	GYS1	Glycogen [starch] synthase, muscle	1	AAAHCAHVFTTVSQITAIEAQHLLK	AAAHC(UniMod:4)AHVFTTVSQITAIEAQHLLK	3	AAAHC(UniMod:4)AHVFTTVSQITAIEAQHLLK3																																	9994.27	1997.19	21154.6	32919.2	26115.3	20716.4	31511.6
P13807	P13807	GYS1_HUMAN	GYS1	Glycogen [starch] synthase, muscle	1	AAAHCAHVFTTVSQITAIEAQHLLK	AAAHC(UniMod:4)AHVFTTVSQITAIEAQHLLK	4	AAAHC(UniMod:4)AHVFTTVSQITAIEAQHLLK4																																	12108.7		11734.3	16186.2	8533.98	11019.7	13302.9
Q8WZ42	Q8WZ42	TITIN_HUMAN	TTN	Titin	1	AAAHLTVIEK	AAAHLTVIEK	2	AAAHLTVIEK2	31928.6	37285.5	30676	31120.8	42035.6	30879.7			39252.7	44557.7	66475.8	7975.83	40439.6	69528.5	28888.5	28263.5	42647.1	17037.6	55471.8	26104.9	34924.9	41950.4	44574.2	44075.9	20547	41657.4	17911.6	44846.1	18170.4	15736	21956.1	37198.6
Q8WZ42	Q8WZ42	TITIN_HUMAN	TTN	Titin	1	AAAHLTVIEKLR	AAAHLTVIEKLR	2	AAAHLTVIEKLR2			1053.22		1581.04									1759.72
Q8WZ42	Q8WZ42	TITIN_HUMAN	TTN	Titin	1	AAAHLTVIEKLR	AAAHLTVIEKLR	3	AAAHLTVIEKLR3			17802		19493.6									16384.6	16684.3		15023.3	11515.5		17489.3									10077.6		12591.5
Q53GG5	Q53GG5	PDLI3_HUMAN	PDLIM3	PDZ and LIM domain protein 3	1	AAAHQLCLK	AAAHQLC(UniMod:4)LK	2	AAAHQLC(UniMod:4)LK2																																	3975.68		8501.97	4383.36	7912.79	3171.4	7851.34
P0DMV8;P0DMV9	P0DMV8;P0DMV9	HS71A_HUMAN;HS71B_HUMAN	HSPA1A;HSPA1B	Heat shock 70 kDa protein 1A	0	AAAIGIDLGTTYSCVGVFQHGK	AAAIGIDLGTTYSC(UniMod:4)VGVFQHGK	2	AAAIGIDLGTTYSC(UniMod:4)VGVFQHGK2										303.675							1342.79		508.93								1388.16	567.877				699.313	10468.5	2023.8	12801.5	18895.1	15679.2	12213.8	12460.6
P0DMV8;P0DMV9	P0DMV8;P0DMV9	HS71A_HUMAN;HS71B_HUMAN	HSPA1A;HSPA1B	Heat shock 70 kDa protein 1A	0	AAAIGIDLGTTYSCVGVFQHGK	AAAIGIDLGTTYSC(UniMod:4)VGVFQHGK	3	AAAIGIDLGTTYSC(UniMod:4)VGVFQHGK3		18595.5	19940.1	9621.1	24532.9	11235.7			5448.82	9151.77	8829.36	15655	15517.9	6705.83	24630	5643.68	26580.6	13581.6	8916.04	30589.9	7116.94		10717.2	9820.11	6033.28	3927.14	11953.4	19064.8	11955.9	14369.8	16580.1	13333.5	201894	129009	339488	101455	93770.3	56073	219651	186400
Q15063	Q15063	POSTN_HUMAN	POSTN	Periostin	1	AAAITSDILEALGR	AAAITSDILEALGR	2	AAAITSDILEALGR2	16300.5			24116.9	21347.4	48314.7		72709.2	67845.1	24810.1	114299	18601.5	119373	13434.7	9938.5	29404.8	38478.6				5332.83		4054.32	3058.15			3371.02	4697.83				10177.7	268760	8627.13	35603.9	175240	216918	247786	959661	653066
Q15063	Q15063	POSTN_HUMAN	POSTN	Periostin	1	AAAITSDILEALGRDGHFTLFAPTNEAFEK	AAAITSDILEALGRDGHFTLFAPTNEAFEK	4	AAAITSDILEALGRDGHFTLFAPTNEAFEK4																																							8529.27
Q9UGJ0	Q9UGJ0	AAKG2_HUMAN	PRKAG2	5'-AMP-activated protein kinase subunit gamma-2	1	AAALAAALGPAEAGMLEK	AAALAAALGPAEAGMLEK	2	AAALAAALGPAEAGMLEK2																																1668.47	9993.19		7822.02	14667.8	2844.62	14609.7	9999.94
Q8TAE8	Q8TAE8	G45IP_HUMAN	GADD45GIP1	Growth arrest and DNA damage-inducible proteins-interacting protein 1	1	AAALAAAVAQDPAASGAPSS	AAALAAAVAQDPAASGAPSS	2	AAALAAAVAQDPAASGAPSS2	27338.9						46640.6					28473.6											31702.2		49088
Q2M2W7	Q2M2W7	CQ058_HUMAN	C17orf58	UPF0450 protein C17orf58	1	AAALAPGPAPAPPPR	AAALAPGPAPAPPPR	2	AAALAPGPAPAPPPR2											19750.1
Q8IYS1	Q8IYS1	P20D2_HUMAN	PM20D2	Xaa-Arg dipeptidase	1	AAALASGCTVEIK	AAALASGC(UniMod:4)TVEIK	2	AAALASGC(UniMod:4)TVEIK2																																	9868.36		8870.05			9470.33
Q7Z392	Q7Z392	TPC11_HUMAN	TRAPPC11	Trafficking protein particle complex subunit 11	1	AAALCNACELSGK	AAALC(UniMod:4)NAC(UniMod:4)ELSGK	2	AAALC(UniMod:4)NAC(UniMod:4)ELSGK2																																	4516.6		2184.74	3038.08	3085.67	4446.71
P31948	P31948	STIP1_HUMAN	STIP1	Stress-induced-phosphoprotein 1	1	AAALEAMKDYTK	AAALEAMKDYTK	2	AAALEAMKDYTK2			15204.4			9539.1			6001.58		8320.07					17165.6			9071.24													6756.94	32117.9		23235.1	56998	49716	48400.6	34812.9	54266.4
P31948	P31948	STIP1_HUMAN	STIP1	Stress-induced-phosphoprotein 1	1	AAALEAMKDYTK	AAALEAMKDYTK	3	AAALEAMKDYTK3																																	3017.82		2796.4	4069.8	3202.08	3249.83	4958.47
P31948	P31948	STIP1_HUMAN	STIP1	Stress-induced-phosphoprotein 1	1	AAALEFLNRFEEAK	AAALEFLNRFEEAK	2	AAALEFLNRFEEAK2																																	1513.23			2978.24	3719.75	2002.58	1891.52
P31948	P31948	STIP1_HUMAN	STIP1	Stress-induced-phosphoprotein 1	1	AAALEFLNRFEEAK	AAALEFLNRFEEAK	3	AAALEFLNRFEEAK3																																	8208.23		7047.5	8413.64	6962.07	8944.17	8320.59	12228.5
Q13423	Q13423	NNTM_HUMAN	NNT	NAD(P) transhydrogenase, mitochondrial	1	AAALEQFK	AAALEQFK	2	AAALEQFK2	1500000	762540	1180000	776837	948924	1520000	2190000		513079	691299	1300000	1090000	1470000	470801	1040000	758556	1810000	1500000	806830	1740000	1430000	2460000	1220000	1110000	1200000	154886	1150000	986826	1250000	2680000	1720000	1300000
Q13423	Q13423	NNTM_HUMAN	NNT	NAD(P) transhydrogenase, mitochondrial	1	AAALEQFKSLGAEPLEVDLK	AAALEQFKSLGAEPLEVDLK	2	AAALEQFKSLGAEPLEVDLK2														1317.4										2137.35								1861
Q13423	Q13423	NNTM_HUMAN	NNT	NAD(P) transhydrogenase, mitochondrial	1	AAALEQFKSLGAEPLEVDLK	AAALEQFKSLGAEPLEVDLK	3	AAALEQFKSLGAEPLEVDLK3	5084.92	13222.4	34733.7	4142.56	30407	37068.1			4325.09	29383.5	16562.6		28596.5	27824.8	28149	5357.87	27207.8	92578.1	51670.7	66939.2	57816.5	34268	66334.3	92046.3	7312.65	55177.1	66199.5	12216.5	55160.6	56485.7	43834.6	47051.2
Q12955	Q12955	ANK3_HUMAN	ANK3	Ankyrin-3	1	AAALLLQNDNNADVESK	AAALLLQNDNNADVESK	2	AAALLLQNDNNADVESK2	15981.2	20152.3	25893.8	17614.8	15305.9	21421			15166.7	18079.7		17247.2	9216.84	14140.5	23271.8	26814.4	14369.4	16162.6	23292.9	23997.3	13509.4		15241.9	9684.88	8926.85	34859	24762.6	29435.2	21141.8	25633.2	13680.9	18554	12572.4		24018.9	10864.5	9536.22	26862.8	7869.78	3127.68
P98172	P98172	EFNB1_HUMAN	EFNB1	Ephrin-B1	1	AAALSLSTLASPK	AAALSLSTLASPK	2	AAALSLSTLASPK2	37467.3		70894.2		46348.2	31680.1	95112.8	66965.2		29407.6	32818	32619.2	34170.5	20655.2	83857.9	40044.6	44762.1	126940	65994.2	82908.7	81871.4	101249	41056.7	40634.5	28872.6	26533.3	63114.5	54560.4	82791.2	118362	143942	65926.9
Q8WZA9	Q8WZA9	IRGQ_HUMAN	IRGQ	Immunity-related GTPase family Q protein	1	AAALSPEDETWEVLEEAPPPVFPLRPGGLPGLCEWLR	AAALSPEDETWEVLEEAPPPVFPLRPGGLPGLC(UniMod:4)EWLR	4	AAALSPEDETWEVLEEAPPPVFPLRPGGLPGLC(UniMod:4)EWLR4																																					4123.33	5842.2
O60716	O60716	CTND1_HUMAN	CTNND1	Catenin delta-1	1	AAALVLQTIWGYK	AAALVLQTIWGYK	2	AAALVLQTIWGYK2																																	2228.27		4755.1
Q9BYV7	Q9BYV7	BCDO2_HUMAN	BCO2	Carotenoid-cleaving dioxygenase, mitochondrial	1	AAAMTDNTNVNYVR	AAAMTDNTNVNYVR	2	AAAMTDNTNVNYVR2																																			3199.29	1946.43
Q15042	Q15042	RB3GP_HUMAN	RAB3GAP1	Rab3 GTPase-activating protein catalytic subunit	1	AAAMTPPEEELKR	AAAMTPPEEELKR	3	AAAMTPPEEELKR3						3652.22															2488.71												5617.74		6706.65	4915.42	3791.33	8473.33	4870.82
Q9NX63	Q9NX63	MIC19_HUMAN	CHCHD3	MICOS complex subunit MIC19	1	AAANEQLTR	AAANEQLTR	2	AAANEQLTR2	1150000	336047	748181	595672	604786	505199	5340000	165672	491852	768765	472068	1290000	729285	519914	633826	853381	667378	765778	625973	466455	781699	1530000	861438	904237	744827	870995	1120000	920031	998303	814947	1070000	773761
P35580	P35580	MYH10_HUMAN	MYH10	Myosin-10	1	AAANKLVR	AAANKLVR	2	AAANKLVR2				18019.2		18476			27165.7	7927.45	10998.4		17925	7622.99		24716							6704.87				8206.33					6353.85
P26641	P26641	EF1G_HUMAN	EEF1G	Elongation factor 1-gamma	1	AAAPAPEEEMDECEQALAAEPK	AAAPAPEEEMDEC(UniMod:4)EQALAAEPK	2	AAAPAPEEEMDEC(UniMod:4)EQALAAEPK2				5000.08		4371.05							4436.2		5798.88						2235.11							7676.12			6984.86	2393.45	14774.6	9271.83	15085.8	14969.5	12259.3	18475	7261.79	9166.87
P26641	P26641	EF1G_HUMAN	EEF1G	Elongation factor 1-gamma	1	AAAPAPEEEMDECEQALAAEPK	AAAPAPEEEMDEC(UniMod:4)EQALAAEPK	3	AAAPAPEEEMDEC(UniMod:4)EQALAAEPK3																																	4360.77		2403.84	1956.6	2804.93	948.053	2352.22
P20810	P20810	ICAL_HUMAN	CAST	Calpastatin	1	AAAPAPVSEAVCR	AAAPAPVSEAVC(UniMod:4)R	2	AAAPAPVSEAVC(UniMod:4)R2	25112.7		49808.1	34944.3	28780	29125.9	32177.3			79389.1	23173.2	25645	32620.5	28034.8	43514.2	86046.7	55421.8	42207.8		37333.1	25178.7	25811.6	31264.5	56532.6	32408.2	22708.6	47916.2	23688.7	58061.7		23902.7	76442.2	62017.8	29813.9	107208	135815	184620	63749.7	62300.8	27415.1
Q96D96	Q96D96	HVCN1_HUMAN	HVCN1	Voltage-gated hydrogen channel 1	1	AAAPDVAPAPGPAPR	AAAPDVAPAPGPAPR	2	AAAPDVAPAPGPAPR2	28265.7	21312.1	48502.5	16940.2	10693.6	14177.5	28403.8		20420.2	28516.3	25057	40478.4	39495.4	17383.7	14112.3	18161.4	19627.3	22233.6	22904.3	39718.7	28394.1	30081.2	57933.4	31603.1	94132	27306.8	48305.7	15274.5	34859.9	33611.8	29056.5	29674		1948.58
Q16643	Q16643	DREB_HUMAN	DBN1	Drebrin	1	AAAPQAWAGPMEEPPQAQAPPR	AAAPQAWAGPMEEPPQAQAPPR	2	AAAPQAWAGPMEEPPQAQAPPR2																																	1907.63		353.291	5694.21	2198.71	8228.18	1069.85
Q16643	Q16643	DREB_HUMAN	DBN1	Drebrin	1	AAAPQAWAGPMEEPPQAQAPPR	AAAPQAWAGPMEEPPQAQAPPR	3	AAAPQAWAGPMEEPPQAQAPPR3															3391.96																		16379.8		11210.9	10342.4	4818.2	2499.73	18141.6	11108.9
P53618	P53618	COPB_HUMAN	COPB1	Coatomer subunit beta	1	AAAQCYIDLIIK	AAAQC(UniMod:4)YIDLIIK	2	AAAQC(UniMod:4)YIDLIIK2																																	8708.54		8631.26	4820.08	4393.27	10358.5	4501.2
Q9NVA2	Q9NVA2	SEP11_HUMAN	SEPTIN11	Septin-11	1	AAAQLLQSQAQQSGAQQTK	AAAQLLQSQAQQSGAQQTK	2	AAAQLLQSQAQQSGAQQTK2			2873.32	2810.08	2676.35	3375.86			6636.59	1722.37	2713.18			3152.87		4834.53		2299.46	2446.78		1442.53			1965.03			3368.29	3288.38				1423.98	5402.41	3252.8	9330.36	8385.3	12230.5	9572.95	12644.1	15812.2
Q9NVA2	Q9NVA2	SEP11_HUMAN	SEPTIN11	Septin-11	1	AAAQLLQSQAQQSGAQQTK	AAAQLLQSQAQQSGAQQTK	3	AAAQLLQSQAQQSGAQQTK3				2519.1					6628.86																							1783.87	2644.34		3058.38	2608.64	3967.39	2399.75	5427.05	9004.48
Q9NVA2	Q9NVA2	SEP11_HUMAN	SEPTIN11	Septin-11	1	AAAQLLQSQAQQSGAQQTKK	AAAQLLQSQAQQSGAQQTKK	3	AAAQLLQSQAQQSGAQQTKK3			8634.93	5620.13	11837	7503.01			8878.07	3339.86	4415.81		7040.97	3796.11		5939.54		3339.55	5035.05		3386.19			2855.02				5210.25	3174.76		2304.45	6683.6	1143.45		1475.82	1258.25	4460.78	2060.82	4619.37	39106.9
Q6XQN6	Q6XQN6	PNCB_HUMAN	NAPRT	Nicotinate phosphoribosyltransferase	1	AAARPLLTDLYQATMALGYWR	AAARPLLTDLYQATMALGYWR	3	AAARPLLTDLYQATMALGYWR3																																	2939.93	13867.5	5556.44
Q96CD0	Q96CD0	FBXL8_HUMAN	FBXL8	F-box/LRR-repeat protein 8	1	AAASAELNAALEELAAR	AAASAELNAALEELAAR	2	AAASAELNAALEELAAR2																											6842.73						12806.5		6223.63	23303.4	11397.4	24482.6	10784	12456.6
Q96CD0	Q96CD0	FBXL8_HUMAN	FBXL8	F-box/LRR-repeat protein 8	1	AAASAELNAALEELAAR	AAASAELNAALEELAAR	3	AAASAELNAALEELAAR3																																	6202.9		2780.69	4928.7	4603.53	6116.58	5087.18
Q7Z5L9	Q7Z5L9	I2BP2_HUMAN	IRF2BP2	Interferon regulatory factor 2-binding protein 2	1	AAASLAAVSGTAAASLGSAQPTDLGAHK	AAASLAAVSGTAAASLGSAQPTDLGAHK	3	AAASLAAVSGTAAASLGSAQPTDLGAHK3																																					2301.02
P08559	P08559	ODPA_HUMAN	PDHA1	Pyruvate dehydrogenase E1 component subunit alpha, somatic form, mitochondrial	1	AAASTDYYK	AAASTDYYK	2	AAASTDYYK2	121235	145931	107757	157267	110971	86479.5	546611		96086.9	157493	79881.8	221682	90235.6	62503.6	78600	105334	155471	129472	133643	57718.7	101661	146435	125446	101070	127827	141834	162191	137840	151737	138509	137786	124904	43946.2		36603.6	10167.6	56029.5	10343.2	59410.9
P08559	P08559	ODPA_HUMAN	PDHA1	Pyruvate dehydrogenase E1 component subunit alpha, somatic form, mitochondrial	1	AAASTDYYKR	AAASTDYYKR	2	AAASTDYYKR2	25388.1	49282.6	33948.1	48186.1	38598	33684.8	37984.7		33889.5	33162.8	37321.3	35844.2	33088.8	44175	22840.7	49958.7	65347.7	67767	39116.6	23458	40280.4	54001.4	51154.6	38952.9	20992.9	34099.4	51446.5	49545.6	50420.1	21382.5	41505.7	43485.6	7269.32		7815.84	2922.21	9421.86	4908.56	9895.28
Q99733	Q99733	NP1L4_HUMAN	NAP1L4	Nucleosome assembly protein 1-like 4	1	AAATAEEPDPK	AAATAEEPDPK	2	AAATAEEPDPK2	11762	23532.2	10371.7	11544.5		10836	59435.9		9241.88	9866.64	5762.93	13730.7	7375.15	4633.67		14454.3			5672.59		6118.24	12486	8655.09	6962.94	13144.4	7983.47	11323.3	5958.02	8664.07		8189.45	7134.69	21443.3	5141.01	11258.2	16213.4	18520.8	19788.4	13075.2
P14555	P14555	PA2GA_HUMAN	PLA2G2A	Phospholipase A2, membrane associated	1	AAATCFAR	AAATC(UniMod:4)FAR	2	AAATC(UniMod:4)FAR2
Q96RP9	Q96RP9	EFGM_HUMAN	GFM1	Elongation factor G, mitochondrial	1	AAATDHRQELIECVANSDEQLGEMFLEEK	AAATDHRQELIEC(UniMod:4)VANSDEQLGEMFLEEK	4	AAATDHRQELIEC(UniMod:4)VANSDEQLGEMFLEEK4																																	7280.64		8884.57	3934.8	4466.59	3308.19	7830.54
P02730	P02730	B3AT_HUMAN	SLC4A1	Band 3 anion transport protein	1	AAATLMSER	AAATLMSER	2	AAATLMSER2																																		29999.5
Q9UDW1	Q9UDW1	QCR9_HUMAN	UQCR10	Cytochrome b-c1 complex subunit 9	1	AAATLTSKLYSLLFR	AAATLTSKLYSLLFR	2	AAATLTSKLYSLLFR2			3340.96							2523.77																	11756.7	3970.77	4809.82
Q9UDW1	Q9UDW1	QCR9_HUMAN	UQCR10	Cytochrome b-c1 complex subunit 9	1	AAATLTSKLYSLLFR	AAATLTSKLYSLLFR	3	AAATLTSKLYSLLFR3		19365.2	6409.94	8101.09	13543.4					7341.83					22041.9			23438.1	8486.68					8244.67			61507.8	24381.4	15510.1		12066.6	14387.3
Q03252	Q03252	LMNB2_HUMAN	LMNB2	Lamin-B2	1	AAATMATPLPGR	AAATMATPLPGR	2	AAATMATPLPGR2											5234.4												7667.52	6280.22								4534.54	1726.08			1732.56	3000.19
P49006	P49006	MRP_HUMAN	MARCKSL1	MARCKS-related protein	1	AAATPESQEPQAK	AAATPESQEPQAK	2	AAATPESQEPQAK2	6239.36		13961.6	3998.74	5865.76	7106.89	138763		10358.6	5869.38	3028.08	13215.8	8706.71	3463.58		12995.9		6235.22	11309.2		3211.53	10776.2	12190.7	8140.15	13191.7	6808.63	10828.7	11041.9	11272.6		12863.8	9806.39	4610.18		3672.93	1743.69	2898.17	1555.1	1618.21	7907.85
Q7KZF4	Q7KZF4	SND1_HUMAN	SND1	Staphylococcal nuclease domain-containing protein 1	1	AAATQPDAKDTPDEPWAFPAR	AAATQPDAKDTPDEPWAFPAR	3	AAATQPDAKDTPDEPWAFPAR3																																					1250.56			6622.07
Q12955	Q12955	ANK3_HUMAN	ANK3	Ankyrin-3	1	AAAVDFTAR	AAAVDFTAR	2	AAAVDFTAR2																																	21853		63078.8				49083.6
P18206	P18206	VINC_HUMAN	VCL	Vinculin	1	AAAVGTANKSTVEGIQASVK	AAAVGTANKSTVEGIQASVK	2	AAAVGTANKSTVEGIQASVK2			2627.91		2464.9	3260.55								1696.64	4879.61				2689.38	4493.68	1686.54											3496.06
P18206	P18206	VINC_HUMAN	VCL	Vinculin	1	AAAVGTANKSTVEGIQASVK	AAAVGTANKSTVEGIQASVK	3	AAAVGTANKSTVEGIQASVK3	96299.2	75611.9	268342	105888	212033	123308		70165.1	50385.5	63906.7	38845.6	176867	86868.1	85584.9	354404	152517	147510	179142	116134	253661	113184	163287	153939	57242.2	89533.4	92337.7	129643	163284	126225	91534.6	196797	121452							4842.85	48663.6
P19404	P19404	NDUV2_HUMAN	NDUFV2	NADH dehydrogenase [ubiquinone] flavoprotein 2, mitochondrial	1	AAAVLPVLDLAQR	AAAVLPVLDLAQR	2	AAAVLPVLDLAQR2	308255	95692.9	130407	195032	181472	451662		123654	486500	669911	492287	326113	397232	314287	253809	251647	138539	216115	552788	231760	619024	106302	548996	249160	415480	391957	314642	191630	243018	435037	209136	793037	2050000	2570000	1960000	1790000	2640000	1710000	2510000	212869
P19404	P19404	NDUV2_HUMAN	NDUFV2	NADH dehydrogenase [ubiquinone] flavoprotein 2, mitochondrial	1	AAAVLPVLDLAQR	AAAVLPVLDLAQR	3	AAAVLPVLDLAQR3									5647.16										4011.37														2249.58	11767.5	3121.05	5550.96	7656.22	5294.45	3904.37
P19404	P19404	NDUV2_HUMAN	NDUFV2	NADH dehydrogenase [ubiquinone] flavoprotein 2, mitochondrial	1	AAAVLPVLDLAQRQNGWLPISAMNK	AAAVLPVLDLAQRQNGWLPISAMNK	3	AAAVLPVLDLAQRQNGWLPISAMNK3																																	1940.23		2336.24	3916.84	2554.68	2133.45	2728.36	36130.2
O43837	O43837	IDH3B_HUMAN	IDH3B	Isocitrate dehydrogenase [NAD] subunit beta, mitochondrial	1	AAAVPVEFQEHHLSEVQNMASEEK	AAAVPVEFQEHHLSEVQNMASEEK	3	AAAVPVEFQEHHLSEVQNMASEEK3																																	10418.4		12651.8	14293.9	2888.04	25201	9519.82
O43837	O43837	IDH3B_HUMAN	IDH3B	Isocitrate dehydrogenase [NAD] subunit beta, mitochondrial	1	AAAVPVEFQEHHLSEVQNMASEEK	AAAVPVEFQEHHLSEVQNMASEEK	4	AAAVPVEFQEHHLSEVQNMASEEK4																																	3508.01	869.726	5110.86				2919.57
O43837	O43837	IDH3B_HUMAN	IDH3B	Isocitrate dehydrogenase [NAD] subunit beta, mitochondrial	1	AAAVPVEFQEHHLSEVQNMASEEKLEQVLSSMK	AAAVPVEFQEHHLSEVQNMASEEKLEQVLSSMK	4	AAAVPVEFQEHHLSEVQNMASEEKLEQVLSSMK4																																	13045.5		14898.8	13128.6	5139.23	20486	5588.83
O00468	O00468	AGRIN_HUMAN	AGRN	Agrin	1	AAAVSSGFDGAIQLVSLGGR	AAAVSSGFDGAIQLVSLGGR	2	AAAVSSGFDGAIQLVSLGGR2	23586.2		17596.7	19580.1	45110.8	33751.1			36690.1	40369.3	31817.2	14961	48625.9	11224.9	29191.3	55691.9	18359.7	12199.4	26502.3	16101.3	20372.9	12809.9	23167.8	25902.1	15458.4	21429.5	21512.5	12417.8	22722	12416.1	17774.8	42932.7			2813.29	2393.87	3492.26		6886.41	29589.3
P35749	P35749	MYH11_HUMAN	MYH11	Myosin-11	1	AAAYDKLEK	AAAYDKLEK	2	AAAYDKLEK2				21637.8	9180.48				28969.9	30312.9	81956.7		27058.7	14010		24684.7			13042.7		12622.3			21293.2		32063.6
P17858	P17858	PFKAL_HUMAN	PFKL	ATP-dependent 6-phosphofructokinase, liver type	1	AAAYNLVQHGITNLCVIGGDGSLTGANIFR	AAAYNLVQHGITNLC(UniMod:4)VIGGDGSLTGANIFR	3	AAAYNLVQHGITNLC(UniMod:4)VIGGDGSLTGANIFR3																										2203.96							4726.04		7581.06	7089.63	3284.96	5253.05	4068.03	10703.6
P0C0L5	P0C0L4;P0C0L5	CO4B_HUMAN	C4B_2	Complement C4-B	0	AACAQLNDFLQEYGTQGCQV	AAC(UniMod:4)AQLNDFLQEYGTQGC(UniMod:4)QV	2	AAC(UniMod:4)AQLNDFLQEYGTQGC(UniMod:4)QV2						4835				4995.75	9358.72		7529.32																				44760.9	30724.8	9175.93	33932	35161.8	44556.6	32947.5	138159
Q9BUH6	Q9BUH6	PAXX_HUMAN	PAXX	Protein PAXX	1	AACEQQAVALTLQEDR	AAC(UniMod:4)EQQAVALTLQEDR	2	AAC(UniMod:4)EQQAVALTLQEDR2																																	1647.22	2952.17	2609.99	2232.66	3854.52	4764.97	2722.95
Q8IWX7	Q8IWX7	UN45B_HUMAN	UNC45B	Protein unc-45 homolog B	1	AACGLKTESYVQAASDASR	AAC(UniMod:4)GLKTESYVQAASDASR	3	AAC(UniMod:4)GLKTESYVQAASDASR3			96978.3		62770.3	49010.7			26606.7					16007.7	78790.4			70845.5	37089.2	43306	34801.9						47299.6	38714.4	42655.6			33513.6
Q9P265	Q9P265	DIP2B_HUMAN	DIP2B	Disco-interacting protein 2 homolog B	1	AACILTSQTLMR	AAC(UniMod:4)ILTSQTLMR	2	AAC(UniMod:4)ILTSQTLMR2																																			4469.84		8800.27		4604.25
Q9NZJ9	O95989;Q8NFP7;Q96G61;Q9NZJ9;A0A024RBG1	NUDT4_HUMAN	NUDT4	Diphosphoinositol polyphosphate phosphohydrolase 2	0	AACLCFR	AAC(UniMod:4)LC(UniMod:4)FR	2	AAC(UniMod:4)LC(UniMod:4)FR2																																	15881.6		19037.9			2407.85	10000.4
Q8TDX7	Q8TDX7	NEK7_HUMAN	NEK7	Serine/threonine-protein kinase Nek7	1	AACLLDGVPVALK	AAC(UniMod:4)LLDGVPVALK	2	AAC(UniMod:4)LLDGVPVALK2																																	29111.4		23854.7	5751.36	9545.71	15733.9	13211.8	8680.19
Q8TDX7	Q8TDX7	NEK7_HUMAN	NEK7	Serine/threonine-protein kinase Nek7	1	AACLLDGVPVALKK	AAC(UniMod:4)LLDGVPVALKK	2	AAC(UniMod:4)LLDGVPVALKK2										1687.66	1416.09																						13868.2		9262.23	16173.9		32746.6	10639.8
Q8TDX7	Q8TDX7	NEK7_HUMAN	NEK7	Serine/threonine-protein kinase Nek7	1	AACLLDGVPVALKK	AAC(UniMod:4)LLDGVPVALKK	3	AAC(UniMod:4)LLDGVPVALKK3				3521.03	2745.52	2910.22			3136.55	2318.66	2664.44														1037.07								26421.4		21634.2	17036.7	22167.5	45433.4	16199.1	12761.4
P02768	P02768	ALBU_HUMAN	ALB	Albumin	1	AACLLPKLDELR	AAC(UniMod:4)LLPKLDELR	2	AAC(UniMod:4)LLPKLDELR2																																				3158.71			4517.93	325627
P02768	P02768	ALBU_HUMAN	ALB	Albumin	1	AACLLPKLDELR	AAC(UniMod:4)LLPKLDELR	3	AAC(UniMod:4)LLPKLDELR3																																	5482.72		4692.94	4353.95	5900.04	4548.3	7632.17	691062
P13796	P13796	PLSL_HUMAN	LCP1	Plastin-2	1	AACLPLPGYR	AAC(UniMod:4)LPLPGYR	2	AAC(UniMod:4)LPLPGYR2															29620.4																14069.5			18845.9	20571.4		4539.11		14999.2	26013.2
Q01813	Q01813	PFKAP_HUMAN	PFKP	ATP-dependent 6-phosphofructokinase, platelet type	1	AACNLLQR	AAC(UniMod:4)NLLQR	2	AAC(UniMod:4)NLLQR2																																	9516.59		6961.28		5053.63	1910.85	5159.14
O95359	O95359	TACC2_HUMAN	TACC2	Transforming acidic coiled-coil-containing protein 2	1	AACPLDSESAEGVVPPASGGGR	AAC(UniMod:4)PLDSESAEGVVPPASGGGR	2	AAC(UniMod:4)PLDSESAEGVVPPASGGGR2			13792.8		9482.22	17421.5	56259.5		7821.39	11598.8		20558.9	11954.4	8246.66		12831.4		11020.6		14937.4		13595.6	18795	15671.4		16359.5	19025.9	19260.2	20069		14270.5	6697.11	3722.45		14219.4	26315.6	10524.8	24776.8	8125.48
Q53H12	Q53H12	AGK_HUMAN	AGK	Acylglycerol kinase, mitochondrial	1	AACQEAQVFGNQLIPPNAQVK	AAC(UniMod:4)QEAQVFGNQLIPPNAQVK	2	AAC(UniMod:4)QEAQVFGNQLIPPNAQVK2	38269.1			19429.6	26381.3	20742.4			26313.4	25629.9	24520.1	38238.9	23940.3	25705.1	18132.3	25291	22558.1	33775.5	35100.3	32249.5	21337.4			39787.1	26588.5	27834.4	42336.1	73136.4	37061.8			33628.8
Q53H12	Q53H12	AGK_HUMAN	AGK	Acylglycerol kinase, mitochondrial	1	AACQEAQVFGNQLIPPNAQVK	AAC(UniMod:4)QEAQVFGNQLIPPNAQVK	3	AAC(UniMod:4)QEAQVFGNQLIPPNAQVK3	35422.5			25065.4		20795.7			29652.2	14502	22881.8	31958.4	23812.5	17263.7		22937.4		29185.6	44671.2		22695			32731.6	25695.9	29991.8	41980.3	39674.5	32806.7		8705.09	24467.4
Q53H12	Q53H12	AGK_HUMAN	AGK	Acylglycerol kinase, mitochondrial	1	AACQEAQVFGNQLIPPNAQVKK	AAC(UniMod:4)QEAQVFGNQLIPPNAQVKK	3	AAC(UniMod:4)QEAQVFGNQLIPPNAQVKK3	10838.9		13656.4		10801.7				15837	6663.41	9695.59	19799.5		9719.66	10509.9	8282.42	14674.5	19061.8	20136.3	11687.1			10539	19086.3		19570.9	19432.6	28186.6	14936			13233.4
Q702N8	Q702N8	XIRP1_HUMAN	XIRP1	Xin actin-binding repeat-containing protein 1	1	AACREEIQSNAVR	AAC(UniMod:4)REEIQSNAVR	3	AAC(UniMod:4)REEIQSNAVR3	22436	31387.9	102237	59194	86835.3	27942.1			55080.6	15132.5	35996.3	47023.9	21822.3	28192.1	49193.4	36275.6	47027.6	67242.7	60093	33065.1	25090.7	52966.1	14581.7	28635.1	19405.1	25011.7	28559.1	25607.4	64233.2		36223.3	17402.3	17821.1		52126.2	22755.7	23251.7	20712.5	34010.3
Q05086	Q05086	UBE3A_HUMAN	UBE3A	Ubiquitin-protein ligase E3A	1	AACSAAAMEEDSEASSSR	AAC(UniMod:4)SAAAMEEDSEASSSR	2	AAC(UniMod:4)SAAAMEEDSEASSSR2																																	1758.48		1673.16	2089.67	1405.2	1379.77	1935.01
Q9H019	Q9H019	MFR1L_HUMAN	MTFR1L	Mitochondrial fission regulator 1-like	1	AACSSSEEDDCVSLSK	AAC(UniMod:4)SSSEEDDC(UniMod:4)VSLSK	2	AAC(UniMod:4)SSSEEDDC(UniMod:4)VSLSK2	1202.31		735.117	1407.22	2612.14				463.338							1178.62		2186.58	2111.24					2850.35		1194.2			788.284		991.635	1637.28	728.538		1506.31	1127.66	633.186	783.617	902.855
Q15772	Q15772	SPEG_HUMAN	SPEG	Striated muscle preferentially expressed protein kinase	1	AACYAHLYVTDVVPGPPDGAPQVVAVTGR	AAC(UniMod:4)YAHLYVTDVVPGPPDGAPQVVAVTGR	3	AAC(UniMod:4)YAHLYVTDVVPGPPDGAPQVVAVTGR3																							677.586										4669.77		10996.3	11204.7	4782.61	5810.55	8097.17
P06753	P06753	TPM3_HUMAN	TPM3	Tropomyosin alpha-3 chain	1	AADAEAEVASLNR	AADAEAEVASLNR	2	AADAEAEVASLNR2				21387.8	22551	14350.5			28077.6	14729.9	16976.2	60807.5	21584.2	10471.2		26081.6			33443.6			21198.5			202089		28910.7	13989.4	20057.5			16582.1	40937.2	43415.4	33114	206911	173180	57754.8	371932
P06753	P06753	TPM3_HUMAN	TPM3	Tropomyosin alpha-3 chain	1	AADAEAEVASLNRR	AADAEAEVASLNRR	2	AADAEAEVASLNRR2					2713.1				3107.23										2783.07													2102.01				6256.09	6349.1	2732.83	11529
P06753	P06753	TPM3_HUMAN	TPM3	Tropomyosin alpha-3 chain	1	AADAEAEVASLNRR	AADAEAEVASLNRR	3	AADAEAEVASLNRR3			20838.8	36207.5	72452	33228			46084.5	19777.5	23856.1		41771.3	20743.2	38854.9	37161.1			60253.8	9661.97	14294.4	31109.4					57374	11717.9	42935.5			41700.6	13819.2	27819.8	18082.9	96301.4	92015.8	22741	204547
Q9UNF0	Q9UNF0	PACN2_HUMAN	PACSIN2	Protein kinase C and casein kinase substrate in neurons protein 2	1	AADAVEDLR	AADAVEDLR	2	AADAVEDLR2										12154.1			18108.3																			7565.78	62198.4	15331.5	39256.7	37761.1	41705.8	38536.6	36821.5
Q9UBQ7	Q9UBQ7	GRHPR_HUMAN	GRHPR	Glyoxylate reductase/hydroxypyruvate reductase	1	AADCEVEQWDSDEPIPAK	AADC(UniMod:4)EVEQWDSDEPIPAK	2	AADC(UniMod:4)EVEQWDSDEPIPAK2																																	21266.8	3557.45	18738.2	41684.4	14964.3	51019.4	14786.1
Q9UBQ7	Q9UBQ7	GRHPR_HUMAN	GRHPR	Glyoxylate reductase/hydroxypyruvate reductase	1	AADCEVEQWDSDEPIPAKELER	AADC(UniMod:4)EVEQWDSDEPIPAKELER	3	AADC(UniMod:4)EVEQWDSDEPIPAKELER3																																	9607.06	1954.05	12392.6	21026.8	13116.7	37452.6	9458.98	16669.2
P02766	P02766	TTHY_HUMAN	TTR	Transthyretin	1	AADDTWEPFASGK	AADDTWEPFASGK	2	AADDTWEPFASGK2													93498.6																				156873	183219	38976.9	249607	153966	178339	117639	919141
P55060	P55060	XPO2_HUMAN	CSE1L	Exportin-2	1	AADEEAFEDNSEEYIR	AADEEAFEDNSEEYIR	2	AADEEAFEDNSEEYIR2															3922.11																	1229.52	3142.46		1785.15	1327.08	937.693	1408.39
P55060	P55060	XPO2_HUMAN	CSE1L	Exportin-2	1	AADEEAFEDNSEEYIRR	AADEEAFEDNSEEYIRR	3	AADEEAFEDNSEEYIRR3		16238.9	32580.8	19760.9	16615.5	24018.8				18432.8		12142.7		25303.5	35226.4	26662.6		22738	17954	11242.1	8973.87			14876.6		7832.01	16228.4	22303.6	16771.6		13682.4	18907.3	3796.86		4210.48	3349.89		5013.49		18510.8
Q8N3K9	Q8N3K9	CMYA5_HUMAN	CMYA5	Cardiomyopathy-associated protein 5	1	AADEQMALSK	AADEQMALSK	2	AADEQMALSK2						6435.03																	13092.9									9132.31	2443.29		6180.76	4302	6012.21	2151.18	4030.39
P07954	P07954	FUMH_HUMAN	FH	Fumarate hydratase, mitochondrial	1	AADEVAEGK	AADEVAEGK	2	AADEVAEGK2																																	105979	28170.6	52142.4	81053.9	9973.44		70231.4
P51452	P51452	DUS3_HUMAN	DUSP3	Dual specificity protein phosphatase 3	1	AADFIDQALAQK	AADFIDQALAQK	2	AADFIDQALAQK2						14416.6								16999.5					11989.2		15141.4								11830.5			14517.3	456035	95443.9	300008	499974	565338	390391	556058	103532
Q86TC9	Q86TC9	MYPN_HUMAN	MYPN	Myopalladin	1	AADFIEELSSLFK	AADFIEELSSLFK	2	AADFIEELSSLFK2																																	72740.2	12857.5	74321.1	31025.8	80650.9	73247.6	73758.1
Q63HN8	Q63HN8	RN213_HUMAN	RNF213	E3 ubiquitin-protein ligase RNF213	1	AADFLSEPEGGPEMAK	AADFLSEPEGGPEMAK	2	AADFLSEPEGGPEMAK2																																						4834.6
Q9Y277	Q9Y277	VDAC3_HUMAN	VDAC3	Voltage-dependent anion-selective channel protein 3	1	AADFQLHTHVNDGTEFGGSIYQK	AADFQLHTHVNDGTEFGGSIYQK	3	AADFQLHTHVNDGTEFGGSIYQK3			6910.36		6542.33	2009.78							4106.25	4867.71							4671.97							7191.15	5774.56			5366.75
Q9Y277	Q9Y277	VDAC3_HUMAN	VDAC3	Voltage-dependent anion-selective channel protein 3	1	AADFQLHTHVNDGTEFGGSIYQK	AADFQLHTHVNDGTEFGGSIYQK	4	AADFQLHTHVNDGTEFGGSIYQK4			27109.1		34910.6	36999.9				14613.3			44374.5	19337.3	18859.9		30052.4	19983.1	50126.1	52440.5							31906.8		18737.2		15342.8	19162.4
Q7Z3D6	Q7Z3D6	GLUCM_HUMAN	DGLUCY	D-glutamate cyclase, mitochondrial	1	AADGNYYNAR	AADGNYYNAR	2	AADGNYYNAR2	51531.3	47003.6	68836.4	22557.2	21436.8	14444.3	189351		25329.2		26339.2	49451.3	14779.8		31677.6	69352.7	43638.5		60444.1	41501.8	6410.86	69525.1	33400	40546.2	67591	26621.1	47875				84118.4	62095.5	44309.4		24416.4	15380.4	15840.4	4578.79	16191.3
P53814	P53814	SMTN_HUMAN	SMTN	Smoothelin	1	AADGSAVSTVTK	AADGSAVSTVTK	2	AADGSAVSTVTK2											3305.92													2497.25		5457.33			3832.71		1874.56					1293.5
P53814	P53814	SMTN_HUMAN	SMTN	Smoothelin	1	AADGSAVSTVTKTER	AADGSAVSTVTKTER	3	AADGSAVSTVTKTER3			3304.2											1729.21		2228.57		4771.67			3438.12			2640.77			2507.92		3816.61		3765.93	1817.1
Q13144	Q13144	EI2BE_HUMAN	EIF2B5	Translation initiation factor eIF-2B subunit epsilon	1	AADHLEALAAIEDFFLEHEALGISMAK	AADHLEALAAIEDFFLEHEALGISMAK	4	AADHLEALAAIEDFFLEHEALGISMAK4																																	21005.1	14214.8	23857.4	19885.2	10649	35429.6	12005.4
Q9HAK2	Q9H4W6;Q9HAK2;Q9UH73	COE2_HUMAN	EBF2	Transcription factor COE2	0	AADIAEALYSVPR	AADIAEALYSVPR	2	AADIAEALYSVPR2																																	4261.39		3695.55	3998.88	6820.46		3696.88	20009.3
Q86VP6	Q86VP6	CAND1_HUMAN	CAND1	Cullin-associated NEDD8-dissociated protein 1	1	AADIDQEVK	AADIDQEVK	2	AADIDQEVK2				9858.57																													13487.6	6388.23	7237.4	7720.49	8055.41	7567.89	5376.64
Q86VP6	Q86VP6	CAND1_HUMAN	CAND1	Cullin-associated NEDD8-dissociated protein 1	1	AADIDQEVKER	AADIDQEVKER	3	AADIDQEVKER3																																						5240.57
Q8NBX0	Q8NBX0	SCPDL_HUMAN	SCCPDH	Saccharopine dehydrogenase-like oxidoreductase	1	AADKGVYIIGSSGFDSIPADLGVIYTR	AADKGVYIIGSSGFDSIPADLGVIYTR	3	AADKGVYIIGSSGFDSIPADLGVIYTR3	5898.09		15330.1	7228.54	19973.9	12056.7			4186.44	4846.98	6527.13		24306.7	9394.54	15451	8361.18	19276.2	15968.8	15425	12869.1	11923.8		3946.61	7274.11		10409.8	13039.3	24151.5	17044.5	20399.1	8472.5	21931.7
Q96FQ6	Q96FQ6	S10AG_HUMAN	S100A16	Protein S100-A16	1	AADKLIQNLDANHDGR	AADKLIQNLDANHDGR	3	AADKLIQNLDANHDGR3																																			6194.77	2918.05	4212.57	3552.6		9000.58
Q9H0R6	Q9H0R6	GATA_HUMAN	QRSL1	Glutamyl-tRNA(Gln) amidotransferase subunit A, mitochondrial	1	AADLFESEGAK	AADLFESEGAK	2	AADLFESEGAK2																																	24731.9		11951	12429.2	12561.2	14803.8	15944
P78362	P78362	SRPK2_HUMAN	SRPK2	SRSF protein kinase 2	1	AADLLVNPLDPR	AADLLVNPLDPR	2	AADLLVNPLDPR2	8299.07			6132.71		13617.3			5721.42		8252.52	12896.8	10239.8		13669.5								11577.5		8802.43						10113.8		11489.7		9681.52		12516.2	7983.06	12209	32635.6
O95782	O95782	AP2A1_HUMAN	AP2A1	AP-2 complex subunit alpha-1	1	AADLLYAMCDR	AADLLYAMC(UniMod:4)DR	2	AADLLYAMC(UniMod:4)DR2																																	9262.91		18137.2	6454.64	15474.7	7425.84	10362
Q15293	Q15293	RCN1_HUMAN	RCN1	Reticulocalbin-1	1	AADLNGDLTATR	AADLNGDLTATR	2	AADLNGDLTATR2	11505.2		12576.7			8957.56			12185.2	10043	13606			8233.72		11447.3		7421.04	9958.21				14134.1	14475.1		13353.5	11900.5				6232.39	11757.1	61788.2	41639.5	100779	99586.1	44482.5	79649.3	95254.6	61023.5
O15382	O15382	BCAT2_HUMAN	BCAT2	Branched-chain-amino-acid aminotransferase, mitochondrial	1	AADLQLEMTQKPHK	AADLQLEMTQKPHK	2	AADLQLEMTQKPHK2																																	1452.57		2279.15	3932.62	1347.95	6737.61	1034.45
O15382	O15382	BCAT2_HUMAN	BCAT2	Branched-chain-amino-acid aminotransferase, mitochondrial	1	AADLQLEMTQKPHK	AADLQLEMTQKPHK	3	AADLQLEMTQKPHK3																																	27053	5514.96	44335.6	36354.9	16217.5	31714.3	36330
O15382	O15382	BCAT2_HUMAN	BCAT2	Branched-chain-amino-acid aminotransferase, mitochondrial	1	AADLQLEMTQKPHK	AADLQLEMTQKPHK	4	AADLQLEMTQKPHK4																																	7067.21		9863.29	6120.71	3119.61	12663.9	8010.8
P30038	P30038	AL4A1_HUMAN	ALDH4A1	Delta-1-pyrroline-5-carboxylate dehydrogenase, mitochondrial	1	AADMLSGPR	AADMLSGPR	2	AADMLSGPR2																																	77632		34909.9	8852.13	84723.3	21737.7	38068.3
Q9BZL4	Q9BZL4	PP12C_HUMAN	PPP1R12C	Protein phosphatase 1 regulatory subunit 12C	1	AADPGPGAELDPAAPPPAR	AADPGPGAELDPAAPPPAR	2	AADPGPGAELDPAAPPPAR2	80121	113486	59591.1	130943	66008.8	136762	58009.1		81044.4	133567	80452.4	232444	109795	87071.3	119427	112287	52544.3	46114.3	44130.4	57033.8	54540.7	75604.8	72393.5	59633.4	75452.6	69602.5	93798.7	71762.3	97362.1	82844.4	75217.4	90526.8	70083.8	29469.9	53976.5	280596	258739	148420	122537	59325.4
Q8WZ42	Q8WZ42	TITIN_HUMAN	TTN	Titin	1	AADPIDPPGPPAK	AADPIDPPGPPAK	2	AADPIDPPGPPAK2	1880000	1190000	1250000	1320000	1030000	1030000	1330000		909996	1430000	1150000	1850000	1100000	961524	824700	1190000	1440000	1620000	1630000	1400000	1750000	4540000	2360000	2570000	2470000	1690000	1330000	1800000	1310000	2430000	2150000	1340000	4299.9	25316.2	7407.18		9828.02
Q8WZ42	Q8WZ42	TITIN_HUMAN	TTN	Titin	1	AADPIDPPGPPAKIR	AADPIDPPGPPAKIR	2	AADPIDPPGPPAKIR2		20229.7	11313.8		4559.53							32693.5	5769.18	5037.49	8944.21	7889.01	10680.2	28694.1	7122.07	12492.7	6607.22	42738.6		12416.8			19485.7	19652.2	13617.5	17181.7	18839	8228.82
Q8WZ42	Q8WZ42	TITIN_HUMAN	TTN	Titin	1	AADPIDPPGPPAKIR	AADPIDPPGPPAKIR	3	AADPIDPPGPPAKIR3			5639.01									11772.6			8748.91		9862.87	15417.9	2979.34	11772.4	4326.57	19260.7					9476.27	13698.5	8538.95	14306.3	11185.5	5345.11
Q8TBX8	Q8TBX8	PI42C_HUMAN	PIP4K2C	Phosphatidylinositol 5-phosphate 4-kinase type-2 gamma	1	AADPLVGVFLWGVAHSINELSQVPPPVMLLPDDFK	AADPLVGVFLWGVAHSINELSQVPPPVMLLPDDFK	4	AADPLVGVFLWGVAHSINELSQVPPPVMLLPDDFK4																																	7074.11		4408.38	6899.78		18075.5	6729.71	11232.6
P67809	P67809	YBOX1_HUMAN	YBX1	Y-box-binding protein 1	1	AADPPAENSSAPEAEQGGAE	AADPPAENSSAPEAEQGGAE	2	AADPPAENSSAPEAEQGGAE2	4071.33		15130.2	3257.18	6661.71	18429.9	87291.1	48460.2	6799.01	10262.4	4440.42	12524	6442.96	2553.37	28736.1	13275.2	14507.7	5480.59	17355.2	13013.8	3491.49	11901	8580.21	6331.11	10519.3	7151.96	8236.22	15267.3	14915.8	41631.5	17500.2	5406.28	14165	17917.9	17661.5	15834.6	10274.9	11003.1	6428.31	12259.7
Q03001	Q03001	DYST_HUMAN	DST	Dystonin	1	AADPSSLQSHIPVLDK	AADPSSLQSHIPVLDK	3	AADPSSLQSHIPVLDK3				8921.55		4266.94			8922.73		6470.79	4095.18											2347		6092.35				6163.85			3616.72	4343.77		5639.45		3191.79
Q03001	Q03001	DYST_HUMAN	DST	Dystonin	1	AADPSSLQSHIPVLDKGR	AADPSSLQSHIPVLDKGR	3	AADPSSLQSHIPVLDKGR3	9782.66		14421.2		10093.6				6300.81		5937.72	18567.8	5500.58	12086.2	8396.31	10486.7	7187.46	12505.5					8869.84	7256.18							11547.1	9809.48
Q5R3I4	Q5R3I4	TTC38_HUMAN	TTC38	Tetratricopeptide repeat protein 38	1	AADPTFVMGHAMATGLVLIGTGSSVK	AADPTFVMGHAMATGLVLIGTGSSVK	3	AADPTFVMGHAMATGLVLIGTGSSVK3																																	15209.9	5875.95	16284.5	53253.8	12320.7	22007	10205.7
Q15833	Q15833	STXB2_HUMAN	STXBP2	Syntaxin-binding protein 2	1	AADPVSPLLHELTFQAMAYDLLDIEQDTYR	AADPVSPLLHELTFQAMAYDLLDIEQDTYR	3	AADPVSPLLHELTFQAMAYDLLDIEQDTYR3																																							796.832
Q08357	Q08357	S20A2_HUMAN	SLC20A2	Sodium-dependent phosphate transporter 2	1	AADSSAPEDSEKLVGDTVSYSK	AADSSAPEDSEKLVGDTVSYSK	3	AADSSAPEDSEKLVGDTVSYSK3			27334.2	11582.3	6676.6	12754.8			6737.8	7585.55	6442.85	11360.9	7530.39	11823.5	19822.5		7712.51	16442.3	12437.8	13039.1	5311.39		10197.1	8975.42			8201.33	12360.2	13632.8	12135.8	13385.1	9478.47
Q9BZ67	Q9BZ67	FRMD8_HUMAN	FRMD8	FERM domain-containing protein 8	1	AADVLVYLADDTVVPLAVENLPSLSAHELHR	AADVLVYLADDTVVPLAVENLPSLSAHELHR	3	AADVLVYLADDTVVPLAVENLPSLSAHELHR3																																			2549.74	1693.75		2487.51	2619.02
Q9BZ67	Q9BZ67	FRMD8_HUMAN	FRMD8	FERM domain-containing protein 8	1	AADVLVYLADDTVVPLAVENLPSLSAHELHR	AADVLVYLADDTVVPLAVENLPSLSAHELHR	4	AADVLVYLADDTVVPLAVENLPSLSAHELHR4																																	10134.7	5001.32	20438.7	10915.6	9073.64	10301	10945.5	15611.3
O75569	O75569	PRKRA_HUMAN	PRKRA	Interferon-inducible double-stranded RNA-dependent protein kinase activator A	1	AAEAAINILK	AAEAAINILK	2	AAEAAINILK2																																	32582.3		4385.62				5060.85	15066.6
Q8IZ83	Q8IZ83	A16A1_HUMAN	ALDH16A1	Aldehyde dehydrogenase family 16 member A1	1	AAEAEVELSAR	AAEAEVELSAR	2	AAEAEVELSAR2			28079.4	22339.4	30570	15221.8											24670.1	21938.9	17620.1								17555.6	16500.7	20600.2		14430.8	11475.4	8302.08	15098.1	8855.13	8874.22	5524.75	10734.1	5565.75
P46821	P46821	MAP1B_HUMAN	MAP1B	Microtubule-associated protein 1B	1	AAEAGGAEEQYGFLTTPTK	AAEAGGAEEQYGFLTTPTK	2	AAEAGGAEEQYGFLTTPTK2	2503.59		3224.89	4972.67		5084.17			5438		3477.02		2905.81	2150.87	3573.22	4673.41			2408.15														5268.5	2456.28	9214.14	17531.7	15069.4	25243.7	3886.91	3652.81
P55263	P55263	ADK_HUMAN	ADK	Adenosine kinase	1	AAEAHVDAHYYEQNEQPTGTCAACITGDNR	AAEAHVDAHYYEQNEQPTGTC(UniMod:4)AAC(UniMod:4)ITGDNR	4	AAEAHVDAHYYEQNEQPTGTC(UniMod:4)AAC(UniMod:4)ITGDNR4															4346.58																		3341.37	5176.27	4820.73	9443.27	4836.97	8361.83	6680.51	10058.7
Q14554	Q14554	PDIA5_HUMAN	PDIA5	Protein disulfide-isomerase A5	1	AAEALHGEADSSGVLAAVDATVNKALAER	AAEALHGEADSSGVLAAVDATVNKALAER	4	AAEALHGEADSSGVLAAVDATVNKALAER4																																								29689.3
Q8N2S1	Q8N2S1	LTBP4_HUMAN	LTBP4	Latent-transforming growth factor beta-binding protein 4	1	AAECLDVDECHR	AAEC(UniMod:4)LDVDEC(UniMod:4)HR	2	AAEC(UniMod:4)LDVDEC(UniMod:4)HR2																																	2350.47		1282.73	7067.53	3120	3428.7	3341.03
Q8N2S1	Q8N2S1	LTBP4_HUMAN	LTBP4	Latent-transforming growth factor beta-binding protein 4	1	AAECLDVDECHR	AAEC(UniMod:4)LDVDEC(UniMod:4)HR	3	AAEC(UniMod:4)LDVDEC(UniMod:4)HR3									1174.77																								3191.69	2024.08	4594.93	9100.18	3739.46	5094.18	7997.86
Q8N2S1	Q8N2S1	LTBP4_HUMAN	LTBP4	Latent-transforming growth factor beta-binding protein 4	1	AAECLDVDECHRVPPPCDLGR	AAEC(UniMod:4)LDVDEC(UniMod:4)HRVPPPC(UniMod:4)DLGR	3	AAEC(UniMod:4)LDVDEC(UniMod:4)HRVPPPC(UniMod:4)DLGR3																																					949.747	629.261		18209.8
Q08211	Q08211	DHX9_HUMAN	DHX9	ATP-dependent RNA helicase A	1	AAECNIVVTQPR	AAEC(UniMod:4)NIVVTQPR	2	AAEC(UniMod:4)NIVVTQPR2	17407.8	15080.7	18115.6	22776.9	13326.7	18046.1			20969.2	12011.6	11720.6	18583.2	10287.6	8594.62	47172	15786.8	20546.2	15207.9	18069.7	7869.69	4990.67	10904.6	10198.2	10839.8	13522.6	15112.8	12760.7	30102	25613.9	21562.6	20973.2	8311.81	56248.3	29142.5	47318.7	28586.5	37028.1	55092.4	40579.4	63371.1
Q9Y303	Q9Y303	NAGA_HUMAN	AMDHD2	N-acetylglucosamine-6-phosphate deacetylase	1	AAEDAVWSGATFITHLFNAMLPFHHR	AAEDAVWSGATFITHLFNAMLPFHHR	4	AAEDAVWSGATFITHLFNAMLPFHHR4																																						2869.31	2132.84
P06454	P06454	PTMA_HUMAN	PTMA	Prothymosin alpha	1	AAEDDEDDDVDTK	AAEDDEDDDVDTK	2	AAEDDEDDDVDTK2						1898.62													2123.86									3249.96					1784.17				1497.83
P06454	P06454	PTMA_HUMAN	PTMA	Prothymosin alpha	1	AAEDDEDDDVDTKK	AAEDDEDDDVDTKK	2	AAEDDEDDDVDTKK2																																	726.132			638.301	524.463	1440.96
P06454	P06454	PTMA_HUMAN	PTMA	Prothymosin alpha	1	AAEDDEDDDVDTKK	AAEDDEDDDVDTKK	3	AAEDDEDDDVDTKK3																																	10185.1	3666.69	3521.89	8593.69	7458.35	16061.9	6478.04
Q9UQ90	Q9UQ90	SPG7_HUMAN	SPG7	Paraplegin	1	AAEDELNIEAK	AAEDELNIEAK	2	AAEDELNIEAK2			15055.4		14614.8	12760.7					12535.6			9954.17		10798.6	16655.7	13066.8	13978.1		16847.6	12473.4	20949.6	23709.6		14510	13346.7	15771.8			13260.5	24289.2
Q9UQ90	Q9UQ90	SPG7_HUMAN	SPG7	Paraplegin	1	AAEDELNIEAKDR	AAEDELNIEAKDR	2	AAEDELNIEAKDR2			3215.83	2825.8					2399.77					2474.39		3793.46		3018.46	4545.34		3499.89		4456.33		3337.9	4795.46	5781.66	4610.86	2192.04		1896.07	3802.77	943.914
Q9UQ90	Q9UQ90	SPG7_HUMAN	SPG7	Paraplegin	1	AAEDELNIEAKDR	AAEDELNIEAKDR	3	AAEDELNIEAKDR3			14476.8						11790.7		6083.96								9960.6													9352.59
Q9Y2A7	Q9Y2A7	NCKP1_HUMAN	NCKAP1	Nck-associated protein 1	1	AAEDLFVNIR	AAEDLFVNIR	2	AAEDLFVNIR2																																	22791.4		23944			5739.85	12534.9
Q01995	Q01995	TAGL_HUMAN	TAGLN	Transgelin	1	AAEDYGVIK	AAEDYGVIK	2	AAEDYGVIK2																																	84201.8		34466.7	62023.4	55341.4	53150.3	93730.6
Q01995	Q01995	TAGL_HUMAN	TAGLN	Transgelin	1	AAEDYGVIKTDMFQTVDLFEGK	AAEDYGVIKTDMFQTVDLFEGK	3	AAEDYGVIKTDMFQTVDLFEGK3																																	7515.83		9220.7	12370.1	10835.9	12720.6	22841.5	14819.6
Q7Z460	Q7Z460	CLAP1_HUMAN	CLASP1	CLIP-associating protein 1	1	AAEEAASTLASSIHPEQCIK	AAEEAASTLASSIHPEQC(UniMod:4)IK	2	AAEEAASTLASSIHPEQC(UniMod:4)IK2																																			559.555	1776.19	509.464	1769.6	132.647
Q7Z460	Q7Z460	CLAP1_HUMAN	CLASP1	CLIP-associating protein 1	1	AAEEAASTLASSIHPEQCIK	AAEEAASTLASSIHPEQC(UniMod:4)IK	3	AAEEAASTLASSIHPEQC(UniMod:4)IK3																																	4447.2		6172.67		2829.95		5496.91
Q15149	Q15149	PLEC_HUMAN	PLEC	Plectin	1	AAEEAEEARVQAER	AAEEAEEARVQAER	2	AAEEAEEARVQAER2			1799.6		1471.91														3361.7									3070.86
Q15149	Q15149	PLEC_HUMAN	PLEC	Plectin	1	AAEEAEEARVQAER	AAEEAEEARVQAER	3	AAEEAEEARVQAER3	26108.9	35417.3	134412	62109	102550	69869.9	30198.7		45017.5	38350.6	39274	19669.2	42449.1	39705.7	135692	65305.7	66980.5	108858	121207	132303	107072	62201.5	46851.4	94229	31666.7	66119	62521.8	98451.1	71662.6	44667.3	95007.7	65289
P20962	P20962	PTMS_HUMAN	PTMS	Parathymosin	1	AAEEEDEADPKR	AAEEEDEADPKR	3	AAEEEDEADPKR3			8923.87				67888.4		4126.45	3966.08			3919.27	4547.77		11533.8					4146.1		4838.8	5034.41			7073.02						9272.56		7327	7589.68	3751.13	11197.6	4745.74
P11586	P11586	C1TC_HUMAN	MTHFD1	C-1-tetrahydrofolate synthase, cytoplasmic	1	AAEEIGIK	AAEEIGIK	2	AAEEIGIK2				7153.33															6985.82														13547.2		8235.26	6724.09	8602.66	8870.59
Q8WUM4	Q8WUM4	PDC6I_HUMAN	PDCD6IP	Programmed cell death 6-interacting protein	1	AAEELSKLR	AAEELSKLR	2	AAEELSKLR2			7186.66		6935.63							7064.84						11236.3			4148.62	7434.04	3407.53				7089.21	10438.1	5693.49		8929.03
P29966	P29966	MARCS_HUMAN	MARCKS	Myristoylated alanine-rich C-kinase substrate	1	AAEEPSKVEEK	AAEEPSKVEEK	2	AAEEPSKVEEK2			3221				12732			2417.44						2482.73							2236.99		2322.03								2856.87	2569.46	1735.5		589.47		3024.05
P29966	P29966	MARCS_HUMAN	MARCKS	Myristoylated alanine-rich C-kinase substrate	1	AAEEPSKVEEK	AAEEPSKVEEK	3	AAEEPSKVEEK3										5496.64						11496.1																	2480.95	3348.94
Q9NX63	Q9NX63	MIC19_HUMAN	CHCHD3	MICOS complex subunit MIC19	1	AAEEVEAK	AAEEVEAK	2	AAEEVEAK2	46282.6			30487.6	57253.8	24383.5	206421		40823.6	64848.3	40283.4	67741.7		32531.4		39082.8			48323.7		59361.9	93255.3	60452.6	42289.9	48445.2	72220.2	66667.3	61940.8	76322.8		69233.5	40642.6
Q9NX63	Q9NX63	MIC19_HUMAN	CHCHD3	MICOS complex subunit MIC19	1	AAEEVEAKFK	AAEEVEAKFK	2	AAEEVEAKFK2	34559.2	32078.4	49852.5	39979.8	47766.1	37434.3	32055.1		21242.6	15874.9	13081.1	47353.2	24148	32277.1	39556.4	31064.4	56397.3	78215.8	45990.1	69318.7	44295.4	76150.1	41000.3	44674.2	18298.5	47148.5	70378.1	77143.5	66099.4	53370.6	68086.5	49555.6
P07108	P07108	ACBP_HUMAN	DBI	Acyl-CoA-binding protein	1	AAEEVRHLK	AAEEVRHLK	2	AAEEVRHLK2			3593.35													4235.83		6155.59			2780.19	6988.6	3647.97	4967.55			6882.25	4241.39	2056.1		4642.81	2467.54
Q99707	Q99707	METH_HUMAN	MTR	Methionine synthase	1	AAEEVTLQTGIK	AAEEVTLQTGIK	2	AAEEVTLQTGIK2																																	3176.42			2087.57	1617.87	3260.49
O95425	O95425	SVIL_HUMAN	SVIL	Supervillin	1	AAEFGEPTSEQTGTAAGK	AAEFGEPTSEQTGTAAGK	2	AAEFGEPTSEQTGTAAGK2	52440.1	13393.2	46699.7	59856	47336.6	56842.9	105241		56267.3	43789.7	32866.5	67038.9	38199.8	44498.1	35004	86948.8	21826	24949.4	32218.3	33711.4	34154.5	63054.5	50345.2	40772.2	25470.3	30378.7	44799.6	34971.9	50200.2	36580.8	31140	44238.4	3205.83		8084.09	8479.09	12709	5090.87	6129.73	16159.6
Q9BZL4	Q9BZL4	PP12C_HUMAN	PPP1R12C	Protein phosphatase 1 regulatory subunit 12C	1	AAEFLAACAGGDLDEAR	AAEFLAAC(UniMod:4)AGGDLDEAR	2	AAEFLAAC(UniMod:4)AGGDLDEAR2	4561.05				7161.18							5163.66																					13839.5		19878.1	34883.3	22254.4	11930.9	18321.8	12437.3
Q9P253	Q9P253	VPS18_HUMAN	VPS18	Vacuolar protein sorting-associated protein 18 homolog	1	AAEGAEAQGFSGLFAAYTDHPPPFR	AAEGAEAQGFSGLFAAYTDHPPPFR	3	AAEGAEAQGFSGLFAAYTDHPPPFR3																												668.417							3007.94	4435.93	3628.94	4550.57	4145.08
Q52LJ0	Q52LJ0	FA98B_HUMAN	FAM98B	Protein FAM98B	1	AAEGGLSSPEFSELCIWLGSQIK	AAEGGLSSPEFSELC(UniMod:4)IWLGSQIK	3	AAEGGLSSPEFSELC(UniMod:4)IWLGSQIK3																																	11614.1	3914.99	12446.7	7480.35	10946.6	3095.08	13682.8
P12111	P12111	CO6A3_HUMAN	COL6A3	Collagen alpha-3(VI) chain	1	AAEGIPKLLVLITGGK	AAEGIPKLLVLITGGK	2	AAEGIPKLLVLITGGK2		10555.2	10133.4	3753.35	25828.3	15448.4		37865.9	4424.69	44149.6	78762.2		59166	2719.96	9489.73		13168.4	12222.2			3119.3		6378.89	8153.03			6439.56	3313.78	7326.83		7342.42	36619.4
P12111	P12111	CO6A3_HUMAN	COL6A3	Collagen alpha-3(VI) chain	1	AAEGIPKLLVLITGGK	AAEGIPKLLVLITGGK	3	AAEGIPKLLVLITGGK3	26920.2	31174.3	68571.2		119327	43781.7		145139		122847			215930	56844.7	31896.5		78804.9	24698	26917.9		15138.9	6479.51		47267.1			29913.7	17029	30449.8		14949.1	59989.3								6000.38
Q13424	Q13424	SNTA1_HUMAN	SNTA1	Alpha-1-syntrophin	1	AAEGVQEVSTACTWNGR	AAEGVQEVSTAC(UniMod:4)TWNGR	2	AAEGVQEVSTAC(UniMod:4)TWNGR2																																	1017.57		1444.32	864.283	857.127	1353.49	676.246
Q13424	Q13424	SNTA1_HUMAN	SNTA1	Alpha-1-syntrophin	1	AAEGVQEVSTACTWNGRPCSLSVHIDK	AAEGVQEVSTAC(UniMod:4)TWNGRPC(UniMod:4)SLSVHIDK	3	AAEGVQEVSTAC(UniMod:4)TWNGRPC(UniMod:4)SLSVHIDK3																																	3577.27		4738.79	5264.61	7412.84	6268.14	1888.05
Q13424	Q13424	SNTA1_HUMAN	SNTA1	Alpha-1-syntrophin	1	AAEGVQEVSTACTWNGRPCSLSVHIDK	AAEGVQEVSTAC(UniMod:4)TWNGRPC(UniMod:4)SLSVHIDK	4	AAEGVQEVSTAC(UniMod:4)TWNGRPC(UniMod:4)SLSVHIDK4																																	9813.28	4043.64	11979.2	3261.53	8692.19	9969.35	8278.41
Q96T51	Q96T51	RUFY1_HUMAN	RUFY1	RUN and FYVE domain-containing protein 1	1	AAEGWSAPILTLAR	AAEGWSAPILTLAR	2	AAEGWSAPILTLAR2																																	6132.75	3628.75	7343.76		7859.83	2461.41	4539.59
Q9P260	Q9P260	RELCH_HUMAN	RELCH	RAB11-binding protein RELCH	1	AAEHEVPLQER	AAEHEVPLQER	3	AAEHEVPLQER3	6951.85			5932.69		8423.32			6143.82				4633.65			4295.53		6063.29	4587.62		4729.34		3904.44						4871.54		5306.85	3076.99	3191.8			1960.61	1827.25	2930.05
O76041	O76041	NEBL_HUMAN	NEBL	Nebulette	1	AAEIASEKDYK	AAEIASEKDYK	2	AAEIASEKDYK2			7503.48	5236.01	3640.49	5063.03			6126.15	4923.25	5411.19	5665.13	5374.26	9655.08		9463.14		9176.57	7418.07		5322.15	16521.3	9467.69	10386.4	7052.59	8015.66	7121.51	5862.04	8242.87		9170.72	9546.62	1362.05		2202.4	1125.43	1904.67
O76041	O76041	NEBL_HUMAN	NEBL	Nebulette	1	AAEIASEKDYK	AAEIASEKDYK	3	AAEIASEKDYK3	4604.39		7173.29	5160.9							3317.28		3915.53	5064.08								8381.57	6197.27	7521.57			4765.71	4981.94			4566.06						3087.45
P42338	P42338	PK3CB_HUMAN	PIK3CB	Phosphatidylinositol 4,5-bisphosphate 3-kinase catalytic subunit beta isoform	1	AAEIASSDSANVSSR	AAEIASSDSANVSSR	2	AAEIASSDSANVSSR2
P17568	P17568	NDUB7_HUMAN	NDUFB7	NADH dehydrogenase [ubiquinone] 1 beta subcomplex subunit 7	1	AAELAKGQGPGEVDPK	AAELAKGQGPGEVDPK	2	AAELAKGQGPGEVDPK2	6422.39	15473.6	18033.6	10910.7	10573.8	10390.8	52445.4		6478.53	7472.58	2389.49	26056.8	6038.98	11664.2	14247.4	10906.6	14515.9	38076.2	13995.7	35996	13275.8	31648.3	27933.7	29006	13012.2	13912.7	41059.5	23853.6	27102.3	33914.1	24805.7	16150.7
P17568	P17568	NDUB7_HUMAN	NDUFB7	NADH dehydrogenase [ubiquinone] 1 beta subcomplex subunit 7	1	AAELAKGQGPGEVDPK	AAELAKGQGPGEVDPK	3	AAELAKGQGPGEVDPK3	14632.2	26020.9	48166.1	18230.8	26009.7	29586.3	136316		8557.89	13239.8	5971.94	47481.2	18476.3	20614.4	35306.7	16281.2	31604.3	77959.2	18676.6	103923	25879.3	76182.6	44924.9	28053.9	28801.2	27997.8	48024.5	39622	53486	103220	38907.5	36174
Q9NVM6	Q9NVM6	DJC17_HUMAN	DNAJC17	DnaJ homolog subfamily C member 17	1	AAELAVQNEVGLVDNPLK	AAELAVQNEVGLVDNPLK	2	AAELAVQNEVGLVDNPLK2																																			2188.57	1377.13	2176.53	2019.43	2619.75
Q9BZL4	Q9BZL4	PP12C_HUMAN	PPP1R12C	Protein phosphatase 1 regulatory subunit 12C	1	AAELEEELK	AAELEEELK	2	AAELEEELK2																																	60763		33951.1	60119.9	23006.4	13293	31369.6
Q9BZL4	Q9BZL4	PP12C_HUMAN	PPP1R12C	Protein phosphatase 1 regulatory subunit 12C	1	AAELEEELKALSDLR	AAELEEELKALSDLR	3	AAELEEELKALSDLR3						2762.58			3431.42																											2625.39	4921.34
Q9UHV9	Q9UHV9	PFD2_HUMAN	PFDN2	Prefoldin subunit 2	1	AAELEMELNEHSLVIDTLK	AAELEMELNEHSLVIDTLK	2	AAELEMELNEHSLVIDTLK2																																	379.154		765.515	1141.58	1964.96	2719.39
Q9UHV9	Q9UHV9	PFD2_HUMAN	PFDN2	Prefoldin subunit 2	1	AAELEMELNEHSLVIDTLK	AAELEMELNEHSLVIDTLK	3	AAELEMELNEHSLVIDTLK3																																	32026.5	25962.2	27521.1	23625.4	16878.3	16859.5	36494.5
Q9UHV9	Q9UHV9	PFD2_HUMAN	PFDN2	Prefoldin subunit 2	1	AAELEMELNEHSLVIDTLKEVDETR	AAELEMELNEHSLVIDTLKEVDETR	3	AAELEMELNEHSLVIDTLKEVDETR3																																				1238.83		1004.94
Q9UHV9	Q9UHV9	PFD2_HUMAN	PFDN2	Prefoldin subunit 2	1	AAELEMELNEHSLVIDTLKEVDETR	AAELEMELNEHSLVIDTLKEVDETR	4	AAELEMELNEHSLVIDTLKEVDETR4																																	2539.28		3891.96	2949.3		3370.45	5123.91
Q6PGP7	Q6PGP7	TTC37_HUMAN	TTC37	Tetratricopeptide repeat protein 37	1	AAELEPDQLLAWQGLANLYEK	AAELEPDQLLAWQGLANLYEK	2	AAELEPDQLLAWQGLANLYEK2																																	1053.05		2290	1288.87	2182.82	2445.65
Q6PGP7	Q6PGP7	TTC37_HUMAN	TTC37	Tetratricopeptide repeat protein 37	1	AAELEPDQLLAWQGLANLYEK	AAELEPDQLLAWQGLANLYEK	3	AAELEPDQLLAWQGLANLYEK3																																	6683.45			4193.02		5126.12
Q86Y79	Q86Y79	PTH_HUMAN	PTRH1	Probable peptidyl-tRNA hydrolase	1	AAELFGLTAEEVYLVHDELDKPLGR	AAELFGLTAEEVYLVHDELDKPLGR	3	AAELFGLTAEEVYLVHDELDKPLGR3																																	3873.74		5163.85	2713.51	1460.34	1969.9	4330.74
Q86Y79	Q86Y79	PTH_HUMAN	PTRH1	Probable peptidyl-tRNA hydrolase	1	AAELFGLTAEEVYLVHDELDKPLGR	AAELFGLTAEEVYLVHDELDKPLGR	4	AAELFGLTAEEVYLVHDELDKPLGR4																																	5580.84		5428.36	3228.52		2602.54	2085.64
Q6P179	Q6P179	ERAP2_HUMAN	ERAP2	Endoplasmic reticulum aminopeptidase 2	1	AAELFSQWMESSGK	AAELFSQWMESSGK	2	AAELFSQWMESSGK2																																	2441.55		1631.38
P35232	P35232	PHB1_HUMAN	PHB1	Prohibitin 1	1	AAELIANSLATAGDGLIELR	AAELIANSLATAGDGLIELR	2	AAELIANSLATAGDGLIELR2	455492	242619	329837	271985	448623	620565	143409	390706	296127	384652	453501	515139	635028	423218	484112	339229	424398	461126	521916	610936	534707	234807	754120	597802	276895	490475	578356	409855	479095	414031	383276	512479
P35232	P35232	PHB1_HUMAN	PHB1	Prohibitin 1	1	AAELIANSLATAGDGLIELR	AAELIANSLATAGDGLIELR	3	AAELIANSLATAGDGLIELR3	752155	330112	578352	811307	595105	997028	172051	300021	685496	835798	621575	694722	1130000	720110	642849	806978	755057	682035	1190000	707897	731966	294508	1250000	1040000	734612	958593	1030000	873079	753291	526297	457552	911661	3998.7
P35232	P35232	PHB1_HUMAN	PHB1	Prohibitin 1	1	AAELIANSLATAGDGLIELRK	AAELIANSLATAGDGLIELRK	3	AAELIANSLATAGDGLIELRK3	24655.6	18076.3	29272.6	21696	30695.3	29853.4			20237	44505.5	29373.5	31102	37387.9	24207.2	33839.1	26715.6	28484.7	31383	39578.6	42820.4	28302		57442	41219.7	20666.8	26726.9	41719.4	33334.6	28747.8	15472.2	29634	51853.1
Q9BUK6	Q9BUK6	MSTO1_HUMAN	MSTO1	Protein misato homolog 1	1	AAELLQDEYSGR	AAELLQDEYSGR	2	AAELLQDEYSGR2									4478.1																	3639.78							7920.98		5495.64	4316.23	4826.15	10953.3	6559.49
P78318	P78318	IGBP1_HUMAN	IGBP1	Immunoglobulin-binding protein 1	1	AAEMLSQLDLFSR	AAEMLSQLDLFSR	2	AAEMLSQLDLFSR2																																	13747.4	18117.3	16697.3	19409.2	19693.3	24377.1	18882.8
P78318	P78318	IGBP1_HUMAN	IGBP1	Immunoglobulin-binding protein 1	1	AAEMLSQLDLFSRNEDLEEIASTDLK	AAEMLSQLDLFSRNEDLEEIASTDLK	3	AAEMLSQLDLFSRNEDLEEIASTDLK3																																					1420.67	895.044		8116.47
P33176	P33176	KINH_HUMAN	KIF5B	Kinesin-1 heavy chain	1	AAEMMASLLK	AAEMMASLLK	2	AAEMMASLLK2																																	31440.9		24241.7	7558.26	36705.8	10533.7	21638.7	26843.4
Q96CW6	Q96CW6	S7A6O_HUMAN	SLC7A6OS	Probable RNA polymerase II nuclear localization protein SLC7A6OS	1	AAENNVFHLVATVCSQEEPVQPLLR	AAENNVFHLVATVC(UniMod:4)SQEEPVQPLLR	3	AAENNVFHLVATVC(UniMod:4)SQEEPVQPLLR3																																	3711.95		4434.53	4497.78	2970.52	1068.39	5962.11	5069.88
O60524	O60524	NEMF_HUMAN	NEMF	Ribosome quality control complex subunit NEMF	1	AAEPLLTLER	AAEPLLTLER	2	AAEPLLTLER2																																	4503.85	8581.73
Q8WZ42	Q8WZ42	TITIN_HUMAN	TTN	Titin	1	AAEPPSPPGK	AAEPPSPPGK	2	AAEPPSPPGK2	256663	79439.8	148360	110637	89528.4	121648	840748		68760.1	233403	128858	182643	170284	54463.2	97305.1	87191.1	147348	115788	220851	66503	216557	548095	174732	229152	255396	224713	141387	128366	128631	187832	194332	190820					3149.65
Q9C0C2	Q9C0C2	TB182_HUMAN	TNKS1BP1	182 kDa tankyrase-1-binding protein	1	AAEPQEQEFGK	AAEPQEQEFGK	2	AAEPQEQEFGK2	10522.1	7352.47	15360.2	10175.2	11255.9	15618.4	75452.8		14946	14150.9	9135.54	20610.5	9805.36	8586.47		17876.1	7883.36	14527.9	12662.6		9442.02	12928.7	11291.4	16631.6	16889.7	10563	23542	8787.32	14961.7		22092.5	12770.4			7682.74		7019.29	3951.36		9205.22
Q9H6R3	Q9H6R3	ACSS3_HUMAN	ACSS3	Acyl-CoA synthetase short-chain family member 3, mitochondrial	1	AAEQISWYKPWTK	AAEQISWYKPWTK	2	AAEQISWYKPWTK2																																	2200.01		2902.13	6287.29	4166.78	3303.89
Q9H6R3	Q9H6R3	ACSS3_HUMAN	ACSS3	Acyl-CoA synthetase short-chain family member 3, mitochondrial	1	AAEQISWYKPWTK	AAEQISWYKPWTK	3	AAEQISWYKPWTK3																																	4898.75		5743.32	4753.42	4721.44	1798.41	3591.98
P35606	P35606	COPB2_HUMAN	COPB2	Coatomer subunit beta'	1	AAESLADPTEYENLFPGLK	AAESLADPTEYENLFPGLK	2	AAESLADPTEYENLFPGLK2	12327.7			11265.2	5080.04	26136.1			20239.4	12793.8	18458.7	7044.81	14177.5	5963.29	16893.9	9671.96	11091.6		12591.9		6126.87		13721.7	6324.62	11167.3	11566.6	9309.75	12090.2	6621.76	11399.7	9016.15	7496.9	49687.2	14235.7	41753.3	65632.6	47097.1	57894.1	51311.5	83914.5
P35606	P35606	COPB2_HUMAN	COPB2	Coatomer subunit beta'	1	AAESLADPTEYENLFPGLKEAFVVEEWVK	AAESLADPTEYENLFPGLKEAFVVEEWVK	3	AAESLADPTEYENLFPGLKEAFVVEEWVK3																																								29535.3
Q709C8	Q709C8	VP13C_HUMAN	VPS13C	Intermembrane lipid transfer protein VPS13C	1	AAESTEEVSSLRPPR	AAESTEEVSSLRPPR	3	AAESTEEVSSLRPPR3			13019.8			15224			9565.94	11917.8	8236.2		18367.7	12878.7	20156.1	13929.8		19416.9	13830.6		16384.3		7673.73					12622				14386.3
Q9BY42	Q9BY42	RTF2_HUMAN	RTF2	Replication termination factor 2	1	AAESVSKPDVSEEAPGPSK	AAESVSKPDVSEEAPGPSK	3	AAESVSKPDVSEEAPGPSK3																1202.97																	502.107		620.696	566.247		687.707	840.402
Q9NZN8	Q9NZN8	CNOT2_HUMAN	CNOT2	CCR4-NOT transcription complex subunit 2	1	AAETDPGMVHLALGSDLTTLGLNLNSPENLYPK	AAETDPGMVHLALGSDLTTLGLNLNSPENLYPK	3	AAETDPGMVHLALGSDLTTLGLNLNSPENLYPK3																																	3041.76		2688.64	1514.11	2334.16	2468.8	1606.79
Q5HYK3	Q5HYK3	COQ5_HUMAN	COQ5	2-methoxy-6-polyprenyl-1,4-benzoquinol methylase, mitochondrial	1	AAETHFGFETVSEEEK	AAETHFGFETVSEEEK	3	AAETHFGFETVSEEEK3																																	1906.24		3415.41
Q5HYK3	Q5HYK3	COQ5_HUMAN	COQ5	2-methoxy-6-polyprenyl-1,4-benzoquinol methylase, mitochondrial	1	AAETHFGFETVSEEEKGGK	AAETHFGFETVSEEEKGGK	3	AAETHFGFETVSEEEKGGK3			7875.5																														10481.2		10064.7		9217.36	12599.4	9865.57
Q5HYK3	Q5HYK3	COQ5_HUMAN	COQ5	2-methoxy-6-polyprenyl-1,4-benzoquinol methylase, mitochondrial	1	AAETHFGFETVSEEEKGGK	AAETHFGFETVSEEEKGGK	4	AAETHFGFETVSEEEKGGK4														2638.64																					5264.8			4169.25	4974.1
P55809	P55809	SCOT1_HUMAN	OXCT1	Succinyl-CoA:3-ketoacid coenzyme A transferase 1, mitochondrial	1	AAETTVVEVEEIVDIGAFAPEDIHIPQIYVHR	AAETTVVEVEEIVDIGAFAPEDIHIPQIYVHR	3	AAETTVVEVEEIVDIGAFAPEDIHIPQIYVHR3										2247.57			7939.47																			4944.65	105686	12791.6	58692.1	40727.7	32690.1	45119.5	65911
P55809	P55809	SCOT1_HUMAN	OXCT1	Succinyl-CoA:3-ketoacid coenzyme A transferase 1, mitochondrial	1	AAETTVVEVEEIVDIGAFAPEDIHIPQIYVHR	AAETTVVEVEEIVDIGAFAPEDIHIPQIYVHR	4	AAETTVVEVEEIVDIGAFAPEDIHIPQIYVHR4		20376.4	7048.67		8580.04	50906.7	42159			43506.4		16386.7	161981	25988.5	21316.5			15549.3			28832.2	20468	30579				31012.2	13001.3	9754.31	30302.3	17542.3	63134.2	1110000	218817	618333	364987	338324	364464	604778	111175
Q9Y5A7	Q9Y5A7	NUB1_HUMAN	NUB1	NEDD8 ultimate buster 1	1	AAETVVDPEMTPYLDIANQTGR	AAETVVDPEMTPYLDIANQTGR	2	AAETVVDPEMTPYLDIANQTGR2																																	2895.45		2089.65	6319.08	3136.44	5621.99	2693.08
Q8WZ42	Q8WZ42	TITIN_HUMAN	TTN	Titin	1	AAEVPAPIR	AAEVPAPIR	2	AAEVPAPIR2	50159.3		12938.2		14739.1	7603.88					29515.1		19293.7				21134.2				35717.5	58953.2			21349.3					36997.4	18826.1				8473.13
Q709C8	Q709C8	VP13C_HUMAN	VPS13C	Intermembrane lipid transfer protein VPS13C	1	AAEVPNEELINLLLK	AAEVPNEELINLLLK	2	AAEVPNEELINLLLK2																																	4247.13		6109.37	6948.3		4427.21
Q9NVZ3	Q9NVZ3	NECP2_HUMAN	NECAP2	Adaptin ear-binding coat-associated protein 2	1	AAEWQLDQPSWSGR	AAEWQLDQPSWSGR	2	AAEWQLDQPSWSGR2																																	7776.25		7965.07		11730.3	4577.65	7890.35
Q13045	Q13045	FLII_HUMAN	FLII	Protein flightless-1 homolog	1	AAEWYNIDFSLQNQLR	AAEWYNIDFSLQNQLR	2	AAEWYNIDFSLQNQLR2																																					2409.65
O60306	O60306	AQR_HUMAN	AQR	RNA helicase aquarius	1	AAFAHFPELYDFALSNVAEVDTR	AAFAHFPELYDFALSNVAEVDTR	3	AAFAHFPELYDFALSNVAEVDTR3																																	2857.17		2986.79	3089.64		2921.91
P62258	P62258	1433E_HUMAN	YWHAE	14-3-3 protein epsilon	1	AAFDDAIAELDTLSEESYK	AAFDDAIAELDTLSEESYK	2	AAFDDAIAELDTLSEESYK2	5738.99	4881.4	8590.09	4158.32	3580.11	25833.1			8010.35	13633.5		9001.04	34075.4	4777.19	76498	4290.18	26540.8		21404.2		11513.4	14968	22385.2	5583.2			2941.98	12191.4	4740.87	31410.8	28915.5	22028.5	421774	497584	230729	403460	154704	215622	288743	17932
P62258	P62258	1433E_HUMAN	YWHAE	14-3-3 protein epsilon	1	AAFDDAIAELDTLSEESYK	AAFDDAIAELDTLSEESYK	3	AAFDDAIAELDTLSEESYK3																			4274.66														8049.94	10353.3	5690.84	8769.29	2899.57
P62258	P62258	1433E_HUMAN	YWHAE	14-3-3 protein epsilon	1	AAFDDAIAELDTLSEESYKDSTLIMQLLR	AAFDDAIAELDTLSEESYKDSTLIMQLLR	3	AAFDDAIAELDTLSEESYKDSTLIMQLLR3	1428.92	11476	7927.49		4585.65	42224.5				117949		12867.5	280504	22897.6	12287.7		5366.69	9503.95	1551.68		19121.3	23849.2	63894.4		2305.52	2635.21	20469.1	10074.8	8603.07	31912.1	10926.1	101699	59464.9		50257.8	70930.6	12697.5	44531.4	51237.5	66426.3
P62258	P62258	1433E_HUMAN	YWHAE	14-3-3 protein epsilon	1	AAFDDAIAELDTLSEESYKDSTLIMQLLR	AAFDDAIAELDTLSEESYKDSTLIMQLLR	4	AAFDDAIAELDTLSEESYKDSTLIMQLLR4						10540.7				12990.6			59869.3										15389.2									14664.4	67643.4	7815.21	42023.7	48971.9	50889.2	24337.5	43661.9
P63316	P63316	TNNC1_HUMAN	TNNC1	Troponin C, slow skeletal and cardiac muscles	1	AAFDIFVLGAEDGCISTK	AAFDIFVLGAEDGC(UniMod:4)ISTK	2	AAFDIFVLGAEDGC(UniMod:4)ISTK2	154067	309122	192534	67532.8	236308	690029	1440000	993397	69279.5	270830	83539.3	362947	26923.7	165993	596139	93761.3	352702	281878	97144.4	327392	314581	599317	568062	121746	157040	136322	306513	123654	158951	735169	515212	630642	111333	219691	179062	169908	146402	156820	190231	883686
P63316	P63316	TNNC1_HUMAN	TNNC1	Troponin C, slow skeletal and cardiac muscles	1	AAFDIFVLGAEDGCISTK	AAFDIFVLGAEDGC(UniMod:4)ISTK	3	AAFDIFVLGAEDGC(UniMod:4)ISTK3																																	15102.5	9577.86	31822	16348.2	27899.1	13125.1	24095.4
P63316	P63316	TNNC1_HUMAN	TNNC1	Troponin C, slow skeletal and cardiac muscles	1	AAFDIFVLGAEDGCISTKELGK	AAFDIFVLGAEDGC(UniMod:4)ISTKELGK	3	AAFDIFVLGAEDGC(UniMod:4)ISTKELGK3										6786.41					5903.24	3671.77			3031.24				5027.23		3325.33		9852.99	5741.63	6815.62		8443.9	6039.56			11019.9		11169		12664.8	50220.2
Q6UWE0	Q6UWE0	LRSM1_HUMAN	LRSAM1	E3 ubiquitin-protein ligase LRSAM1	1	AAFEALQVK	AAFEALQVK	2	AAFEALQVK2																																			7594.18				5289.5
Q86VP6	Q86VP6	CAND1_HUMAN	CAND1	Cullin-associated NEDD8-dissociated protein 1	1	AAFECMYTLLDSCLDR	AAFEC(UniMod:4)MYTLLDSC(UniMod:4)LDR	2	AAFEC(UniMod:4)MYTLLDSC(UniMod:4)LDR2																																	3838.57			3352.74		1841.54
Q13439	Q13439	GOGA4_HUMAN	GOLGA4	Golgin subfamily A member 4	1	AAFEELEK	AAFEELEK	2	AAFEELEK2	20517.4		11450.5	15493.4		16936.5			11141.7	12089.8	13798.8		13779.2	12278.7		15698.9		8995.51	8981.58	9096.36	13811.7	12988.4	18332.2	13322.4			11506.6	6334.58	13211.6		12441.8	9650.93						6430.66
P49257	P49257	LMAN1_HUMAN	LMAN1	Protein ERGIC-53	1	AAFENWEVEVTFR	AAFENWEVEVTFR	2	AAFENWEVEVTFR2																																		9830.93
O00273	O00273	DFFA_HUMAN	DFFA	DNA fragmentation factor subunit alpha	1	AAFGEEVDAVDTGISR	AAFGEEVDAVDTGISR	2	AAFGEEVDAVDTGISR2															12136.7																4887.58	7013.08	16943.9	7016.66	18806.5	26423	19998.5	26935.9	19605.4	4282.2
Q9UQ35	Q9UQ35	SRRM2_HUMAN	SRRM2	Serine/arginine repetitive matrix protein 2	1	AAFGISDSYVDGSSFDPQR	AAFGISDSYVDGSSFDPQR	2	AAFGISDSYVDGSSFDPQR2																	4238.86												2233.95				1661.77		1415.39	2784.43	1898.74	1737.97
Q9Y4G6	Q9Y4G6	TLN2_HUMAN	TLN2	Talin-2	1	AAFGKADDDDVVVK	AAFGKADDDDVVVK	2	AAFGKADDDDVVVK2	3876.85		3553.09	2594.02	2652.73	4130.71			3641.34		2307.07			7521.08		7098.37		3227.34	4554.91	3796.82	6111.44		4427.42	5293.42			4556.4	3835.66			2465.32	5361.9
Q9Y4G6	Q9Y4G6	TLN2_HUMAN	TLN2	Talin-2	1	AAFGKADDDDVVVK	AAFGKADDDDVVVK	3	AAFGKADDDDVVVK3	11758.7		16772.9	11540	11084.3	24275.3			14158.7	12186.3	15175.7		17533.1	12555.8	18493.4	13873.2	12563.2	8138.55	11173	18292.7	18784.1	13559	8541.76	11789.3	6066.05	12149.1	6934.3	6715.03	9739.91		13020.6	19855.5
P31040	P31040	SDHA_HUMAN	SDHA	Succinate dehydrogenase [ubiquinone] flavoprotein subunit, mitochondrial	1	AAFGLSEAGFNTACVTK	AAFGLSEAGFNTAC(UniMod:4)VTK	2	AAFGLSEAGFNTAC(UniMod:4)VTK2	17493.2	22873.6		9728.47	13111.1	10869.8			15298.7	17075.1	13823.9	15353.1	20857	10347.5	20501.6	11005.7	15458.1	17145.7	20832	20271	11606.5		16722.1	9042.35	20470.7	13424.7	13783.3	17908.5	11690.7	22206.2	16255.9	12835	428905	355919	372846	69722.1	362295	91508.1	538860	82686
P31040	P31040	SDHA_HUMAN	SDHA	Succinate dehydrogenase [ubiquinone] flavoprotein subunit, mitochondrial	1	AAFGLSEAGFNTACVTK	AAFGLSEAGFNTAC(UniMod:4)VTK	3	AAFGLSEAGFNTAC(UniMod:4)VTK3																																	35007.3	22623.7	26553.8	28466.2	20623.2	11509.1	33153.7
Q08380	Q08380	LG3BP_HUMAN	LGALS3BP	Galectin-3-binding protein	1	AAFGQGSGPIMLDEVQCTGTEASLADCK	AAFGQGSGPIMLDEVQC(UniMod:4)TGTEASLADC(UniMod:4)K	3	AAFGQGSGPIMLDEVQC(UniMod:4)TGTEASLADC(UniMod:4)K3																																	1286.78	3599.07	3088.88	769.378	997.524	393.694	2088.64	6510.18
Q12882	Q12882	DPYD_HUMAN	DPYD	Dihydropyrimidine dehydrogenase [NADP(+)]	1	AAFIGIGLPEPNK	AAFIGIGLPEPNK	2	AAFIGIGLPEPNK2																																						2701.08
Q12882	Q12882	DPYD_HUMAN	DPYD	Dihydropyrimidine dehydrogenase [NADP(+)]	1	AAFIGIGLPEPNKDAIFQGLTQDQGFYTSK	AAFIGIGLPEPNKDAIFQGLTQDQGFYTSK	3	AAFIGIGLPEPNKDAIFQGLTQDQGFYTSK3																																	1991.58			579.514		1481.33	1499.62
Q9UID3	Q9UID3	VPS51_HUMAN	VPS51	Vacuolar protein sorting-associated protein 51 homolog	1	AAFLGCLTDVR	AAFLGC(UniMod:4)LTDVR	2	AAFLGC(UniMod:4)LTDVR2																																	1594.61		4944.24
Q5JTZ9	Q5JTZ9	SYAM_HUMAN	AARS2	Alanine--tRNA ligase, mitochondrial	1	AAFLNFFR	AAFLNFFR	2	AAFLNFFR2
P04406	P04406	G3P_HUMAN	GAPDH	Glyceraldehyde-3-phosphate dehydrogenase	1	AAFNSGKVDIVAINDPFIDLNYMVYMFQYDSTHGK	AAFNSGKVDIVAINDPFIDLNYMVYMFQYDSTHGK	4	AAFNSGKVDIVAINDPFIDLNYMVYMFQYDSTHGK4										5986.04			8187.03										3454.83									9060.41	124323		92253	48015.7	2650.12	64780.1	52703.6	47749
P10636	P10636	TAU_HUMAN	MAPT	Microtubule-associated protein tau	1	AAFPGAPGEGPEAR	AAFPGAPGEGPEAR	2	AAFPGAPGEGPEAR2	10060.8		80171.3	11813.8	14751.1	26696.5			26935.6	50647.7	10146.9	40689.8	36413.5	36040.7	28266.2	51656.6	27847.4	52366.6	30539.6	66507.3	49808.9	32416.2	61279.2	50963.9	14954.4	16129.5	28857.1	22078.6	49147.8	57661.7	19622.9	80537.7	18688.7		66097.4	10995.1	21911.3	14302.5	18044.5
P05091	P05091	ALDH2_HUMAN	ALDH2	Aldehyde dehydrogenase, mitochondrial	1	AAFQLGSPWR	AAFQLGSPWR	2	AAFQLGSPWR2																																	194046	12953	207226	45622.4	143742	14286.9	293429	60880.3
P05091	P05091	ALDH2_HUMAN	ALDH2	Aldehyde dehydrogenase, mitochondrial	1	AAFQLGSPWRR	AAFQLGSPWRR	2	AAFQLGSPWRR2																																						3331.52
P05091	P05091	ALDH2_HUMAN	ALDH2	Aldehyde dehydrogenase, mitochondrial	1	AAFQLGSPWRR	AAFQLGSPWRR	3	AAFQLGSPWRR3																																	9764.14		11343.5	14328	12290.5	11089.3	15833.6
Q8WX93	Q8WX93	PALLD_HUMAN	PALLD	Palladin	1	AAFQPEANPSHLTLNTALVESEDL	AAFQPEANPSHLTLNTALVESEDL	3	AAFQPEANPSHLTLNTALVESEDL3				9513.83		8255.23			9379.01	3814.85			5199.26			11741.4			5069.63				6209.6	4626.96	8227.94	6585.27		5949.38	3818.96
Q9UBI1	Q9UBI1	COMD3_HUMAN	COMMD3	COMM domain-containing protein 3	1	AAFQSLLDAQADEAVLDHPDLK	AAFQSLLDAQADEAVLDHPDLK	3	AAFQSLLDAQADEAVLDHPDLK3																																	10904.7	13962.8	10258.7	5066.83	5527.55		7286.71	9838.56
Q96CT7	Q96CT7	CC124_HUMAN	CCDC124	Coiled-coil domain-containing protein 124	1	AAFTAFEEAQLPR	AAFTAFEEAQLPR	2	AAFTAFEEAQLPR2	9070.67			6678.25		15847.3			10508.6	10060.2	5927.65		11397.8	11774		14907					8466.42		12979	7884.89	13087.3	8481.3	16336.5	11944.5				11094.1	10185.9		18447.8	8733.15	13176.9	11068.3	10904.1	2339.94
P02768	P02768	ALBU_HUMAN	ALB	Albumin	1	AAFTECCQAADK	AAFTEC(UniMod:4)C(UniMod:4)QAADK	2	AAFTEC(UniMod:4)C(UniMod:4)QAADK2	54699.9	47024.1	57162.7	63551.8	93863.3	72853	611738	155715	76102.9	55501.9	149940	32160.9	209756	103942	58386.3	74736	51954.8	64843.8	33164	110371	75416	59021.6	79381.5	59590.2	40907.1	39646.3	137037	46740.8	38474.9	39072.7	36589.4	82765.5	2190000	6230000	3710000	2420000	3950000	2200000	5830000	12600000
P02768	P02768	ALBU_HUMAN	ALB	Albumin	1	AAFTECCQAADK	AAFTEC(UniMod:4)C(UniMod:4)QAADK	3	AAFTEC(UniMod:4)C(UniMod:4)QAADK3																																	44496.9	71547.3	56143	57896.8	45142.6	39303.3	92335.9	214058
P02768	P02768	ALBU_HUMAN	ALB	Albumin	1	AAFTECCQAADKAACLLPK	AAFTEC(UniMod:4)C(UniMod:4)QAADKAAC(UniMod:4)LLPK	2	AAFTEC(UniMod:4)C(UniMod:4)QAADKAAC(UniMod:4)LLPK2											1029.88																							338.216	500.87			618.797	1259.18	223176
P02768	P02768	ALBU_HUMAN	ALB	Albumin	1	AAFTECCQAADKAACLLPK	AAFTEC(UniMod:4)C(UniMod:4)QAADKAAC(UniMod:4)LLPK	3	AAFTEC(UniMod:4)C(UniMod:4)QAADKAAC(UniMod:4)LLPK3	37271	53716.4	28278.8	28702.5	109208	21074.8		233712	57450.6	24695.9	209908	38235.6	19593.3	7204.89			30086.6	31698.3	14032.3			12997.5		33620.1	21222.2	16763.7	128831	27873.9	27288.5		9817.85	6670.74	18239.3	86824	53975.3	13037.9	107107	54552.3	211021	97918.5
Q9UKD2	Q9UKD2	MRT4_HUMAN	MRTO4	mRNA turnover protein 4 homolog	1	AAFTVSLDPGPLEQFPHSMEPQLR	AAFTVSLDPGPLEQFPHSMEPQLR	3	AAFTVSLDPGPLEQFPHSMEPQLR3																																	5871.94		7471.69	6258.05	5104.78	8722.98	7304.21	30693.4
Q6XQN6	Q6XQN6	PNCB_HUMAN	NAPRT	Nicotinate phosphoribosyltransferase	1	AAFVAYALAFPR	AAFVAYALAFPR	2	AAFVAYALAFPR2																																	7498.84	10166.6	11825.1	16245.5	25113.6	9505.72	9299.63
P19623	P19623	SPEE_HUMAN	SRM	Spermidine synthase	1	AAFVLPEFAR	AAFVLPEFAR	2	AAFVLPEFAR2	176890	61925.1	95056.2	176975	107452	104573	71028.8		123243	114880	106240	163949	135736	66744.6	123930	98291.6	127736	68219.8	70563.1	39219	47527.3	45019.4	56266.3	59895.7	175385	45776.6	87310.6	84972.6	64039.4	61441.2	99894.6	58837.2	47158.2		70407.8	10352.3	15331.7	13118.2	48594.8
Q9BZV1	Q9BZV1	UBXN6_HUMAN	UBXN6	UBX domain-containing protein 6	1	AAGAEPDSILKPELLSAIEK	AAGAEPDSILKPELLSAIEK	3	AAGAEPDSILKPELLSAIEK3	2933.79		2225.21	2904.25					8320.6	5613.82	4062.49		4101.71	6006.28		3991.24									3505.62	3589.97		3733.31				3603.02	20152.2	1356.81	23846.9	13820.1	7581.3	27396.7	26203.3	6328.59
O75175	O75175	CNOT3_HUMAN	CNOT3	CCR4-NOT transcription complex subunit 3	1	AAGALLNGPPQFSTAPEIK	AAGALLNGPPQFSTAPEIK	2	AAGALLNGPPQFSTAPEIK2									2552.91
P46379	P46379	BAG6_HUMAN	BAG6	Large proline-rich protein BAG6	1	AAGARPLTSPESLSR	AAGARPLTSPESLSR	3	AAGARPLTSPESLSR3	39491.3		42424.8	80273.6	101778	92246.9			66205.6	118695	225028		120171	40331.4	51532.9	71099.2	39958.1	58689	40198.4	37349.6	44079.9	30221.7	72109	67655.8		31854.6	40580.9	55005.4	55417.3	64364.8	48703.8	54046.6	8516.2		7741.45	7542.29	20849.1	8519.13	13189.8
Q9NSD9	Q9NSD9	SYFB_HUMAN	FARSB	Phenylalanine--tRNA ligase beta subunit	1	AAGASDVVLYK	AAGASDVVLYK	2	AAGASDVVLYK2	22219.3		15169	33021.7	19481.3	18772.1			15305.6	26346.7	14812	22840	20366.7	5246.34	17023.3	29409.6	22498.5	17522.3	18198.1	16029.2	16801.2	14285.5	26975.1	17335.5	25559.7	28326.3	38962.4	23055.5	23946.7	18652.6	21973	6470.16	32335.2		20131.7	3584.23	3534.73		23810.4	10734.3
P52758	P52758	RIDA_HUMAN	RIDA	2-iminobutanoate/2-iminopropanoate deaminase	1	AAGCDFTNVVK	AAGC(UniMod:4)DFTNVVK	2	AAGC(UniMod:4)DFTNVVK2																																	51172.3	38491.2	20736.9	23248.8	15580.9	20780.9	31814.9
Q96L96	Q96L96	ALPK3_HUMAN	ALPK3	Alpha-protein kinase 3	1	AAGDGEATTPEERESPTVSPR	AAGDGEATTPEERESPTVSPR	3	AAGDGEATTPEERESPTVSPR3			3888.45	2749.8	2015.62	3780.35			1428.79		1596.85			2813.49	18268.7	4433.02		5249.37	2607.09		2600.1		2749.9				3059.73	5119.37	4953.9		4493.38	2967.92
Q86VF7	Q86VF7	NRAP_HUMAN	NRAP	Nebulin-related-anchoring protein	1	AAGEDARHEYTMTLGLPEFIR	AAGEDARHEYTMTLGLPEFIR	4	AAGEDARHEYTMTLGLPEFIR4			14917.6	14013.8	19497.7				11418.9	3045.21								12536.2										9229.17	15058.3			8035.97
P56545	P56545	CTBP2_HUMAN	CTBP2	C-terminal-binding protein 2	1	AAGELGIAVCNIPSAAVEETADSTICHILNLYR	AAGELGIAVC(UniMod:4)NIPSAAVEETADSTIC(UniMod:4)HILNLYR	3	AAGELGIAVC(UniMod:4)NIPSAAVEETADSTIC(UniMod:4)HILNLYR3																																			4549.42		4237.97	4442.01	2740.94
P22102	P22102	PUR2_HUMAN	GART	Trifunctional purine biosynthetic protein adenosine-3	1	AAGFKDPLLASGTDGVGTK	AAGFKDPLLASGTDGVGTK	2	AAGFKDPLLASGTDGVGTK2																																				4477.08
P22102	P22102	PUR2_HUMAN	GART	Trifunctional purine biosynthetic protein adenosine-3	1	AAGFKDPLLASGTDGVGTK	AAGFKDPLLASGTDGVGTK	3	AAGFKDPLLASGTDGVGTK3															6477.08																		10060.1		10020	4858.53	2264.42		14105.9	18491.4
Q92499	Q92499	DDX1_HUMAN	DDX1	ATP-dependent RNA helicase DDX1	1	AAGGGSYKGHVDILAPTVQELAALEK	AAGGGSYKGHVDILAPTVQELAALEK	4	AAGGGSYKGHVDILAPTVQELAALEK4	4269.45		13986.2	9266.7	7544.96	4810.07			4581.36		3127.47		4069.14			5400.66		8531.64			5763.86			4283.09		3110.47		7826.55	9603.62		3876.09	4280.74						2281.26
P46926	P46926	GNPI1_HUMAN	GNPDA1	Glucosamine-6-phosphate isomerase 1	1	AAGGIELFVGGIGPDGHIAFNEPGSSLVSR	AAGGIELFVGGIGPDGHIAFNEPGSSLVSR	3	AAGGIELFVGGIGPDGHIAFNEPGSSLVSR3																																	43404.4	40818.2	44885.1	66441.2	28911.1	29842.9	43129.9	16804.4
P46926	P46926	GNPI1_HUMAN	GNPDA1	Glucosamine-6-phosphate isomerase 1	1	AAGGIELFVGGIGPDGHIAFNEPGSSLVSR	AAGGIELFVGGIGPDGHIAFNEPGSSLVSR	4	AAGGIELFVGGIGPDGHIAFNEPGSSLVSR4																																	5558.06	5914.58	7274.89	10211.2	2547.69	3678.01	7411.66
Q15124	Q15124	PGM5_HUMAN	PGM5	Phosphoglucomutase-like protein 5	1	AAGGIILTASHCPGGPGGEFGVK	AAGGIILTASHC(UniMod:4)PGGPGGEFGVK	2	AAGGIILTASHC(UniMod:4)PGGPGGEFGVK2																																			340.375	2660.29	939.666	1831.96	707.111
Q15124	Q15124	PGM5_HUMAN	PGM5	Phosphoglucomutase-like protein 5	1	AAGGIILTASHCPGGPGGEFGVK	AAGGIILTASHC(UniMod:4)PGGPGGEFGVK	3	AAGGIILTASHC(UniMod:4)PGGPGGEFGVK3																																	19812.5	6596.67	17093.5	18092.8	17362.4	6307	17137.5
P28838	P28838	AMPL_HUMAN	LAP3	Cytosol aminopeptidase	1	AAGIDEQENWHEGK	AAGIDEQENWHEGK	2	AAGIDEQENWHEGK2																																	397.099			1014.89		1062	789.437
P28838	P28838	AMPL_HUMAN	LAP3	Cytosol aminopeptidase	1	AAGIDEQENWHEGK	AAGIDEQENWHEGK	3	AAGIDEQENWHEGK3																												2724.01					11773.2	7114.88	4974.6	15964.2	4979.25	13002.7	10664.7
P28838	P28838	AMPL_HUMAN	LAP3	Cytosol aminopeptidase	1	AAGIDEQENWHEGKENIR	AAGIDEQENWHEGKENIR	3	AAGIDEQENWHEGKENIR3																																	6833.93	3978.96	6852.45	13731.3	7365.02	19757.1	13299.8	14946.9
P28838	P28838	AMPL_HUMAN	LAP3	Cytosol aminopeptidase	1	AAGIDEQENWHEGKENIR	AAGIDEQENWHEGKENIR	4	AAGIDEQENWHEGKENIR4																																	2747.51		3145.12	3170.72		3747.25	5728.53
P30566	P30566	PUR8_HUMAN	ADSL	Adenylosuccinate lyase	1	AAGIIHLGATSCYVGDNTDLIILR	AAGIIHLGATSC(UniMod:4)YVGDNTDLIILR	3	AAGIIHLGATSC(UniMod:4)YVGDNTDLIILR3																																	4150.59		3583.56	2213.79	6073.56	5991.52	1748.16
O75533	O75533	SF3B1_HUMAN	SF3B1	Splicing factor 3B subunit 1	1	AAGLATMISTMRPDIDNMDEYVR	AAGLATMISTMRPDIDNMDEYVR	3	AAGLATMISTMRPDIDNMDEYVR3																																	3207.09		2250.51	2799.3	1604.11	1913.92
P39059	P39059	COFA1_HUMAN	COL15A1	Collagen alpha-1(XV) chain	1	AAGLLSTYR	AAGLLSTYR	2	AAGLLSTYR2	9530.94				9738.03	15722.5					32407.8		25096.2	12616.1		11948.6					10817.6											13139.4	5707.25	96553.2	6400.72		2952.47		15138.7	37357.6
Q8IUD2	Q8IUD2	RB6I2_HUMAN	ERC1	ELKS/Rab6-interacting/CAST family member 1	1	AAGLQAEIGQVK	AAGLQAEIGQVK	2	AAGLQAEIGQVK2																																	41822.6		43804.7	24136.2	18854.6	14150.5	40697.7
Q9BW92	Q9BW92	SYTM_HUMAN	TARS2	Threonine--tRNA ligase, mitochondrial	1	AAGLVSDLDADSGLTLSR	AAGLVSDLDADSGLTLSR	2	AAGLVSDLDADSGLTLSR2	11972.2		9925.63	12856.9	10932.5	14065.7			10097.9	11682.4	7798.03	8927.48	11948.7	11758.8	17654.4	10688.9	14425.4	11834.9	11148.3	11272.4	12088.7	7580.81	12644.1	9301.23	12286.7	9136.59	14638.4	12193.3	10291	7590.6	8070.96	6156.02
Q9BW92	Q9BW92	SYTM_HUMAN	TARS2	Threonine--tRNA ligase, mitochondrial	1	AAGLVSDLDADSGLTLSRR	AAGLVSDLDADSGLTLSRR	3	AAGLVSDLDADSGLTLSRR3			35672.2	15271.4		16231.6							15633.2	13545.1				37743.1	15238.4	19735.3	16603.5	13756.6		14476.8			32181.7	19729	21137.6	16451.6	13117.7	10413.5
Q13144	Q13144	EI2BE_HUMAN	EIF2B5	Translation initiation factor eIF-2B subunit epsilon	1	AAGMNMEEEEELQQNLWGLK	AAGMNMEEEEELQQNLWGLK	2	AAGMNMEEEEELQQNLWGLK2																																	879.386		1112.16	2039.23		1121.09	1205.53
A1Z1Q3	A1Z1Q3	MACD2_HUMAN	MACROD2	ADP-ribose glycohydrolase MACROD2	1	AAGPCLLAECR	AAGPC(UniMod:4)LLAEC(UniMod:4)R	2	AAGPC(UniMod:4)LLAEC(UniMod:4)R2
Q9BQ69	Q9BQ69	MACD1_HUMAN	MACROD1	ADP-ribose glycohydrolase MACROD1	1	AAGPLLTDECR	AAGPLLTDEC(UniMod:4)R	2	AAGPLLTDEC(UniMod:4)R2	26990.5	100188	18327	35030.3	33313.2	13198.4			32430.3	27745.4	46294.7	56117	22453.6	4853.03	18804.8	15035.5	90060.5	39580.4	23409		12215.9	21277.3		30814.5	35941.8	37187.8	41735.1	37669.2	44874.6		39641	11738.5	255497	14683.9	189798	120218	339365	179588	219425	22005.4
P20618	P20618	PSB1_HUMAN	PSMB1	Proteasome subunit beta type-1	1	AAGPLQLR	AAGPLQLR	2	AAGPLQLR2			11033.1			10490.7							11643	9235.73		9922.02							8999.16						10033.4		10119.8
P27694	P27694	RFA1_HUMAN	RPA1	Replication protein A 70 kDa DNA-binding subunit	1	AAGPSLSHTSGGTQSK	AAGPSLSHTSGGTQSK	3	AAGPSLSHTSGGTQSK3	6796.36		11233.2	12842.7	9033.18	9200.34	30876.5		6025.44	5720.21	3363.07	8907.08	5217.84	4453.28	15332	12796.1	9889.98	18209.5	8367.26		4285.24	8169.9	7056.24	5959.65	4984.07	5452.02	8883.42	11649.6	13520		13098.7	6476.81	2183.97		422.157	2173.34		2451.56	2339.53
O75369	O75369	FLNB_HUMAN	FLNB	Filamin-B	1	AAGSGELGVTMK	AAGSGELGVTMK	2	AAGSGELGVTMK2																																	10584.7		12766.6	11939.7	11635.5	13465.6	10909.4
Q9BZE9	Q9BZE9	ASPC1_HUMAN	ASPSCR1	Tether containing UBX domain for GLUT4	1	AAGSPSPLPAPDPAPK	AAGSPSPLPAPDPAPK	2	AAGSPSPLPAPDPAPK2			2379.33	4162.32		2819.32			5234.73	5184.85				2417.63		5373.17			3550.38								5915.01		4632.55	5036.7	2380.4	3234.03	4330.63		5114.95	6819.84	8255.07	5994.42	4588.53
Q8N5M9	Q8N5M9	JAGN1_HUMAN	JAGN1	Protein jagunal homolog 1	1	AAGTDGSDFQHR	AAGTDGSDFQHR	2	AAGTDGSDFQHR2			4269.35	2987.86		3633.36			3740.75	4360.37	5351.83		2943.33	7984.68		6699.72		4702.13	2219.13		3976.98	11887	7953.02	6592.81		3335.61	3442.03	3599.35			4490.35	5659.3
Q8N5M9	Q8N5M9	JAGN1_HUMAN	JAGN1	Protein jagunal homolog 1	1	AAGTDGSDFQHR	AAGTDGSDFQHR	3	AAGTDGSDFQHR3			15047.8	4948.93		6096.88			9468.94	3840.16	8784.34		8516.07	8175.71		4782.45		6198.24	4579.4		8574.81	13851.2	7290.49	11118.4		9490.87	6351.83	6435.19	4469.8		6547.45	8682.25
Q8N5M9	Q8N5M9	JAGN1_HUMAN	JAGN1	Protein jagunal homolog 1	1	AAGTDGSDFQHRER	AAGTDGSDFQHRER	3	AAGTDGSDFQHRER3			35374.8		10110	7501.77			4821.35					23281.3	13109.1	12728.4		49257.6	4732.96		13992.3	32735.1	12447.1	13482.1		4083.27	12505.7	17291.1	10737.8		17491	14424.7
Q14974	Q14974	IMB1_HUMAN	KPNB1	Importin subunit beta-1	1	AAGVCLMLLATCCEDDIVPHVLPFIK	AAGVC(UniMod:4)LMLLATC(UniMod:4)C(UniMod:4)EDDIVPHVLPFIK	3	AAGVC(UniMod:4)LMLLATC(UniMod:4)C(UniMod:4)EDDIVPHVLPFIK3																																	26658.5	6696.99	24338.6	16108.3	20545.3	22936	15707.6
Q14974	Q14974	IMB1_HUMAN	KPNB1	Importin subunit beta-1	1	AAGVCLMLLATCCEDDIVPHVLPFIK	AAGVC(UniMod:4)LMLLATC(UniMod:4)C(UniMod:4)EDDIVPHVLPFIK	4	AAGVC(UniMod:4)LMLLATC(UniMod:4)C(UniMod:4)EDDIVPHVLPFIK4																																	1713.55		2779.57	1462.08	1790.74	1134.1	1811.39
P05386	P05386	RLA1_HUMAN	RPLP1	60S acidic ribosomal protein P1	1	AAGVNVEPFWPGLFAK	AAGVNVEPFWPGLFAK	2	AAGVNVEPFWPGLFAK2			25491.8			65586.4	36775.5		14750.4	7122.4	6588.87	12249	13545.1	5041.27	153611		56396.4		42392.3	5446.27		40493.5	8674.22	10304.7	13481.5			26511.7	13363.9	90893	97278.4	10367.2	278004	379433	293665	227990	319267	260116	257287	208677
P98160	P98160	PGBM_HUMAN	HSPG2	Basement membrane-specific heparan sulfate proteoglycan core protein	1	AAGVPSATITWR	AAGVPSATITWR	2	AAGVPSATITWR2																																	24897.3	45022	35630.4	40667.8	29859.3	16898.2	58144.9	44006.8
Q9Y230	Q9Y230	RUVB2_HUMAN	RUVBL2	RuvB-like 2	1	AAGVVLEMIR	AAGVVLEMIR	2	AAGVVLEMIR2																																	12225.4		15017.8		6890.36		9384.91	11375.3
Q9H0N5	Q9H0N5	PHS2_HUMAN	PCBD2	Pterin-4-alpha-carbinolamine dehydratase 2	1	AAGWSELSER	AAGWSELSER	2	AAGWSELSER2																																	186172	8193.49	117396	197090	150043	142469	172842
P33316	P33316	DUT_HUMAN	DUT	Deoxyuridine 5'-triphosphate nucleotidohydrolase, mitochondrial	1	AAGYDLYSAYDYTIPPMEK	AAGYDLYSAYDYTIPPMEK	2	AAGYDLYSAYDYTIPPMEK2						11271.7			5427.66						24458.1									5049.7									33897.4	22199.2	20550.1	97608.6	83801.9	59197.3	46186.3	36466.6
P13591	P13591	NCAM1_HUMAN	NCAM1	Neural cell adhesion molecule 1	1	AAHFVFR	AAHFVFR	2	AAHFVFR2	48578.6		51938	57229.9	79832.3	20707.1			44178.8	30897.8	59092.8	41135.2	28016	40938.8	75524.9	21258.5	43726.9	36504.8	38165.1	29334.9	32980.5	36112.7	18637.1				31355	45904	44533.9		70823.3	41240.9
Q8WZA9	Q8WZA9	IRGQ_HUMAN	IRGQ	Immunity-related GTPase family Q protein	1	AAHGVLLQALDEMR	AAHGVLLQALDEMR	2	AAHGVLLQALDEMR2																																				5076	3330.39	3948.89
Q8WZA9	Q8WZA9	IRGQ_HUMAN	IRGQ	Immunity-related GTPase family Q protein	1	AAHGVLLQALDEMR	AAHGVLLQALDEMR	3	AAHGVLLQALDEMR3																																	8639.04		12310.3			5388.64	13505.2
Q9UQ80	Q9UQ80	PA2G4_HUMAN	PA2G4	Proliferation-associated protein 2G4	1	AAHLCAEAALR	AAHLC(UniMod:4)AEAALR	2	AAHLC(UniMod:4)AEAALR2																															3983.16		9610.33	26180.8	18472.5	9259.02	13964.5	15810.7	17184.1	9548.94
P78371	P78371	TCPB_HUMAN	CCT2	T-complex protein 1 subunit beta	1	AAHSEGNTTAGLDMR	AAHSEGNTTAGLDMR	2	AAHSEGNTTAGLDMR2																																	1580.38		1226.79	3488.9	1429.15	3221.19	2048.59
P78371	P78371	TCPB_HUMAN	CCT2	T-complex protein 1 subunit beta	1	AAHSEGNTTAGLDMR	AAHSEGNTTAGLDMR	3	AAHSEGNTTAGLDMR3				8514.77		14253.6			8035.43	8122.05		7222.43				7294.64	13393.7		12757.1		7116.64				5240.23			10134.7	11691.3		7290.48	6896.44	36951.9	26261.1	69242.1	50176.9	31288.9	54099.8	39572.4	19661.4
P04049	P04049	RAF1_HUMAN	RAF1	RAF proto-oncogene serine/threonine-protein kinase	1	AAHTEDINACTLTTSPR	AAHTEDINAC(UniMod:4)TLTTSPR	3	AAHTEDINAC(UniMod:4)TLTTSPR3			19067.9	5630.35	15984.9	8219.26								2509.55	13914.9		6608.58	14904	7390.98	16363.4	7240.32						9195.01	8323.39	15363		9970.98	7013.55	1168.51
P61764	P61764	STXB1_HUMAN	STXBP1	Syntaxin-binding protein 1	1	AAHVFFTDSCPDALFNELVK	AAHVFFTDSC(UniMod:4)PDALFNELVK	3	AAHVFFTDSC(UniMod:4)PDALFNELVK3										1449.62																							6666.77		6953.06	3101.69	5345.51	5866.59	4971.2	9645.48
P49902	P49902	5NTC_HUMAN	NT5C2	Cytosolic purine 5'-nucleotidase	1	AAHVLMPHESTVEHTHVDINEMESPLATR	AAHVLMPHESTVEHTHVDINEMESPLATR	4	AAHVLMPHESTVEHTHVDINEMESPLATR4																																				1770.73	1645.24	3202.33
P36269	P36269	GGT5_HUMAN	GGT5	Glutathione hydrolase 5 proenzyme	1	AAIAAPILHVNSK	AAIAAPILHVNSK	2	AAIAAPILHVNSK2	10070.2		4805.09		6541.34				14271.1	6609.51		5778.6	7674.97	4730.31	3330.24		5053.25	3324.95	3984	3863.18	1646.64			3333.01	6877.42	2761	5565.51	4152.92	6062.95		4791.47	2853.7				2129.94
P36269	P36269	GGT5_HUMAN	GGT5	Glutathione hydrolase 5 proenzyme	1	AAIAAPILHVNSK	AAIAAPILHVNSK	3	AAIAAPILHVNSK3	7395.1		4716.31		7271.04						9595.55		8966.51	3866.03	8986.69			9363.93	5464.61		4467.48								8418.58		8887.34
Q2TAY7	Q2TAY7	SMU1_HUMAN	SMU1	WD40 repeat-containing protein SMU1	1	AAIAQALAGEVSVVPPSR	AAIAQALAGEVSVVPPSR	2	AAIAQALAGEVSVVPPSR2	5376.77		1170.18						3076.79																9673.94	10089.1
Q96PK6	Q96PK6	RBM14_HUMAN	RBM14	RNA-binding protein 14	1	AAIAQLNGKEVK	AAIAQLNGKEVK	2	AAIAQLNGKEVK2			1428.4	3485.74		4049.82			5412.51	4403.86	3065.6		4862.38	6385.08	3409.72	3674.75		2425.21	1772.9		1998.9		3846.03	3962.91					2628.95		3036.58	3596.78
P35637	P35637;Q92804	FUS_HUMAN	FUS	RNA-binding protein FUS	0	AAIDWFDGK	AAIDWFDGK	2	AAIDWFDGK2			8189.22												95815.2				14192.3									9424.91			35650.2		74848.2	39797.2	112824	14367.8	48391.8	22920.7	96298.2	20862.3
Q92804	Q92804	RBP56_HUMAN	TAF15	TATA-binding protein-associated factor 2N	1	AAIDWFDGKEFHGNIIK	AAIDWFDGKEFHGNIIK	3	AAIDWFDGKEFHGNIIK3																																	5642.88		12782.2	8998.08	12037.3	7298.33	14011.6	24256.5
Q92804	Q92804	RBP56_HUMAN	TAF15	TATA-binding protein-associated factor 2N	1	AAIDWFDGKEFHGNIIK	AAIDWFDGKEFHGNIIK	4	AAIDWFDGKEFHGNIIK4																																			4892.38	1539.74	3613.45	2354.91	4443.67
P35637	P35637	FUS_HUMAN	FUS	RNA-binding protein FUS	1	AAIDWFDGKEFSGNPIK	AAIDWFDGKEFSGNPIK	2	AAIDWFDGKEFSGNPIK2																																			1585.57	2696.07	2944.64	2268.37	1493.03	1447.99
P35637	P35637	FUS_HUMAN	FUS	RNA-binding protein FUS	1	AAIDWFDGKEFSGNPIK	AAIDWFDGKEFSGNPIK	3	AAIDWFDGKEFSGNPIK3																																	19785.2		31740.3	29878.5	43552.7	20350.2	37149	59915.1
Q96CD0	Q96CD0	FBXL8_HUMAN	FBXL8	F-box/LRR-repeat protein 8	1	AAIELLMVLAGR	AAIELLMVLAGR	2	AAIELLMVLAGR2																																	6190.36		10097.8	5818.36	8738.75	9517.07	7069.82
Q8NFP9	Q8NFP9	NBEA_HUMAN	NBEA	Neurobeachin	1	AAIEYGTEEDVVK	AAIEYGTEEDVVK	2	AAIEYGTEEDVVK2			8323.43	11576.3	8192.87	10148.3			7788.66		4477.25			6553.95	9281.98	9453.7		5990.01	7608.75	5073.63	4205.25					11053.7	8385.67	8900.99	5101.6		6722.92	7671.55	4737.59		4682.71	5830.59	5627.63	9434.16	2997.05
P52179	P52179	MYOM1_HUMAN	MYOM1	Myomesin-1	1	AAIGGGVSPDVCPALSDEPGGLTASR	AAIGGGVSPDVC(UniMod:4)PALSDEPGGLTASR	3	AAIGGGVSPDVC(UniMod:4)PALSDEPGGLTASR3	9516.39			12333.7				42516.5	8442.7		10738.3		6583.44													3603.95
O43432	O43432	IF4G3_HUMAN	EIF4G3	Eukaryotic translation initiation factor 4 gamma 3	1	AAIIADSSTFR	AAIIADSSTFR	2	AAIIADSSTFR2																		21706																	8446.47
Q7Z6B0	Q7Z6B0	CCD91_HUMAN	CCDC91	Coiled-coil domain-containing protein 91	1	AAIIEEQKR	AAIIEEQKR	2	AAIIEEQKR2				5861.13		6024.71			6287.29	5984.18	6652.65			9598.07		10057.2							6068.73						5795.65		8158.88	4348.2						1779.17	13817.1
P35232	P35232	PHB1_HUMAN	PHB1	Prohibitin 1	1	AAIISAEGDSK	AAIISAEGDSK	2	AAIISAEGDSK2	1860000	364506	1250000	913189	1200000	868191	2480000	90876.3	949960	1040000	875947	1600000	1160000	945356	1090000	1150000	1090000	1050000	1330000	1260000	958171	1750000	1720000	1490000	1410000	2000000	1560000	1200000	1440000	2240000	1450000	1360000		19014.6
P35232	P35232	PHB1_HUMAN	PHB1	Prohibitin 1	1	AAIISAEGDSKAAELIANSLATAGDGLIELR	AAIISAEGDSKAAELIANSLATAGDGLIELR	3	AAIISAEGDSKAAELIANSLATAGDGLIELR3	60579.5	271035	254914	103264	153012	80648.2	162510	193164	86141	358629	57638.6	151502	228389	189923	254277	52250.2	262974	272054	151229	144371	260123	188761	266838	186158	59862.8	80192.4	592564	556423	352501	425554	192793	355885
P35232	P35232	PHB1_HUMAN	PHB1	Prohibitin 1	1	AAIISAEGDSKAAELIANSLATAGDGLIELR	AAIISAEGDSKAAELIANSLATAGDGLIELR	4	AAIISAEGDSKAAELIANSLATAGDGLIELR4	18874	80882.4	75170.9	58083.6	39788.3	22169.4	54299.8	57822	41456	158843	18806.3	70600	70079	46226.9	73233.4	30628.1	94225.3	94399	63342.6	63900.2	71665	54321.2	77034.5	70439.9	46230.5	39878.8	236237	395673	133212	91612.5	52422.9	123991
Q15075	Q15075	EEA1_HUMAN	EEA1	Early endosome antigen 1	1	AAILDLEK	AAILDLEK	2	AAILDLEK2																																	21677.6		19125.8	8049.07			24689.5
Q7Z406	Q7Z406	MYH14_HUMAN	MYH14	Myosin-14	1	AAILEEKR	AAILEEKR	2	AAILEEKR2					32494				35780.2		35251.8	42673.2				58869.9					74076.1	100690	87373.3	86239.5		62952.9	85061.9	52395.1			86011.1	69066.7
Q9P2E9	Q9P2E9	RRBP1_HUMAN	RRBP1	Ribosome-binding protein 1	1	AAILETAPK	AAILETAPK	2	AAILETAPK2	54734.1		61496.9	25346.6	29907.4	64586.2	78230.9		25860.8	21171.2	53296.3	39943.1	104392		24280.4	29855.4	19788.1	34314.7	14454		27954.7	37217.8	27045.5	24578.2	41380.8	24716.5	25075.9	13854.4	35615.1	27998.2	37654.5	22390.4								12336.7
O14744	O14744	ANM5_HUMAN	PRMT5	Protein arginine N-methyltransferase 5	1	AAILPTSIFLTNK	AAILPTSIFLTNK	2	AAILPTSIFLTNK2						4040.73			2171.16	830.276					26206.1				4857.76									2737.75			11805.7		60024.1	9411.06	33331.1	25412	29708.6	54790.2	23849.9	8830.81
O14744	O14744	ANM5_HUMAN	PRMT5	Protein arginine N-methyltransferase 5	1	AAILPTSIFLTNKK	AAILPTSIFLTNKK	2	AAILPTSIFLTNKK2																																	3292.57
O14744	O14744	ANM5_HUMAN	PRMT5	Protein arginine N-methyltransferase 5	1	AAILPTSIFLTNKK	AAILPTSIFLTNKK	3	AAILPTSIFLTNKK3																																	25820.6		9373.23	13908.1	7022.77	17564.2	9358.91
Q8IUD2	O15083;Q8IUD2	RB6I2_HUMAN	ERC1	ELKS/Rab6-interacting/CAST family member 1	0	AAILQTEVDALR	AAILQTEVDALR	2	AAILQTEVDALR2											10177.9					12100.3							8256.15		8051.91								11683.4		23349.8		19082.5	10607.9	12453.6	26878.3
Q12980	Q12980	NPRL3_HUMAN	NPRL3	GATOR complex protein NPRL3	1	AAILSVPAAQNPEDLR	AAILSVPAAQNPEDLR	2	AAILSVPAAQNPEDLR2																																	2811.77			1850.57	2026.34
P04114	P04114	APOB_HUMAN	APOB	Apolipoprotein B-100	1	AAIQALRK	AAIQALRK	2	AAIQALRK2						16665.2			16472.7	11743.6	19039.7						25454		13391.1												16512.1
O60645	O60645	EXOC3_HUMAN	EXOC3	Exocyst complex component 3	1	AAIQSQLDGVR	AAIQSQLDGVR	2	AAIQSQLDGVR2																																	6941.67		7250.54		5304.51	3681.73
P19827	P19827	ITIH1_HUMAN	ITIH1	Inter-alpha-trypsin inhibitor heavy chain H1	1	AAISGENAGLVR	AAISGENAGLVR	2	AAISGENAGLVR2	150247	25871.2	43447.2	59749	37853.7	114932	92191.3		112377	84095.2	120517	45304.3	86709.1	34377.8	36970.6	100843	42713.8	16553.8	15005.4	29225.7	26561.2	118481	35626.1	33712.5	41296.7	21624.2	27154.8	14305.3	35112	21702.1	20396.4	37274.4	300150	153662	86668.1	168717	320414	29389.5	225670	420645
P22234	P22234	PUR6_HUMAN	PAICS	Bifunctional phosphoribosylaminoimidazole carboxylase/phosphoribosylaminoimidazole succinocarboxamide synthetase	1	AAISNKITSCIFQLLQEAGIK	AAISNKITSC(UniMod:4)IFQLLQEAGIK	3	AAISNKITSC(UniMod:4)IFQLLQEAGIK3																																	1549.52				1444.11		1840.09	10506.6
P61970	P61970	NTF2_HUMAN	NUTF2	Nuclear transport factor 2	1	AAIVEKLSSLPFQK	AAIVEKLSSLPFQK	2	AAIVEKLSSLPFQK2										1488.76																										1743.04		1513.47	769.682	1988.58
O00339	O00339	MATN2_HUMAN	MATN2	Matrilin-2	1	AAIVFTDGR	AAIVFTDGR	2	AAIVFTDGR2	117592		29677.3	28734.7	40147.2	124180			35053.3		76802.6		87276.9	12244.7	29270.7	28811.8	47083.1		10728.9	16281.1	38706.7	60480		26403.9					32664.1		35663	15875.1			14702.9					31623.6
O00339	O00339	MATN2_HUMAN	MATN2	Matrilin-2	1	AAIVFTDGRAQDDVSEWASK	AAIVFTDGRAQDDVSEWASK	3	AAIVFTDGRAQDDVSEWASK3																																								18619
O95258	O95258;Q5SVS4	UCP5_HUMAN	SLC25A14	Brain mitochondrial carrier protein 1	0	AAIVVGVELPVYDITKK	AAIVVGVELPVYDITKK	2	AAIVVGVELPVYDITKK2																												1338.39
Q6PCB7	Q6P1M0;Q6PCB7	S27A1_HUMAN	SLC27A1	Long-chain fatty acid transport protein 1	0	AAIVVHSR	AAIVVHSR	2	AAIVVHSR2	37399		28520.4		22990.4	16601.8	93752.5		25730.3	13273.4	27096.1	26312.9	17001.3	26433		18241.9	22533.5	41787.6	25728.2		36982.1	57243.5	28065.5	75622	30111.5	40657	24387.7	29924.4	15381.8		42864.5	30322
P15502	P15502	ELN_HUMAN	ELN	Elastin	1	AAKAGAGLGGVPGVGGLGVSAGAVVPQPGAGVK	AAKAGAGLGGVPGVGGLGVSAGAVVPQPGAGVK	3	AAKAGAGLGGVPGVGGLGVSAGAVVPQPGAGVK3	2167.8		1285.93	1554.39						960.878		2900.17		1625.33		3165.48		3870.41	2678.26			5704.31		2553.7		2369.91		3502.69
Q6YN16	Q6YN16	HSDL2_HUMAN	HSDL2	Hydroxysteroid dehydrogenase-like protein 2	1	AAKDGANIVIAAK	AAKDGANIVIAAK	2	AAKDGANIVIAAK2	19276.6	22300.3	13580.8	22481.4	19052.7	13544.4			17338.4	28288.6	13497.3	16688	10668.2	14926.7	20101.8	21508.3	18982.2	31421.7	35329.4	19292.3	23989.3	14627.1	23426.7	35525.5	19839.9	29644.4	40009.7	40381.5	26703.5	18632.4	22456	23518.1							1145.16
Q6YN16	Q6YN16	HSDL2_HUMAN	HSDL2	Hydroxysteroid dehydrogenase-like protein 2	1	AAKDGANIVIAAK	AAKDGANIVIAAK	3	AAKDGANIVIAAK3	9415.75	15781.2	19389.6		13240.1	13406.5					5376.36	13582.6	7712.11		9796.57		17054.4	27100.5		16844.5	16693.3	16323.2		3593.33	8148.2	7992.67	5431.52	10432.1	21245.2	15372.6	20189.5	7962.7
Q14980	Q14980	NUMA1_HUMAN	NUMA1	Nuclear mitotic apparatus protein 1	1	AAKLEILQQQLQVANEAR	AAKLEILQQQLQVANEAR	3	AAKLEILQQQLQVANEAR3	4661.86		9584.72	10146.7		7676.06			10373.4	8126.05	9178.33	6898.27	10642.5	7797.56	5964.05	9624.65		9494.96	7401.11				5352.71	6528.18		5119.64	8578.86		7790.48			8127.02								23148.2
P46821	P46821	MAP1B_HUMAN	MAP1B	Microtubule-associated protein 1B	1	AAKPTTTPEVK	AAKPTTTPEVK	2	AAKPTTTPEVK2	24755.3		19333.1	19647.1	12076.7	17603.4	177275		22078.9	10974.5	16606.6	34129.7	11945.4	10917.1	7905.69	28103.8	10627.9	16623.5	9010.5		7766.08	16301.3	16637.8	12751	21290.7	9246.68	13766	7709.56	14505.3		14724.8	9092.15	1638.53
Q06323	Q06323	PSME1_HUMAN	PSME1	Proteasome activator complex subunit 1	1	AAKQPHVGDYR	AAKQPHVGDYR	2	AAKQPHVGDYR2			5985.65			2235.59				1141.83				2426.3				10579.3	3293.28		1819.85						3625.7	4026.5	3805.86			2079.08
Q06323	Q06323	PSME1_HUMAN	PSME1	Proteasome activator complex subunit 1	1	AAKQPHVGDYR	AAKQPHVGDYR	3	AAKQPHVGDYR3		29715	29186.8	20753.8	32721.9	18864.8			20996.1	11476.4			14521.8	13294.3		14390.7	23117.9	41091.5	17599		12404.7	19114.8	16564.9	13601.4		18971	21420.7	30219.6	21774.8		22726.1	17203.9
P50479	P50479	PDLI4_HUMAN	PDLIM4	PDZ and LIM domain protein 4	1	AALAALCPGDLIQAINGESTELMTHLEAQNR	AALAALC(UniMod:4)PGDLIQAINGESTELMTHLEAQNR	3	AALAALC(UniMod:4)PGDLIQAINGESTELMTHLEAQNR3																																		6576.28	12824.7	1210.47	21575.5	16671.4	24600.9	108974
P50479	P50479	PDLI4_HUMAN	PDLIM4	PDZ and LIM domain protein 4	1	AALAALCPGDLIQAINGESTELMTHLEAQNR	AALAALC(UniMod:4)PGDLIQAINGESTELMTHLEAQNR	4	AALAALC(UniMod:4)PGDLIQAINGESTELMTHLEAQNR4																																			3847.05	4191.1	2877.25	2281.4	4174.58	19607.7
A6NKD9	A6NKD9	CC85C_HUMAN	CCDC85C	Coiled-coil domain-containing protein 85C	1	AALAATGAASGGGGGGGGAGSR	AALAATGAASGGGGGGGGAGSR	2	AALAATGAASGGGGGGGGAGSR2																																			1104.23	523.814	716.509	712.5	695.872
Q9HA77	Q9HA77	SYCM_HUMAN	CARS2	Probable cysteine--tRNA ligase, mitochondrial	1	AALADDFDTPR	AALADDFDTPR	2	AALADDFDTPR2														2960.33							2599.56												31983.2		35313.8	16078	2196.56	12568.4	45265.5
Q9Y4F1	Q9Y4F1	FARP1_HUMAN	FARP1	FERM, ARHGEF and pleckstrin domain-containing protein 1	1	AALAEITEMVAQLHGTMIK	AALAEITEMVAQLHGTMIK	2	AALAEITEMVAQLHGTMIK2																																	673.02			677.314	543.953
Q9Y4F1	Q9Y4F1	FARP1_HUMAN	FARP1	FERM, ARHGEF and pleckstrin domain-containing protein 1	1	AALAEITEMVAQLHGTMIK	AALAEITEMVAQLHGTMIK	3	AALAEITEMVAQLHGTMIK3																																	4483.55			3186.71	2459.87	4261.59	3866.78
Q96SY0	Q96SY0	INT14_HUMAN	INTS14	Integrator complex subunit 14	1	AALAFGFLDLLK	AALAFGFLDLLK	2	AALAFGFLDLLK2
Q14195	Q14195	DPYL3_HUMAN	DPYSL3	Dihydropyrimidinase-related protein 3	1	AALAGGTTMIIDHVVPEPESSLTEAYEK	AALAGGTTMIIDHVVPEPESSLTEAYEK	3	AALAGGTTMIIDHVVPEPESSLTEAYEK3																																	20630.2	5678.24	18636.3	11178.6	43063.2	44690.9	62465.1	129041
Q14195	Q14195	DPYL3_HUMAN	DPYSL3	Dihydropyrimidinase-related protein 3	1	AALAGGTTMIIDHVVPEPESSLTEAYEK	AALAGGTTMIIDHVVPEPESSLTEAYEK	4	AALAGGTTMIIDHVVPEPESSLTEAYEK4																																				73570.5	21102.5	57838.3
Q16555	Q16555	DPYL2_HUMAN	DPYSL2	Dihydropyrimidinase-related protein 2	1	AALAGGTTMIIDHVVPEPGTSLLAAFDQWR	AALAGGTTMIIDHVVPEPGTSLLAAFDQWR	3	AALAGGTTMIIDHVVPEPGTSLLAAFDQWR3													11582.4																			5303.19	92396.5	40375.2	101558	38056.5	49345.8	66275.8	84666.7	58545.3
Q16555	Q16555	DPYL2_HUMAN	DPYSL2	Dihydropyrimidinase-related protein 2	1	AALAGGTTMIIDHVVPEPGTSLLAAFDQWR	AALAGGTTMIIDHVVPEPGTSLLAAFDQWR	4	AALAGGTTMIIDHVVPEPGTSLLAAFDQWR4																																	20262		21122.7	30188.3	20069.9	28530.5	22726.4
Q15149	Q15149	PLEC_HUMAN	PLEC	Plectin	1	AALAHSEEVTASQVAATK	AALAHSEEVTASQVAATK	2	AALAHSEEVTASQVAATK2			19824.3	9671.29	13450.7	8942.72			12096	6092.07	4017.62		6097.67	19540.9	28328.1	9466.97	8904.64	17535.8	19347.8	19244.7	13586.6	5455.46	5147.05	12326.7		3360.79	10243.2	21297.1	12678.2	7819.73	15720.5	14108.7			664.219	715.586		1294.03
Q15149	Q15149	PLEC_HUMAN	PLEC	Plectin	1	AALAHSEEVTASQVAATK	AALAHSEEVTASQVAATK	3	AALAHSEEVTASQVAATK3	164914	247188	1030000	280809	635980	377860		459630	31957.2	210343	156322	229026	244211	311364	1040000	289212	371475	730673	619569	868779	465090	252274	131831	320925	146879	261686	534900	530799	545456	319875	487714	515510	25516.6	24625.7	34354	26139.8	29784.9	28169	38610.2	99037.4
O00151	O00151	PDLI1_HUMAN	PDLIM1	PDZ and LIM domain protein 1	1	AALANLCIGDVITAIDGENTSNMTHLEAQNR	AALANLC(UniMod:4)IGDVITAIDGENTSNMTHLEAQNR	3	AALANLC(UniMod:4)IGDVITAIDGENTSNMTHLEAQNR3						6019.6				3030.02			12141.3	1522.44														2815.87				4697.56	91306.2	24945.8	105345	103966	102445	117220	133818	49672.2
O00151	O00151	PDLI1_HUMAN	PDLIM1	PDZ and LIM domain protein 1	1	AALANLCIGDVITAIDGENTSNMTHLEAQNR	AALANLC(UniMod:4)IGDVITAIDGENTSNMTHLEAQNR	4	AALANLC(UniMod:4)IGDVITAIDGENTSNMTHLEAQNR4																																3937.18	38202.8		53126	46833.2	32105.9	41697	72300.8	32102.8
O00151	O00151	PDLI1_HUMAN	PDLIM1	PDZ and LIM domain protein 1	1	AALANLCIGDVITAIDGENTSNMTHLEAQNRIK	AALANLC(UniMod:4)IGDVITAIDGENTSNMTHLEAQNRIK	4	AALANLC(UniMod:4)IGDVITAIDGENTSNMTHLEAQNRIK4																																								20661.9
Q13428	Q13428	TCOF_HUMAN	TCOF1	Treacle protein	1	AALAPAKESPR	AALAPAKESPR	2	AALAPAKESPR2														1032.66		3619.35									2630.74
Q8IVF2	Q8IVF2	AHNK2_HUMAN	AHNAK2	Protein AHNAK2	1	AALAPELALEIPSGSQADIPLPK	AALAPELALEIPSGSQADIPLPK	2	AALAPELALEIPSGSQADIPLPK2			2557.4	1184.2		1819.57					1954.07		4568.42			2137.12								884.113	1655.22	1450.62
O43747	O43747	AP1G1_HUMAN	AP1G1	AP-1 complex subunit gamma-1	1	AALCAVHVIR	AALC(UniMod:4)AVHVIR	2	AALC(UniMod:4)AVHVIR2																																			2852.44			1903.97
P54920	P54920	SNAA_HUMAN	NAPA	Alpha-soluble NSF attachment protein	1	AALCHFCIDMLNAK	AALC(UniMod:4)HFC(UniMod:4)IDMLNAK	2	AALC(UniMod:4)HFC(UniMod:4)IDMLNAK2																																	1865.38	3560.25	1605.59	1132.84	2716.35	1931.31
P54920	P54920	SNAA_HUMAN	NAPA	Alpha-soluble NSF attachment protein	1	AALCHFCIDMLNAK	AALC(UniMod:4)HFC(UniMod:4)IDMLNAK	3	AALC(UniMod:4)HFC(UniMod:4)IDMLNAK3																																	8237.71	8769.05	15863.2	5494.06	7394.36	4246.54	13716.9
O95050	O95050	INMT_HUMAN	INMT	Indolethylamine N-methyltransferase	1	AALCNLASLLKPGGHLVTTVTLR	AALC(UniMod:4)NLASLLKPGGHLVTTVTLR	3	AALC(UniMod:4)NLASLLKPGGHLVTTVTLR3																																	987.645				1105.9
O95050	O95050	INMT_HUMAN	INMT	Indolethylamine N-methyltransferase	1	AALCNLASLLKPGGHLVTTVTLR	AALC(UniMod:4)NLASLLKPGGHLVTTVTLR	4	AALC(UniMod:4)NLASLLKPGGHLVTTVTLR4																																	5185.66				7386.04
Q68EM7	Q68EM7	RHG17_HUMAN	ARHGAP17	Rho GTPase-activating protein 17	1	AALDCSTSHLDEFYSDPHAVAGALK	AALDC(UniMod:4)STSHLDEFYSDPHAVAGALK	3	AALDC(UniMod:4)STSHLDEFYSDPHAVAGALK3																																	1308.08		3079.12	1274.91		1472.95
Q68EM7	Q68EM7	RHG17_HUMAN	ARHGAP17	Rho GTPase-activating protein 17	1	AALDCSTSHLDEFYSDPHAVAGALK	AALDC(UniMod:4)STSHLDEFYSDPHAVAGALK	4	AALDC(UniMod:4)STSHLDEFYSDPHAVAGALK4																																			4302.33	2852.17		2530.24	2784.83
Q9BQS8	Q9BQS8	FYCO1_HUMAN	FYCO1	FYVE and coiled-coil domain-containing protein 1	1	AALDDQDKVQSQLSMAEAVLR	AALDDQDKVQSQLSMAEAVLR	3	AALDDQDKVQSQLSMAEAVLR3																																	3766.96		4917.7	9498.93	3190.39	2380.84	7061.38
Q92736	Q92736	RYR2_HUMAN	RYR2	Ryanodine receptor 2	1	AALDFSDAR	AALDFSDAR	2	AALDFSDAR2	21274.6		10216.6			8769.14			5418.93	13001.4	46279.6		19862.4							16601.4	26829.1	30435.4			28060.6	32244		9458.64		18957.5	18433.8
Q92736	Q92736	RYR2_HUMAN	RYR2	Ryanodine receptor 2	1	AALDFSDAREK	AALDFSDAREK	2	AALDFSDAREK2			5373.75	4585.1		3771			3832.55	9480.17	7525.17		3610.71	9848.8		6875.03		2667.18	7118.92	3931.92	10220.7	5155.42	8448.96	4392.61		4644.36	3617.91	5813.14			4936	5983.67
Q92736	Q92736	RYR2_HUMAN	RYR2	Ryanodine receptor 2	1	AALDFSDAREK	AALDFSDAREK	3	AALDFSDAREK3			6009.68			6445.02				7870.81	6240.21		9369.43	11251.5				3977.06	5668.27		8856.26		5165.66	6501.81								9669.39
P09417	P09417	DHPR_HUMAN	QDPR	Dihydropteridine reductase	1	AALDGTPGMIGYGMAK	AALDGTPGMIGYGMAK	2	AALDGTPGMIGYGMAK2																																	94798		106052	56899.9	210762	112882	51924.8
P09417	P09417	DHPR_HUMAN	QDPR	Dihydropteridine reductase	1	AALDGTPGMIGYGMAK	AALDGTPGMIGYGMAK	3	AALDGTPGMIGYGMAK3
Q9NRD1	Q9NRD1	FBX6_HUMAN	FBXO6	F-box only protein 6	1	AALDSINELPENILLELFTHVPAR	AALDSINELPENILLELFTHVPAR	3	AALDSINELPENILLELFTHVPAR3																																	13755.4		16976.7	17962.5		14197.2	11486.7
P11766	P11766	ADHX_HUMAN	ADH5	Alcohol dehydrogenase class-3	1	AALEACHK	AALEAC(UniMod:4)HK	2	AALEAC(UniMod:4)HK2																																	16884.6		22199.7	11054.6			20276.5
P46019	P46019	KPB2_HUMAN	PHKA2	Phosphorylase b kinase regulatory subunit alpha, liver isoform	1	AALEAIDELDLFGAHGGR	AALEAIDELDLFGAHGGR	3	AALEAIDELDLFGAHGGR3			5352.8	4404.05		4898.91			3252.74	9705.07			4150.43						5714.81		2170.09		7219.54	5409.67			7603.59	5284.88	6651.73			5763.25	4681.33		4198.36	9574.34	3144.84	3594.89	4773.13
P46019	P46019	KPB2_HUMAN	PHKA2	Phosphorylase b kinase regulatory subunit alpha, liver isoform	1	AALEAIDELDLFGAHGGRK	AALEAIDELDLFGAHGGRK	3	AALEAIDELDLFGAHGGRK3					10419.6					6081.72	2989.44							10231.7	5240.48				4526.56	5075.72		6718.12	12456.1		7268.06		8607.91	7247.73				2362.25		2730.06
P46019	P46019	KPB2_HUMAN	PHKA2	Phosphorylase b kinase regulatory subunit alpha, liver isoform	1	AALEAIDELDLFGAHGGRK	AALEAIDELDLFGAHGGRK	4	AALEAIDELDLFGAHGGRK4										2378.28									3654.01								3155.91
Q92523	Q92523	CPT1B_HUMAN	CPT1B	Carnitine O-palmitoyltransferase 1, muscle isoform	1	AALEAIER	AALEAIER	2	AALEAIER2	1080000	268408	635741	62879.7	764876	347870	2010000		76111	104472	524871	667669	629940	62005.2	301426	64237.5	903226	765004	252472	1250000	817097	1400000	254830	149909	606979	363115	188284	176861	904268	1190000	1190000	449990
P46020	P46020	KPB1_HUMAN	PHKA1	Phosphorylase b kinase regulatory subunit alpha, skeletal muscle isoform	1	AALEALDELDLFGVK	AALEALDELDLFGVK	2	AALEALDELDLFGVK2						9988.27			4388.36	9612.59			13387.2	5225.8							4470.73		5442.07				5611.48	4563.72	4688.81			9181.96	9687.89		6099.77	10294.1	8378.53	5197.22	6515.1
P34897	P34897	GLYM_HUMAN	SHMT2	Serine hydroxymethyltransferase, mitochondrial	1	AALEALGSCLNNK	AALEALGSC(UniMod:4)LNNK	2	AALEALGSC(UniMod:4)LNNK2															31806.8		17545.9		7693.38									7457.82			12224.6		40066.4	15394.5	44525.2	46336.4	32244.2	22663.8	38274.4	18928
O15061	O15061	SYNEM_HUMAN	SYNM	Synemin	1	AALEALLGR	AALEALLGR	2	AALEALLGR2	45913.9		26189.7		45623.7	50613.8			12696.7	78944.2	79440.9	13590	59015.9	155887	51384.5	35298.6		24654	27310.6	40305	75727.8		32837.8		23224.3	17333.4		40916.5	25989.8	73468	30705.8	34934.9			8591.93
O15061	O15061	SYNEM_HUMAN	SYNM	Synemin	1	AALEALLGRLQAER	AALEALLGRLQAER	3	AALEALLGRLQAER3						3503.22				9839.05	9621.01			3096.2												3484.7						5437.83
O95319	O95319	CELF2_HUMAN	CELF2	CUGBP Elav-like family member 2	1	AALEAQNALHNIK	AALEAQNALHNIK	2	AALEAQNALHNIK2																																	2203.68	627.448	1810.92	711.103			1600.28
Q92879	Q92879	CELF1_HUMAN	CELF1	CUGBP Elav-like family member 1	1	AALEAQNALHNMK	AALEAQNALHNMK	2	AALEAQNALHNMK2																																	1521.12		463.143	1409.75		1738.09	1310.23
P52815	P52815	RM12_HUMAN	MRPL12	39S ribosomal protein L12, mitochondrial	1	AALEAVGGTVVLE	AALEAVGGTVVLE	2	AALEAVGGTVVLE2						9971.95								8225.2	13109.8						13311.6									14343.5		24958.7	6491.07		13051.3				12075.5
Q12929	Q12929	EPS8_HUMAN	EPS8	Epidermal growth factor receptor kinase substrate 8	1	AALEDSSGSSELQEIMR	AALEDSSGSSELQEIMR	2	AALEDSSGSSELQEIMR2																																			1612.84	1660.42		1196.68	1443.89	4984.97
P08727	P08727	K1C19_HUMAN	KRT19	Keratin, type I cytoskeletal 19	1	AALEDTLAETEAR	AALEDTLAETEAR	2	AALEDTLAETEAR2															22027.2																		9211.63		7731.83
Q96FS4	Q96FS4	SIPA1_HUMAN	SIPA1	Signal-induced proliferation-associated protein 1	1	AALEEEVR	AALEEEVR	2	AALEEEVR2					31428													34164.3																	14523.3	23957.6	19001.8
P12081	P12081	HARS1_HUMAN	HARS1	Histidine--tRNA ligase, cytoplasmic	1	AALEELVK	AALEELVK	2	AALEELVK2			8949.6		5073.34	16720.4							12305.3		10484.6		9229.88															5098.69	19112.5		11695.1	1749.6		2923.65		26731.3
Q15057	Q15057	ACAP2_HUMAN	ACAP2	Arf-GAP with coiled-coil, ANK repeat and PH domain-containing protein 2	1	AALEEVEGDVAELELK	AALEEVEGDVAELELK	2	AALEEVEGDVAELELK2																																		3267.05	2358.77			1671.03
Q15149	Q15149	PLEC_HUMAN	PLEC	Plectin	1	AALEEVER	AALEEVER	2	AALEEVER2	52304.1	66250.6	31824.2	39043.1	30775.9	84962.6			38434.4	74280.7	80412.3	36839.5	86808.5	32322.8		66625.3	30174.9		36740.4		56542.8	50069.5	49627.4	29498.8	51468.1	55720.7	34168.1	37915.6	44694.5	39876.5	44286.7		25153.3	19170.8		22682		23142	20723.9	49601.5
Q15149	Q15149	PLEC_HUMAN	PLEC	Plectin	1	AALEEVERLK	AALEEVERLK	2	AALEEVERLK2					37683	43852.5								23338.2						29331.3	56898.8											46619.3								21078.7
Q9H0D6	Q9H0D6	XRN2_HUMAN	XRN2	5'-3' exoribonuclease 2	1	AALEEVYPDLTPEETR	AALEEVYPDLTPEETR	2	AALEEVYPDLTPEETR2															4169.62																		3652.01	7372.22		4293.1		2929.26
Q9H0D6	Q9H0D6	XRN2_HUMAN	XRN2	5'-3' exoribonuclease 2	1	AALEEVYPDLTPEETRR	AALEEVYPDLTPEETRR	3	AALEEVYPDLTPEETRR3	7353.58	17295.4		14771.4	5552.72	10186.5			8219.55	9714.3	9302.09	10653.3	9932.43	7404.61		12467.7		9098.6	7453.03		10265.3		9787.28		7087.95	19515.4			7943.82	10161.9			3454.73		7151.56	5079.01	2428.49	2503.88	7301.47	17441.3
Q9NRV9	Q9NRV9	HEBP1_HUMAN	HEBP1	Heme-binding protein 1	1	AALEGTATYR	AALEGTATYR	2	AALEGTATYR2						12512.1					10987.9					10965.6			11769														44973.5	47685.8	87143.4	56860.5	28106.9	58926.6	93399.8
Q15327	Q15327	ANKR1_HUMAN	ANKRD1	Ankyrin repeat domain-containing protein 1	1	AALENKLPVVEK	AALENKLPVVEK	2	AALENKLPVVEK2	9350.21			6872.07	3809.03	5767.15							4930.99	5109.46	3528.38														2598.65				2685.66		2748.57	3898.86	9356.46	7385.42	5864.8
Q15327	Q15327	ANKR1_HUMAN	ANKRD1	Ankyrin repeat domain-containing protein 1	1	AALENKLPVVEK	AALENKLPVVEK	3	AALENKLPVVEK3			4427.44		10874.4	13407							11621.6	8995.15	8536.67		20630.9										8853.13						8281.51		9941	4522.86	13247.5	11528	8623.97
Q14168	Q14168	MPP2_HUMAN	MPP2	MAGUK p55 subfamily member 2	1	AALESGISTK	AALESGISTK	2	AALESGISTK2			16100.3	15969.4		12309.7					10669.2	15739.4		9092.76				15595.4	16992.9	16788	9839.53	25591.5	19471.3	13794.2		16503.3		20622.7	16119.3		16081.7
O75643	O75643	U520_HUMAN	SNRNP200	U5 small nuclear ribonucleoprotein 200 kDa helicase	1	AALETDENLLLCAPTGAGK	AALETDENLLLC(UniMod:4)APTGAGK	2	AALETDENLLLC(UniMod:4)APTGAGK2															21856.5																13404.3		7613.25		6645.72	6016.69	7634.09	7242.4	4784.35	3490.67
Q9BRX8	Q9BRX8	PXL2A_HUMAN	PRXL2A	Peroxiredoxin-like 2A	1	AALEYLEDIDLK	AALEYLEDIDLK	2	AALEYLEDIDLK2	152324	40842.4	60413	62471.1	56968.7	91716.9			79227.3	104501	133145	72278.6	91194.7	128179	52034.9	62987.7	39978.5	51779.8	84928.9	125101	126723	41251.2	108180	113434	166485	114835	62130.6	77798.8	75530.6	67628.4	85641.1	135948
Q99707	Q99707	METH_HUMAN	MTR	Methionine synthase	1	AALFALQNLFEEK	AALFALQNLFEEK	2	AALFALQNLFEEK2																																	6239.64		12681.2	2412.1	4727.08	4472.26	2663.56
Q16816	Q16816	PHKG1_HUMAN	PHKG1	Phosphorylase b kinase gamma catalytic chain, skeletal muscle/heart isoform	1	AALFENTPK	AALFENTPK	2	AALFENTPK2	62747	68212	66265.8	136486	51842.1	75113.2	171234		44581.4	97193.6	37737.4	174535	77613.5	30463	36372.9	94182.9	67678.7	118433	90063.3	76003.8	58451.1	84894.1	142394	148839	106295	118367	173259	96201.6	116063	114158	166667	98106.9
Q96GD0	Q96GD0	PLPP_HUMAN	PDXP	Chronophin	1	AALFVSNNSR	AALFVSNNSR	2	AALFVSNNSR2						14136.8							10427.9			18552.1															9200.41		19660		24428.4		14507.4	12802.1	16282.7
P04114	P04114	APOB_HUMAN	APOB	Apolipoprotein B-100	1	AALGKLPQQANDYLNSFNWER	AALGKLPQQANDYLNSFNWER	3	AALGKLPQQANDYLNSFNWER3																																					2503.86	1017.87	1195.25
P41227	P41227	NAA10_HUMAN	NAA10	N-alpha-acetyltransferase 10	1	AALHLYSNTLNFQISEVEPK	AALHLYSNTLNFQISEVEPK	2	AALHLYSNTLNFQISEVEPK2																																			369.761			423.968
P41227	P41227	NAA10_HUMAN	NAA10	N-alpha-acetyltransferase 10	1	AALHLYSNTLNFQISEVEPK	AALHLYSNTLNFQISEVEPK	3	AALHLYSNTLNFQISEVEPK3																																	16995.1		19759.2	6499.62	7409.83	3214.95	16819.8	14838.9
Q8NDH3	Q8NDH3	PEPL1_HUMAN	NPEPL1	Probable aminopeptidase NPEPL1	1	AALHPPALAVLSHTPDGATQTIAWVGK	AALHPPALAVLSHTPDGATQTIAWVGK	3	AALHPPALAVLSHTPDGATQTIAWVGK3																																				1859.88	1619.02	1911.95
Q8NDH3	Q8NDH3	PEPL1_HUMAN	NPEPL1	Probable aminopeptidase NPEPL1	1	AALHPPALAVLSHTPDGATQTIAWVGK	AALHPPALAVLSHTPDGATQTIAWVGK	4	AALHPPALAVLSHTPDGATQTIAWVGK4																																			6577.85	14188	8535.67	9015.86	10875.2
P33240	P33240;Q9H0L4	CSTF2_HUMAN	CSTF2	Cleavage stimulation factor subunit 2	0	AALIMQVLQLTADQIAMLPPEQR	AALIMQVLQLTADQIAMLPPEQR	3	AALIMQVLQLTADQIAMLPPEQR3																																	11194.5		11319.7	14711.2		24172.5	14025.6
Q8WZ42	Q8WZ42	TITIN_HUMAN	TTN	Titin	1	AALITEENQQLSYEHIAK	AALITEENQQLSYEHIAK	2	AALITEENQQLSYEHIAK2					2311.29					2495.17				1582.12				1423.22							1591.05			3013.48				3510.77			1212.12		2412.28	969.493
Q8WZ42	Q8WZ42	TITIN_HUMAN	TTN	Titin	1	AALITEENQQLSYEHIAK	AALITEENQQLSYEHIAK	3	AALITEENQQLSYEHIAK3	111068	81754.8	285039	67468.8	250099	97217.4			92907.8	62891.9	116293	79590.1	193330	165649	238248	137005	115244	193334	219115	209738	142676	318457	198788	132861	114032	101001	68149.2	48858.2	117124	179740	202039	304783	21722.8	12586	88155.9	43423.3	79169.5	31047.4	35194.7
P06396	P06396	GELS_HUMAN	GSN	Gelsolin	1	AALKTASDFITK	AALKTASDFITK	2	AALKTASDFITK2		12833.7			5730.67									6177.95																							4288.48			154996
P06396	P06396	GELS_HUMAN	GSN	Gelsolin	1	AALKTASDFITK	AALKTASDFITK	3	AALKTASDFITK3																																								58760.2
Q3KQV9	Q3KQV9	UAP1L_HUMAN	UAP1L1	UDP-N-acetylhexosamine pyrophosphorylase-like protein 1	1	AALLAELALLEPEALR	AALLAELALLEPEALR	2	AALLAELALLEPEALR2																																	18560.6	9032.54	9766.52	6001.72	7178.69	10764.5	9316.93
Q9C0C9	Q9C0C9	UBE2O_HUMAN	UBE2O	(E3-independent) E2 ubiquitin-conjugating enzyme	1	AALLEAGMPECTEDK	AALLEAGMPEC(UniMod:4)TEDK	2	AALLEAGMPEC(UniMod:4)TEDK2																																	19010.4	16768	10580.1	14687.5	19896.5	20300.7	9403.71	17854.6
Q13813	Q13813	SPTN1_HUMAN	SPTAN1	Spectrin alpha chain, non-erythrocytic 1	1	AALLELWELR	AALLELWELR	2	AALLELWELR2																																	20272.7	65398.5	19547.4	19533.7	7974.37	15561.2	16289.7
Q13813	Q13813	SPTN1_HUMAN	SPTAN1	Spectrin alpha chain, non-erythrocytic 1	1	AALLELWELRR	AALLELWELRR	2	AALLELWELRR2																																				1411.25
Q13813	Q13813	SPTN1_HUMAN	SPTAN1	Spectrin alpha chain, non-erythrocytic 1	1	AALLELWELRR	AALLELWELRR	3	AALLELWELRR3																																	24583.8	24280.6	31237.9	36279.6	9590.44	27248.8	26920.5
P07814	P07814	SYEP_HUMAN	EPRS1	Bifunctional glutamate/proline--tRNA ligase	1	AALLNQHYQVNFK	AALLNQHYQVNFK	2	AALLNQHYQVNFK2																																			1844.84
P07814	P07814	SYEP_HUMAN	EPRS1	Bifunctional glutamate/proline--tRNA ligase	1	AALLNQHYQVNFK	AALLNQHYQVNFK	3	AALLNQHYQVNFK3															9571.54																		5681.41		10693.9	8820.41	4926.81	4991.56	4422.41
Q6PGP7	Q6PGP7	TTC37_HUMAN	TTC37	Tetratricopeptide repeat protein 37	1	AALLSPGDPAIWAGLMAACHADDK	AALLSPGDPAIWAGLMAAC(UniMod:4)HADDK	3	AALLSPGDPAIWAGLMAAC(UniMod:4)HADDK3																																						2070.48
Q99959	Q99959	PKP2_HUMAN	PKP2	Plakophilin-2	1	AALLVPPR	AALLVPPR	2	AALLVPPR2	154703	206469	325471	16775.4	301688	225154		359607	20707.8		244010	421915	180469	13200.7	282809	34045.1	386899	314778	13891.8	566350	245728	357158	27811	162289	120214	149025	71801.9	11527.5	128592	173507	302035	20412.5
Q99959	Q99959	PKP2_HUMAN	PKP2	Plakophilin-2	1	AALLVPPRYAR	AALLVPPRYAR	3	AALLVPPRYAR3			26444.9									34497.3		6393.11	11147.5			21432.9			10078.4							9941.09
Q8IZ83	Q8IZ83	A16A1_HUMAN	ALDH16A1	Aldehyde dehydrogenase family 16 member A1	1	AALLWALAAALER	AALLWALAAALER	2	AALLWALAAALER2																																	2133.32	2591.76				4617.86
Q14980	Q14980	NUMA1_HUMAN	NUMA1	Nuclear mitotic apparatus protein 1	1	AALMESQGQQQEER	AALMESQGQQQEER	2	AALMESQGQQQEER2																																	792.784		921.893	1061.77	917.363	652	1024.97	3351.61
Q15173	Q15173	2A5B_HUMAN	PPP2R5B	Serine/threonine-protein phosphatase 2A 56 kDa regulatory subunit beta isoform	1	AALNELVECVGSTR	AALNELVEC(UniMod:4)VGSTR	2	AALNELVEC(UniMod:4)VGSTR2																																			7503.76	3332.98		6540.36	8337.87
Q8WVV9	Q8WVV9	HNRLL_HUMAN	HNRNPLL	Heterogeneous nuclear ribonucleoprotein L-like	1	AALNGADIYAGCCTLK	AALNGADIYAGC(UniMod:4)C(UniMod:4)TLK	2	AALNGADIYAGC(UniMod:4)C(UniMod:4)TLK2																																	6349.57		4017.88	11751.9	7345.05	13750.7	8489.69
O95602	O95602	RPA1_HUMAN	POLR1A	DNA-directed RNA polymerase I subunit RPA1	1	AALNLPEAASYDEVR	AALNLPEAASYDEVR	2	AALNLPEAASYDEVR2																																	2878.12		2457.97	3519.67	1585.22	3521.66
P0CW19;P0CW20	P0CW20;P0CW19	LIMS3_HUMAN;LIMS4_HUMAN	LIMS3;LIMS4	LIM and senescent cell antigen-like-containing domain protein 3	0	AALNTVHEANGTEDER	AALNTVHEANGTEDER	3	AALNTVHEANGTEDER3																1431.95																	1420.69		2563.1	1368.51	1000.29	807.775
O14772	O14772	FPGT_HUMAN	FPGT	Fucose-1-phosphate guanylyltransferase	1	AALPAHSFVCSLSLK	AALPAHSFVC(UniMod:4)SLSLK	2	AALPAHSFVC(UniMod:4)SLSLK2																													2681.27
O14772	O14772	FPGT_HUMAN	FPGT	Fucose-1-phosphate guanylyltransferase	1	AALPAHSFVCSLSLK	AALPAHSFVC(UniMod:4)SLSLK	3	AALPAHSFVC(UniMod:4)SLSLK3																																	4149.28		4569.3		28818.1		2943.67
Q92621	Q92621	NU205_HUMAN	NUP205	Nuclear pore complex protein Nup205	1	AALPGILSELDVDVNEGSLMELQGHIGR	AALPGILSELDVDVNEGSLMELQGHIGR	3	AALPGILSELDVDVNEGSLMELQGHIGR3																																	2042.33				2558.93	3194.65
O75390	O75390	CISY_HUMAN	CS	Citrate synthase, mitochondrial	1	AALPSHVVTMLDNFPTNLHPMSQLSAAVTALNSESNFAR	AALPSHVVTMLDNFPTNLHPMSQLSAAVTALNSESNFAR	4	AALPSHVVTMLDNFPTNLHPMSQLSAAVTALNSESNFAR4						4190.62				2376.65			35051.5	11254.6							9513.19						4253.27	3291.42	2721.8				537722	81742.3	523183	327680	420707	231408	581528	145676
Q9NRN5	Q9NRN5	OLFL3_HUMAN	OLFML3	Olfactomedin-like protein 3	1	AALPYFPR	AALPYFPR	2	AALPYFPR2	14203.7		13324.4		45796.6	18400.3					83890.2		85653.5			16016.7
Q9H444	Q96CF2;Q9H444	CHM4B_HUMAN	CHMP4B	Charged multivesicular body protein 4b	0	AALQALKR	AALQALKR	2	AALQALKR2			9813.72	10487.3	14489								22852.9	17544.6							8904.7		9163.06				10017.7					14061.9
P49327	P49327	FAS_HUMAN	FASN	Fatty acid synthase	1	AALQEELQLCK	AALQEELQLC(UniMod:4)K	2	AALQEELQLC(UniMod:4)K2															16182.3				5840.33														14249.7	11039.3	25986.1		15628.2	12736.1	25285.4	18816
P50583	P50583	AP4A_HUMAN	NUDT2	Bis(5'-nucleosyl)-tetraphosphatase [asymmetrical]	1	AALQEGHQFLCSIEA	AALQEGHQFLC(UniMod:4)SIEA	2	AALQEGHQFLC(UniMod:4)SIEA2																																	9743.01		7114.79				8623.33
P62851	P62851	RS25_HUMAN	RPS25	40S ribosomal protein S25	1	AALQELLSK	AALQELLSK	2	AALQELLSK2															59781.5		40351.9														17756.8		20040.7		18665.9	3723.31	5768.23	1706.36	12618.3
Q03001	Q03001	DYST_HUMAN	DST	Dystonin	1	AALQLQLNTIK	AALQLQLNTIK	2	AALQLQLNTIK2																																			4142.28
O96013	O96013	PAK4_HUMAN	PAK4	Serine/threonine-protein kinase PAK 4	1	AALQLVVDPGDPR	AALQLVVDPGDPR	2	AALQLVVDPGDPR2																																			3842.67
Q8WX93	Q8WX93	PALLD_HUMAN	PALLD	Palladin	1	AALQMQFNAAER	AALQMQFNAAER	2	AALQMQFNAAER2																																			9150.77	6364.6	14786.8	5035.8	9562.47
Q8WZA9	Q8WZA9	IRGQ_HUMAN	IRGQ	Immunity-related GTPase family Q protein	1	AALQSQAEALRR	AALQSQAEALRR	3	AALQSQAEALRR3																																	3118.56		3895.84	1538.21	1907.47	1965.65	3333.9
O43524	O43524	FOXO3_HUMAN	FOXO3	Forkhead box protein O3	1	AALQTAPESADDSPSQLSK	AALQTAPESADDSPSQLSK	2	AALQTAPESADDSPSQLSK2																																				580.513	600.81	607.865
P53041	P53041	PPP5_HUMAN	PPP5C	Serine/threonine-protein phosphatase 5	1	AALRDYETVVK	AALRDYETVVK	2	AALRDYETVVK2					3580.41				4731.12																								3340.61		8444.48	3495.38	5383.94	8082.92	9130.74
P53041	P53041	PPP5_HUMAN	PPP5C	Serine/threonine-protein phosphatase 5	1	AALRDYETVVK	AALRDYETVVK	3	AALRDYETVVK3																3650.75																			12184.5				28842.1
P42765	P42765	THIM_HUMAN	ACAA2	3-ketoacyl-CoA thiolase, mitochondrial	1	AALSAGKVSPETVDSVIMGNVLQSSSDAIYLAR	AALSAGKVSPETVDSVIMGNVLQSSSDAIYLAR	3	AALSAGKVSPETVDSVIMGNVLQSSSDAIYLAR3					2267.29				1907.63	6563.85			10229.6						6015.13		8296.77		8199.56	3099.48			19015.1	10271.1	6940.51			21567.6	1430.45			1756.13	1285.64	1561.2	3109.48	10375.4
P78527	P78527	PRKDC_HUMAN	PRKDC	DNA-dependent protein kinase catalytic subunit	1	AALSALESFLK	AALSALESFLK	2	AALSALESFLK2																																	6579.88		3616.48
O95831	O95831	AIFM1_HUMAN	AIFM1	Apoptosis-inducing factor 1, mitochondrial	1	AALSASEGEEVPQDK	AALSASEGEEVPQDK	2	AALSASEGEEVPQDK2	112270	11649.9	90322.6	67687.2	69583.1	56280.5	133750		76688.8	101787	65650.2	63565.4	66209.8	67348.5	98338.3	93264.1	34267.1	66023.5	128541	139051	68477.3	89811.2	116713	138409	117519	119878	111483	114342	64303.3	175992	81244.6	118449	6503.48	19065.8	6836.29	11996.7	7223.57	9239.88	8180.08
O95831	O95831	AIFM1_HUMAN	AIFM1	Apoptosis-inducing factor 1, mitochondrial	1	AALSASEGEEVPQDKAPSHVPFLLIGGGTAAFAAAR	AALSASEGEEVPQDKAPSHVPFLLIGGGTAAFAAAR	4	AALSASEGEEVPQDKAPSHVPFLLIGGGTAAFAAAR4	17956.7	37531.5	96791.5	30260.4	94184	19019.4	81366.6	55178.5	28125.7	38510.9	26783.1	29385.4	27722.3	39405.4	115685	36512.1	109010	111966	49854.2	134650	21525.8	60026.7	41332.2	75063.4	19316.9	44217	86381.2	122351	94550.4	48901.7	76342.3	57775.8			4030.47		4600.07	4076.63	5665.39
Q04637	Q04637	IF4G1_HUMAN	EIF4G1	Eukaryotic translation initiation factor 4 gamma 1	1	AALSEEELEKK	AALSEEELEKK	2	AALSEEELEKK2	6786.25		6805.52	8834.18	6478.81	6018.95			7019.61	7148.72	4192.5		7850.15	6740.87		9759.2		8568.56	7467.33		5981.36		5655.95	4160.7		7578.11	5189.45	6991.43	5897.19			7770.44	3458.55	2021.23	2417.72	1982.14		1277.13	1536.49
Q04637	Q04637	IF4G1_HUMAN	EIF4G1	Eukaryotic translation initiation factor 4 gamma 1	1	AALSEEELEKK	AALSEEELEKK	3	AALSEEELEKK3	2867		5472.48	8560.88	3384.08	4930.55			5692.61	4992.21	2038.67		4945.12	4576.01		3384.09			6754.9		3421.1	2377.93	3499.17	2936.5		5890.62	5286.27	5104.57	2881.04		2648.93	2827.03	905.271		1023.24	1437.12
Q13362	Q13362	2A5G_HUMAN	PPP2R5C	Serine/threonine-protein phosphatase 2A 56 kDa regulatory subunit gamma isoform	1	AALSEMVEYITHNR	AALSEMVEYITHNR	2	AALSEMVEYITHNR2																																			2159.74	1139.58	1237.99	2332.29
Q13362	Q13362	2A5G_HUMAN	PPP2R5C	Serine/threonine-protein phosphatase 2A 56 kDa regulatory subunit gamma isoform	1	AALSEMVEYITHNR	AALSEMVEYITHNR	3	AALSEMVEYITHNR3																																	2948.8		5479.14	1389.12	2690.85	3309.99	3517.87
Q07954	Q07954	LRP1_HUMAN	LRP1	Prolow-density lipoprotein receptor-related protein 1	1	AALSGANVLTLIEK	AALSGANVLTLIEK	2	AALSGANVLTLIEK2	4145.79		6177.39	3272.16	4352.87	3625.86			9258.08	6390.14	12348.5	2155.7	7597.21	3090.55		3980.79		2513.49	3478.94				2952.5	3189.5	5009.64	4636.54	1587.26	1989.95	2212.62			3227.94	4429.36	8756.86	9727.07	8632.77	13987.7	4851.57	10620.9	14506.9
Q07954	Q07954	LRP1_HUMAN	LRP1	Prolow-density lipoprotein receptor-related protein 1	1	AALSGANVLTLIEKDIR	AALSGANVLTLIEKDIR	2	AALSGANVLTLIEKDIR2									1932.68	1515.44	3835.7		2064.84															510.683												3888.38
Q07954	Q07954	LRP1_HUMAN	LRP1	Prolow-density lipoprotein receptor-related protein 1	1	AALSGANVLTLIEKDIR	AALSGANVLTLIEKDIR	3	AALSGANVLTLIEKDIR3	4060.53		18177.2	12501.5	9674.95	7358.46			14997.4	18452.1	22839	2624.44	26136	4709		5734.52			9831.72				5073.38	12162.8	6405.7		5802.59	8671.33	6165.77			9129.58								25920.6
Q16082	Q16082	HSPB2_HUMAN	HSPB2	Heat shock protein beta-2	1	AALSHDGILNLEAPR	AALSHDGILNLEAPR	2	AALSHDGILNLEAPR2	4526.72	9631.23	3410.35	17088.9	3591.24	8792.51			18457.4	23240.9	5357.97	9707.38	4443.82	9547	4202.1	22509.6	10465.8		8663.16		4838.65		10994.6			3637	11024	7043.42	5063.17		8756.68	7656.63	8020.85		14376.9	29891.1	18532.3	56094.1	15151.1
Q16082	Q16082	HSPB2_HUMAN	HSPB2	Heat shock protein beta-2	1	AALSHDGILNLEAPR	AALSHDGILNLEAPR	3	AALSHDGILNLEAPR3	51486.4	179086	63626.3	34416	58022.4	179447			83838.6	10079	67799.7	75766.4	63519.4	34654.8	98810.3	92600.7	252360	65484.8	14285	52934.2	61593	98262	72411.1	37745.5	41825.6	20370.1	95081.4	36407.5	57631.4	48385.1	269278	20094.1	41929.3		36415.3	42023.7	31325.1		220656
Q92736	Q92736	RYR2_HUMAN	RYR2	Ryanodine receptor 2	1	AALSLPTNVEDVCPNIPSLEK	AALSLPTNVEDVC(UniMod:4)PNIPSLEK	2	AALSLPTNVEDVC(UniMod:4)PNIPSLEK2									1749.97	4448.44	1615.42			3198.03		2130.03			2760.75				5619.96	4010.22		4291.08	4210.71	2456.55	1198.78			3088.9					1941.1	1743.32
Q6B0K9	Q6B0K9	HBM_HUMAN	HBM	Hemoglobin subunit mu	1	AALSPLADLHALVLR	AALSPLADLHALVLR	3	AALSPLADLHALVLR3																																		9711.96			966.191
Q6Y7W6	Q6Y7W6	GGYF2_HUMAN	GIGYF2	GRB10-interacting GYF protein 2	1	AALSSQQQQQLALLLQQFQTLK	AALSSQQQQQLALLLQQFQTLK	3	AALSSQQQQQLALLLQQFQTLK3																																	5784.12	3957.12	6019.97	1601	3717.7	1417.48	4902.71	16437.6
P04114	P04114	APOB_HUMAN	APOB	Apolipoprotein B-100	1	AALTELSLGSAYQAMILGVDSK	AALTELSLGSAYQAMILGVDSK	2	AALTELSLGSAYQAMILGVDSK2																																	909.195	1903.41			2604.46		1779.6
P55084	P55084	ECHB_HUMAN	HADHB	Trifunctional enzyme subunit beta, mitochondrial	1	AALTGLLHR	AALTGLLHR	2	AALTGLLHR2		1450000	1250000	442764	935192	369055		808901	540920	372050	299023	566855	579422	1100000	743395	396851	1310000	784201	494646	845074	1040000	63638.9	78645.7	166850	445876	171599	514119	609600	563442	155720	374885	728731	67694.2	33247.1	236013	28208.3	55921.6	38987.6	45524.1	16560.9
P55084	P55084	ECHB_HUMAN	HADHB	Trifunctional enzyme subunit beta, mitochondrial	1	AALTGLLHRTSVPK	AALTGLLHRTSVPK	3	AALTGLLHRTSVPK3			17040.8		5241.55									6688.33	7530.22
Q9BUE6	Q9BUE6	ISCA1_HUMAN	ISCA1	Iron-sulfur cluster assembly 1 homolog, mitochondrial	1	AALTLTPSAVNK	AALTLTPSAVNK	2	AALTLTPSAVNK2																																	13019.5		8384.45	8750.07	18241.2	6858.87	12610.2
Q96GQ5	Q96GQ5	RUSF1_HUMAN	RUSF1	RUS family member 1	1	AALTVHQAR	AALTVHQAR	2	AALTVHQAR2	18061.4		6258.75	11751.9	7038.9	8286.87			14364.5		16087.5		9006.94	15615.8		11991.1					6752.81	10517.4		7122.91		6313.75	3576.64		3175.55		4136.01	7606.08
Q9BS40	Q9BS40	LXN_HUMAN	LXN	Latexin	1	AALVAQNYINYQQGTPHR	AALVAQNYINYQQGTPHR	3	AALVAQNYINYQQGTPHR3					5216.88																												5010.15	30845.5	5178.83	5186.17	8414.32	5824.41	5969.25
Q9BUF5	Q9BUF5	TBB6_HUMAN	TUBB6	Tubulin beta-6 chain	1	AALVDLEPGTMDSVR	AALVDLEPGTMDSVR	2	AALVDLEPGTMDSVR2	30554.9		14081.4	39963.9	27904	75565.4			37351.5	71420.3	55720.3	57631.9	69240.3	20540.7	15921.3	28936.6		25000.4	21680.1		34308.1	16889.2	28079.7	16443.5	28337.1		25331.5	25139.2	31257.1	12075.1	20475.9	42838.5	19316		24341.2	5365.5	20733.5	7176.52	9770.7	32423.5
Q6PGP7	Q6PGP7	TTC37_HUMAN	TTC37	Tetratricopeptide repeat protein 37	1	AALVDYLDGK	AALVDYLDGK	2	AALVDYLDGK2																	26991.4	24946.3			11958.1														5679.39
P48728	P48728	GCST_HUMAN	AMT	Aminomethyltransferase, mitochondrial	1	AAMDFPGAK	AAMDFPGAK	2	AAMDFPGAK2																																	9359.95		3453.36			2432.33
Q16891	Q16891	MIC60_HUMAN	IMMT	MICOS complex subunit MIC60	1	AAMDNSEIAGEK	AAMDNSEIAGEK	2	AAMDNSEIAGEK2	8956.13			7479.46		13992			7494.16	23415.8	4828.18	17665.3	14003.7	6801.36		10721.3		6107.08	10686.1		14044.2	9305.69	18930.7	9688.88		6679.34	10881.5	11340.9	15014.1		8434.71	20834.8
Q16891	Q16891	MIC60_HUMAN	IMMT	MICOS complex subunit MIC60	1	AAMDNSEIAGEKK	AAMDNSEIAGEKK	2	AAMDNSEIAGEKK2	4595.94			6025.21		7025.03			4162.9	7342.46	4593.46	6246.05	6279.04			5588.24		2424.73	5250.27		11317.4	4717.19	9907.32	9271.94	4863.78	6674.27	7590.9	6412.59	5944.08		1555.95	13857.8
Q16891	Q16891	MIC60_HUMAN	IMMT	MICOS complex subunit MIC60	1	AAMDNSEIAGEKK	AAMDNSEIAGEKK	3	AAMDNSEIAGEKK3	18976.7		9477.76	18191.5	19309	39235.4			19211.6	32472.3	13803.9	14640.9	31187.7	15625.6		20295.8					52973.6		40933.9	34719.5	11728	26003.8	24173	27650.2	37503		16650.9	41278.6
Q08211	Q08211	DHX9_HUMAN	DHX9	ATP-dependent RNA helicase A	1	AAMEALVVEVTK	AAMEALVVEVTK	2	AAMEALVVEVTK2															18679.1																		25834.2	15131.7	24445.1		4063.17		16818.4
Q9UPR0	Q9UPR0	PLCL2_HUMAN	PLCL2	Inactive phospholipase C-like protein 2	1	AAMEFHEHLHSIGTK	AAMEFHEHLHSIGTK	3	AAMEFHEHLHSIGTK3																																			4268.34			1438.27	1591.51
Q9Y490	Q9Y490	TLN1_HUMAN	TLN1	Talin-1	1	AAMEPIVISAK	AAMEPIVISAK	2	AAMEPIVISAK2						13223.1						13059	21077.9			7798.42					9899.27											14251.2	80700	41539.6	67069.7		5051.75		64963.9	144596
P35222	P35222	CTNB1_HUMAN	CTNNB1	Catenin beta-1	1	AAMFPETLDEGMQIPSTQFDAAHPTNVQR	AAMFPETLDEGMQIPSTQFDAAHPTNVQR	3	AAMFPETLDEGMQIPSTQFDAAHPTNVQR3						18183.5							9054.9	5855.28							15528.4								4985.17				1860.73			492.615	2221.22		2334.29
O60725	O60725	ICMT_HUMAN	ICMT	Protein-S-isoprenylcysteine O-methyltransferase	1	AAMFTAGSNFNHVVQNEK	AAMFTAGSNFNHVVQNEK	3	AAMFTAGSNFNHVVQNEK3																																	3633.35			2919.29
Q96G03	Q96G03	PGM2_HUMAN	PGM2	Phosphopentomutase	1	AAMGPGISR	AAMGPGISR	2	AAMGPGISR2																																	9490.23			6652.75			11651.2
P14923	P14923	PLAK_HUMAN	JUP	Junction plakoglobin	1	AAMIVNQLSK	AAMIVNQLSK	2	AAMIVNQLSK2						45687.7															60675												31635.5		76429.8	13819		6529.98	60303.3
P14923	P14923	PLAK_HUMAN	JUP	Junction plakoglobin	1	AAMIVNQLSKK	AAMIVNQLSKK	2	AAMIVNQLSKK2					8204.29	13006.6			6329.5	19515.3	10069		19557.4	13355.7					10107		23583		8273.11					7513.64				16594			1449.02		2459.88	550.71	1147.92
P14923	P14923	PLAK_HUMAN	JUP	Junction plakoglobin	1	AAMIVNQLSKK	AAMIVNQLSKK	3	AAMIVNQLSKK3						8155.48				6165.2			12609.2	6640.43							8947.14		12365						4641.89			12312.5
P63010	P63010;Q10567	AP2B1_HUMAN	AP2B1	AP-2 complex subunit beta	0	AAMIWIVGEYAER	AAMIWIVGEYAER	2	AAMIWIVGEYAER2																																			8251.57		10983.6	7183.35
P04083	P04083	ANXA1_HUMAN	ANXA1	Annexin A1	1	AAMKGLGTDEDTLIEILASR	AAMKGLGTDEDTLIEILASR	3	AAMKGLGTDEDTLIEILASR3																																								262790
Q8NDY3	Q8NDY3	ARHL1_HUMAN	ADPRHL1	Inactive ADP-ribosyltransferase ARH2	1	AAMLLGSVGDALGYR	AAMLLGSVGDALGYR	2	AAMLLGSVGDALGYR2						5692.56							9203.04	2882.18																		5633.87	49140.4	11308.9	331725	36196.4	49326.6	57610.1	115866	21696.6
Q15746	Q15746	MYLK_HUMAN	MYLK	Myosin light chain kinase, smooth muscle	1	AAMPPQIIQFPEDQK	AAMPPQIIQFPEDQK	2	AAMPPQIIQFPEDQK2																																	12385.4			14863.5	31035.8	18236	15273.6
Q15746	Q15746	MYLK_HUMAN	MYLK	Myosin light chain kinase, smooth muscle	1	AAMPPQIIQFPEDQKVR	AAMPPQIIQFPEDQKVR	3	AAMPPQIIQFPEDQKVR3																											3391.07									2923.19	3696.7
Q96MM6	Q96MM6	HS12B_HUMAN	HSPA12B	Heat shock 70 kDa protein 12B	1	AAMQFGDTEIK	AAMQFGDTEIK	2	AAMQFGDTEIK2																																					8095.22
Q01082	O15020;P11277;Q01082	SPTB2_HUMAN	SPTBN1	Spectrin beta chain, non-erythrocytic 1	0	AAMRETWLSENQR	AAMRETWLSENQR	3	AAMRETWLSENQR3																																	2082.8		6020.47	3187.73	2604.1	2908.37	5071.75
P01019	P01019	ANGT_HUMAN	AGT	Angiotensinogen	1	AAMVGMLANFLGFR	AAMVGMLANFLGFR	2	AAMVGMLANFLGFR2																																	28457.8	47939.6	32890.1	19924.6	22227.7	15315.6	20251.3
Q8NE71	Q8NE71	ABCF1_HUMAN	ABCF1	ATP-binding cassette sub-family F member 1	1	AANAAENDFSVSQAEMSSR	AANAAENDFSVSQAEMSSR	2	AANAAENDFSVSQAEMSSR2																																	2965.05		3510.52	4995.75	2267.1	6620.42	3413.63	2679.75
P42765	P42765	THIM_HUMAN	ACAA2	3-ketoacyl-CoA thiolase, mitochondrial	1	AANDAGYFNDEMAPIEVK	AANDAGYFNDEMAPIEVK	2	AANDAGYFNDEMAPIEVK2	84176.7	48550.3	23968.5	74349.7	31611.4	94757.1	45441.7	94933.6	92384.7	146578	60396.4	95860.3	103407	37065	23818.8	54530.9	8446.5	34135.1	136125	22804.4	110496	42800.4	145560	118685	178530	90031	138030	127462	84051.9	57437.7	45302.1	181479	282018	226464	274744	284377	241967	110609	297869	84888
P42765	P42765	THIM_HUMAN	ACAA2	3-ketoacyl-CoA thiolase, mitochondrial	1	AANDAGYFNDEMAPIEVK	AANDAGYFNDEMAPIEVK	3	AANDAGYFNDEMAPIEVK3																																	6911.44		5337.77		3944.44		8270.35
P18206	P18206	VINC_HUMAN	VCL	Vinculin	1	AANFENHSGK	AANFENHSGK	2	AANFENHSGK2	70521.6		57503.6	38618.8	32860.1	41844.7	239384		45009.2	53962.5	56903.3	60172.3	37243.6	111415	42965.4	78757.5	15741	37741.1	16486.4		71268	89153	70981.6	61320.3	41818.5	49299.9	43696.2	33509.2	36999.8		62655.4	44087.1
P18206	P18206	VINC_HUMAN	VCL	Vinculin	1	AANFENHSGKLGATAEK	AANFENHSGKLGATAEK	2	AANFENHSGKLGATAEK2														1976.03				1654.54														924.105
P18206	P18206	VINC_HUMAN	VCL	Vinculin	1	AANFENHSGKLGATAEK	AANFENHSGKLGATAEK	3	AANFENHSGKLGATAEK3	30505.3	133012		148490	306270	164307			80560	70912.8	42905.4	72072.3	98704.9	194103	414904	127629	210809	301638	126696	407558	276251	249197	91402.6	135394	18445.1	76482.5	220440	270666	245587	47884.5	295657	207603
P18206	P18206	VINC_HUMAN	VCL	Vinculin	1	AANFENHSGKLGATAEK	AANFENHSGKLGATAEK	4	AANFENHSGKLGATAEK4	14562.6	44639.5	119683	49437.4	83993.1	46857.9			30471.7	20473.3	15027.4	18496.5	24582.6	60268.4	134488	40886.9	77685.2	86371.7	54396	97032.9	73267.3	69956	26346.7	47948.5	11287.6	32124.3	48093.5	62312.7	57912.1	17170.2	72898.8	49492.1
P25787	P25787	PSA2_HUMAN	PSMA2	Proteasome subunit alpha type-2	1	AANGVVLATEK	AANGVVLATEK	2	AANGVVLATEK2	28657.4		25582.5	22634.5	16621.2	31423.4	83794.1		20812.6	19345.4	15214.9	28762.4	22784.2	13234.3	14871.4	32202.5	19088.9	16032.9	22852.2	17214.3	14366	29075.1	24158.2	31964.7	47064.1	31014.7	23975	18873.9	20362	38479.2	18348.2	20210.1	19173.3		15231.8	17977.1	19305.3	2806.3	14988.7	6019.69
P25787	P25787	PSA2_HUMAN	PSMA2	Proteasome subunit alpha type-2	1	AANGVVLATEKK	AANGVVLATEKK	2	AANGVVLATEKK2	25823.8		31219.7	23085.1	16753.2	42030.9			34720.7	29289.3	22099.4	17049.8	32369.5	29631.5	21589	60517.4	16463.4	23672.6	26052	27045.8	23881.1	25648.5	34115.6	48509.1	39882.5	33274.5	33862.8	19725.1	19906.8	19637.9	22353.4	39199.7	3602.95		5798.05	7699.5	4603.16	1260.26	8670.92	6857.61
P25787	P25787	PSA2_HUMAN	PSMA2	Proteasome subunit alpha type-2	1	AANGVVLATEKK	AANGVVLATEKK	3	AANGVVLATEKK3	7322.75		13664.7	13747.8		16269.2			16423	11169.1	8828.66	7385.16	11162	9191.27	11971	19719.5	11113.2	8699.67	12855		9794.5	6815.64	11587.9	16894.2	14919	13352.4	11772		5784.4		5007.97	12868.8	1121.67		1786.4		1019.87		1795.27
P07947	P07947;P12931	YES_HUMAN	YES1	Tyrosine-protein kinase Yes	0	AANILVGENLVCK	AANILVGENLVC(UniMod:4)K	2	AANILVGENLVC(UniMod:4)K2		18290.3			5679.41						7446.27			5681.87	7315.71			8537.39											5352.18			6320.06	6814.99	5632.19	8231.11		10796.5	7298.15	9824.64	26955.7
Q8WZ42	Q8WZ42	TITIN_HUMAN	TTN	Titin	1	AANIVGEGEPR	AANIVGEGEPR	2	AANIVGEGEPR2	911332	450088	607004	493973	449440	490720	1840000		412588	896195	729066	588995	696990	778313	370810	625150	688424	557844	834953	466696	811567	1630000	945136	897023	903432	835945	449295	636623	460982	856061	799823	840464	27742.8	13301.6	33404		57315.4
Q8WZ42	Q8WZ42	TITIN_HUMAN	TTN	Titin	1	AANIVGEGEPRELAESVIAK	AANIVGEGEPRELAESVIAK	3	AANIVGEGEPRELAESVIAK3	82806.4	120923	111434	78140.1	81130.8	94895.4			66371.9	84368.1	65210.6	117898	84653.4	133142	54910.8	105493	108923	141792	77067.3	71102.7	108688	116940	196130	154597	116005	123020	49288.6	104646	92246.9	59347.8	122990	126831
Q8WX93	Q8WX93	PALLD_HUMAN	PALLD	Palladin	1	AANLIEELTSIFK	AANLIEELTSIFK	2	AANLIEELTSIFK2																																			8350.55	10684.5	17220.6	13745.1	5297.71
Q8IWW8	Q8IWW8	HOT_HUMAN	ADHFE1	Hydroxyacid-oxoacid transhydrogenase, mitochondrial	1	AANLYASSPHSDFLDYVSAPIGK	AANLYASSPHSDFLDYVSAPIGK	3	AANLYASSPHSDFLDYVSAPIGK3	42591.4	37168.7	18868.4	20792.1	23751.3	49505			63711.9	33676	19900.2	15003.9	29586.7	28800	19269.8	12524.8	23668.8	33622.4	26908.8	14307.2	21459.7	10065.1	12792.5	28368.5		13870.5	11693.8	34196.4	18126.6		23890.1	47370.7	20239.9	13375.8	9857.89	34351.9	16218.1	17996.6	20226.4
Q9Y4P8	Q9Y4P8	WIPI2_HUMAN	WIPI2	WD repeat domain phosphoinositide-interacting protein 2	1	AANMIPAHDSPLAALAFDASGTK	AANMIPAHDSPLAALAFDASGTK	3	AANMIPAHDSPLAALAFDASGTK3																																	19196.3	21114.2	11927	6740.74	21305.8	13868.9	11845.1	18843.1
P08574	P08574	CY1_HUMAN	CYC1	Cytochrome c1, heme protein, mitochondrial	1	AANNGALPPDLSYIVR	AANNGALPPDLSYIVR	2	AANNGALPPDLSYIVR2	1870000	3200000	5190000	2090000	3260000	1390000	8390000	3700000	1360000	2020000	2700000	4300000	2900000	1520000	6270000	2420000	5180000	5700000	1210000	6370000	2600000	5030000	2640000	1660000	3160000	1790000	3280000	1800000	3030000	11600000	6380000	1780000		9794.59				6511.8
P08574	P08574	CY1_HUMAN	CYC1	Cytochrome c1, heme protein, mitochondrial	1	AANNGALPPDLSYIVR	AANNGALPPDLSYIVR	3	AANNGALPPDLSYIVR3	400067	212912	366123	203101	234299	271128	308071	276544	184871	193362	179824	335073	343812	356294	441720	247338	364723	382076	387832	331028	435549	406190	451716	486646	465986	465465	417491	294165	348503	608453	405839	426984
P08574	P08574	CY1_HUMAN	CYC1	Cytochrome c1, heme protein, mitochondrial	1	AANNGALPPDLSYIVRAR	AANNGALPPDLSYIVRAR	3	AANNGALPPDLSYIVRAR3	42653.4	113357	141798	45104.7	29636.2	39240	296777	93897.7	23107.4	31628.4	10651.2	127806	28650	48359.2	88259.7	55153.6	98727.7	214411	50442.2	117778	69021.1	158028	105478	115065	55960.1	67929.9	124790	121392	104330	190716	134941	65933.5
Q9BV44	Q9BV44	THUM3_HUMAN	THUMPD3	tRNA (guanine(6)-N2)-methyltransferase THUMP3	1	AANNIASLLTK	AANNIASLLTK	2	AANNIASLLTK2																																	9911.21		5139.4	3920.02	6950.81	4932.05	6631.26
Q8IWX7	Q8IWX7	UN45B_HUMAN	UNC45B	Protein unc-45 homolog B	1	AANNLIVLGR	AANNLIVLGR	2	AANNLIVLGR2					8280.05	7886.35						11901.3		13528.5	13191.8	7508.64		8414.06			14422.2								6438.3		12702.9		228966		156281	15632.5	27334.4		92274.5
Q8IWX7	Q8IWX7	UN45B_HUMAN	UNC45B	Protein unc-45 homolog B	1	AANNLIVLGREEAGAEK	AANNLIVLGREEAGAEK	2	AANNLIVLGREEAGAEK2
Q8IWX7	Q8IWX7	UN45B_HUMAN	UNC45B	Protein unc-45 homolog B	1	AANNLIVLGREEAGAEK	AANNLIVLGREEAGAEK	3	AANNLIVLGREEAGAEK3			9891.44		8755.65					7446.97				8321.34	10739.6				13072.6		5759.78						14701.2		7328.52			8934.95			3213.28	1767.94	2339.41	3650.3	2906.96
Q15042	Q15042	RB3GP_HUMAN	RAB3GAP1	Rab3 GTPase-activating protein catalytic subunit	1	AANPGCSLEDFVR	AANPGC(UniMod:4)SLEDFVR	2	AANPGC(UniMod:4)SLEDFVR2																																	9905.5		8565.82		7460.78	5866.16	10005.3
Q9UPQ0	Q9UPQ0	LIMC1_HUMAN	LIMCH1	LIM and calponin homology domains-containing protein 1	1	AANSCTSYSGTTLNLK	AANSC(UniMod:4)TSYSGTTLNLK	2	AANSC(UniMod:4)TSYSGTTLNLK2																																	5870.71		5050.77	8386.26	3828.14	8687.96	4118.48
Q9Y4L1	Q9Y4L1	HYOU1_HUMAN	HYOU1	Hypoxia up-regulated protein 1	1	AANSLEAFIFETQDK	AANSLEAFIFETQDK	2	AANSLEAFIFETQDK2									3397.22																							1709.89	7230.8	10332.7	7336.79	13995.6	5701.53	8493.98	5731.04
Q9Y4L1	Q9Y4L1	HYOU1_HUMAN	HYOU1	Hypoxia up-regulated protein 1	1	AANSLEAFIFETQDK	AANSLEAFIFETQDK	3	AANSLEAFIFETQDK3													3358.96																			3643.71	11414.9	11336.7	11847	12479.2	4205.91	9440.81	10795.4
Q8NE22	Q8NE22	SETD9_HUMAN	SETD9	SET domain-containing protein 9	1	AANVCYQEFDVPAVFPIELK	AANVC(UniMod:4)YQEFDVPAVFPIELK	2	AANVC(UniMod:4)YQEFDVPAVFPIELK2																																	2315.33			1494.65		1912.01	1206.14
Q9Y6E0	Q9Y6E0	STK24_HUMAN	STK24	Serine/threonine-protein kinase 24	1	AANVLLSEHGEVK	AANVLLSEHGEVK	2	AANVLLSEHGEVK2			5490.91	11897.3	7858.7	7054.46			11160	10181.8	5196.38		8526.34	6176.72	10447.5	8261.21	7123.14	8016.03	11510.7	4253.02	5268.44							8956.63	5601.92		5086.87	7618.85	10122.6		12128	12799.2	12178.1	22759.7	15572.1	10437.1
Q9Y6E0	Q9Y6E0	STK24_HUMAN	STK24	Serine/threonine-protein kinase 24	1	AANVLLSEHGEVK	AANVLLSEHGEVK	3	AANVLLSEHGEVK3			6283.43	10081.4	10768.6				6948.01		4962.95			4980.01	8971.29	4831.61	7614.88	5230.22	8538.65		4604.84			4016.4				6664.71				6622.96	8017.92		11315.1	8337.4	6672.22	12333.6	12572.3	6019.67
Q9P289	O00506;Q9P289	STK26_HUMAN	STK26	Serine/threonine-protein kinase 26	0	AANVLLSEQGDVK	AANVLLSEQGDVK	2	AANVLLSEQGDVK2				18027.2	8978.64	8073.06			15822.5				13324.5	6982.67	17438.7						8925.67											8842.28	8225.89	9465.77	12338.5		9364.96	9467	12795.1	11931.4
Q5VTT5	Q5VTT5	MYOM3_HUMAN	MYOM3	Myomesin-3	1	AANWAGVGELSAPSSLFECK	AANWAGVGELSAPSSLFEC(UniMod:4)K	2	AANWAGVGELSAPSSLFEC(UniMod:4)K2																																		11895.4
O75489	O75489	NDUS3_HUMAN	NDUFS3	NADH dehydrogenase [ubiquinone] iron-sulfur protein 3, mitochondrial	1	AANWYER	AANWYER	2	AANWYER2																																	12006.2		35128.4		19788.9		24793.4
Q9Y4J8	Q9Y4J8	DTNA_HUMAN	DTNA	Dystrobrevin alpha	1	AAPAFLKGK	AAPAFLKGK	2	AAPAFLKGK2		21942.9		10377.9		8227.46			7839.96					7680.39			8154.46	6623.72		6003.59	7490.38		7802.74			4970.7	8912.36	5090.74	5980.82			8073.3
P08590	P08590	MYL3_HUMAN	MYL3	Myosin light chain 3	1	AAPAPAPPPEPER	AAPAPAPPPEPER	2	AAPAPAPPPEPER2	18015	26891.7	11812.8	12746.6		17963.4	78120.3		8296.13	28967.9	9208.09	43500.2	18731.3	18412.9	21845.2	35846.7	8487.82	10264.1	12517.4	16833.7	11267.1	24450.5	40503.7	14799.3	35941	12688.5	24714.7	19727.4	16959	27489.5	11231.6	23643.3	8412.93	13369.3	4211.25	9224.53	12841.7	5977.23	9391.44
P08590	P08590	MYL3_HUMAN	MYL3	Myosin light chain 3	1	AAPAPAPPPEPERPK	AAPAPAPPPEPERPK	2	AAPAPAPPPEPERPK2	236474	203115	280926	205464	250373	372383	91820.2		257138	560349	266608	250048	330270	412572	235285	594846	229193	314567	262769	239775	275405	282848	524942	392068	415711	297930	524945	276029	300635	196000	261446	437534	549571	1600000	603806	903158	761417	662995	999132	52699
P08590	P08590	MYL3_HUMAN	MYL3	Myosin light chain 3	1	AAPAPAPPPEPERPK	AAPAPAPPPEPERPK	3	AAPAPAPPPEPERPK3	240473	433593	324854	305831	413000	563050	164848		148087	392256	175213	376847	543048	156266	257434	141411	525032	364548	300735	526489	450430	442747	461875	451048	38041.1	520911	459138	358192	444849	475874	431671	400643	699785	2810000	1060000	666712	866110	589937	1600000	87553.5
Q9UHJ6	Q9UHJ6	SHPK_HUMAN	SHPK	Sedoheptulokinase	1	AAPDDPSGFAVLASCAR	AAPDDPSGFAVLASC(UniMod:4)AR	2	AAPDDPSGFAVLASC(UniMod:4)AR2																																	2470.92	6252.82	1433.53					12912.2
Q9Y639	Q9Y639	NPTN_HUMAN	NPTN	Neuroplastin	1	AAPDITGHK	AAPDITGHK	2	AAPDITGHK2	21150.8		16813.7	16835.7		12887.6	79225.6		14497		12104.9			14036.9		12129.3		17493.7			13769.7	27691.4	11861.4	18550.3	17746.1			17005.3	17844.1		15747.3	11194.4
Q9Y639	Q9Y639	NPTN_HUMAN	NPTN	Neuroplastin	1	AAPDITGHKR	AAPDITGHKR	2	AAPDITGHKR2	13385.7		16908.3	7646.07	8400.76	10761.5			9200.04	8497.99	13765.1	6783.81	6220.91	22269.8	12493	11339.1	8281.5	22435.7	5537.69		15257.4	33471	8810.58	20335.3		6137.68	9023.43	14915.4	11970.4		14971.6	6783.12
P31146	P31146	COR1A_HUMAN	CORO1A	Coronin-1A	1	AAPEASGTPSSDAVSR	AAPEASGTPSSDAVSR	2	AAPEASGTPSSDAVSR2						2323.65			3115.05		2579.89		2796.08	2530.26		1325.14							1454.81										4101.27	29808.8	3886.42	2323.71	3760.67	3039.06	4886.85	9213.04
Q96TA1	Q96TA1	NIBA2_HUMAN	NIBAN2	Protein Niban 2	1	AAPEASSPPASPLQHLLPGK	AAPEASSPPASPLQHLLPGK	2	AAPEASSPPASPLQHLLPGK2	3267.13		5157.73	3056.93	3968.21																			1756.4		2505.72		4031.29	3623.76			2956.96
Q96TA1	Q96TA1	NIBA2_HUMAN	NIBAN2	Protein Niban 2	1	AAPEASSPPASPLQHLLPGK	AAPEASSPPASPLQHLLPGK	3	AAPEASSPPASPLQHLLPGK3	3917.62		9571.93	10684.2	7370.74	13972.8			6732.2	5878.95	7522.59	8830.29	9487.99	3471.94		7264.91		14938	9788.3			13109.6	7448.14	10178.8	11741.7	9055.86	16810.8	8260.08	12812.4		17960.6	7243.62		2816.84						9127.99
P98160	P98160	PGBM_HUMAN	HSPG2	Basement membrane-specific heparan sulfate proteoglycan core protein	1	AAPEDSGRYR	AAPEDSGRYR	2	AAPEDSGRYR2			13607.2		13829.8	6281.19				7277.48	16292.5	18166.3	11222.5	12977				14228.8			10782.5	28363.9	9499.28	16204.6			17439.5	18560.9	15733.5		13998.3	5704.04
Q8IVP5	Q8IVP5	FUND1_HUMAN	FUNDC1	FUN14 domain-containing protein 1	1	AAPEINNLIEEATEFIK	AAPEINNLIEEATEFIK	2	AAPEINNLIEEATEFIK2																																	21515.4	6707.23	8786.16	13032.1	8633.64	13422.2	10212.5
Q92947	Q92947	GCDH_HUMAN	GCDH	Glutaryl-CoA dehydrogenase, mitochondrial	1	AAPEMVSLLK	AAPEMVSLLK	2	AAPEMVSLLK2																																	122948	10456.9	44366.6	5929.2	7020.76	13552.9	64247.6
Q92947	Q92947	GCDH_HUMAN	GCDH	Glutaryl-CoA dehydrogenase, mitochondrial	1	AAPEMVSLLKR	AAPEMVSLLKR	2	AAPEMVSLLKR2																																			5861.68	4773.87	9415.16	4997.38	3632.25
Q92947	Q92947	GCDH_HUMAN	GCDH	Glutaryl-CoA dehydrogenase, mitochondrial	1	AAPEMVSLLKR	AAPEMVSLLKR	3	AAPEMVSLLKR3																																	1822.96		4120.91		4437.07	216.541	3859.57
Q96BH1	Q96BH1	RNF25_HUMAN	RNF25	E3 ubiquitin-protein ligase RNF25	1	AAPEPQQPMELYQPSAESLR	AAPEPQQPMELYQPSAESLR	2	AAPEPQQPMELYQPSAESLR2																																				2505.15	1646.58	3352.78
Q15181	Q15181	IPYR_HUMAN	PPA1	Inorganic pyrophosphatase	1	AAPFSLEYR	AAPFSLEYR	2	AAPFSLEYR2															21235.6																13989.3			51474.8	33623.2				23474.9
Q15233	Q15233	NONO_HUMAN	NONO	Non-POU domain-containing octamer-binding protein	1	AAPGAEFAPNK	AAPGAEFAPNK	2	AAPGAEFAPNK2	14862.2		11562.2			15482.4			6866.8				9158.53				14999.8		9966.87									12374.3	16364.1		13231.9						6481.91
Q15233	Q15233	NONO_HUMAN	NONO	Non-POU domain-containing octamer-binding protein	1	AAPGAEFAPNKR	AAPGAEFAPNKR	2	AAPGAEFAPNKR2	43323.2	19109.3	42753.3	59840.1	33184.2	80194.6	27220.3		48229.3	43442	45694.4	48968.1	49480.4	35574.3	28053.5	74800.3	25702.5	59248.6	26864.1	42081.2	30811.5	38946.6	51968.8	35238.9	42212.1	31973.8	52267.4	48668	65279.9	21461.7	40247.4	44451.2
Q15233	Q15233	NONO_HUMAN	NONO	Non-POU domain-containing octamer-binding protein	1	AAPGAEFAPNKR	AAPGAEFAPNKR	3	AAPGAEFAPNKR3	18665.7		43387	21419.3	40692.9	53402.3				11646.8	7705.23	30566.9	49042.8		37708.5		39454.1	38283.2	9929.34	50821.1	18482.6	19753.9	7326.99		12771	13272.2	19529.8	30221.4	48073.8		24688.6	18963.8
Q5K4L6	Q5K4L6	S27A3_HUMAN	SLC27A3	Long-chain fatty acid transport protein 3	1	AAPGAGDAAAGSGAEFAGGDGAAR	AAPGAGDAAAGSGAEFAGGDGAAR	2	AAPGAGDAAAGSGAEFAGGDGAAR2			3796.98			4811.47				1310.62			5591.01	2800.07	4458.93			2683.9	3972.45				3199.54	3597.21			3832.31					3183.59
Q96L96	Q96L96	ALPK3_HUMAN	ALPK3	Alpha-protein kinase 3	1	AAPGFGEVPEIIPLYLIYR	AAPGFGEVPEIIPLYLIYR	2	AAPGFGEVPEIIPLYLIYR2																																			9213.28		15308.6	7108.33	3935.43
Q96L96	Q96L96	ALPK3_HUMAN	ALPK3	Alpha-protein kinase 3	1	AAPGFGEVPEIIPLYLIYR	AAPGFGEVPEIIPLYLIYR	3	AAPGFGEVPEIIPLYLIYR3																																			2296.13	2484.75	2800.11	1569.65	1322.87
Q5VST9	Q5VST9	OBSCN_HUMAN	OBSCN	Obscurin	1	AAPGLTANKPPAAAAR	AAPGLTANKPPAAAAR	2	AAPGLTANKPPAAAAR2				3203.84		4658.15			5527.11	2942.59	6372.42		3120.19	6391.57		5232.17			1449.93		2494.34	8990.41		3645.15		3688.96		2503.13				5969.84			917.23	1483.1	3055.97	1226.59
Q5VST9	Q5VST9	OBSCN_HUMAN	OBSCN	Obscurin	1	AAPGLTANKPPAAAAR	AAPGLTANKPPAAAAR	3	AAPGLTANKPPAAAAR3				22872.8	28226.4				21949.1		17674.7						21858		13149.8			39579.9	24345.1								16789.3	21625.2			7579.94	6462.8		4554.2	6198.81
O00391	O00391	QSOX1_HUMAN	QSOX1	Sulfhydryl oxidase 1	1	AAPGQEPPEHMAELQR	AAPGQEPPEHMAELQR	3	AAPGQEPPEHMAELQR3									2444.76																								3567.96	8850.83		2984.92	5832.36	4425.69	6664.96	15097.5
P11216	P06737;P11216;P11217	PYGB_HUMAN	PYGB	Glycogen phosphorylase, brain form	0	AAPGYHMAK	AAPGYHMAK	2	AAPGYHMAK2																																	6028.72			4223.01			2785.18
Q15120	Q15120	PDK3_HUMAN	PDK3	[Pyruvate dehydrogenase (acetyl-transferring)] kinase isozyme 3, mitochondrial	1	AAPLAGFGYGLPISR	AAPLAGFGYGLPISR	2	AAPLAGFGYGLPISR2	22872.9	16162.6	12263.5	9559.88	25801.2	44438.5			9567.67	8536.27		14729.2	38644.7	33379.7	20814.1	6520.34	22921.8	22396.2		10335.4	31410.7	20373.9	11090.1	4849.65	14292.6	2834.84		10250.9	24768.6	17773.4	27589.2	43196.6	9049.09				7560.32	4456.67	6178.99
Q15120	Q15120	PDK3_HUMAN	PDK3	[Pyruvate dehydrogenase (acetyl-transferring)] kinase isozyme 3, mitochondrial	1	AAPLAGFGYGLPISRLYAR	AAPLAGFGYGLPISRLYAR	3	AAPLAGFGYGLPISRLYAR3																											3085.58	5072.06				4229.36
P49327	P49327	FAS_HUMAN	FASN	Fatty acid synthase	1	AAPLDSIHSLAAYYIDCIR	AAPLDSIHSLAAYYIDC(UniMod:4)IR	3	AAPLDSIHSLAAYYIDC(UniMod:4)IR3																																			8550.53		4491.26	2595.28
P12111	P12111	CO6A3_HUMAN	COL6A3	Collagen alpha-3(VI) chain	1	AAPLQGMLPGLLAPLR	AAPLQGMLPGLLAPLR	2	AAPLQGMLPGLLAPLR2	9771.1			9759.08	15364.2	4637.02			24777.4	65009.4	22663.8		144079	14512.2							9412.93		11237				6277.55	6633.01	10028.4			24802.8		21188.6	2521.2	1361.68	10768	1067.06	5988.99	69731.2
P12111	P12111	CO6A3_HUMAN	COL6A3	Collagen alpha-3(VI) chain	1	AAPLQGMLPGLLAPLR	AAPLQGMLPGLLAPLR	3	AAPLQGMLPGLLAPLR3									6639.22	17045.6	10875		29495.6																			5727.45								11807.7
Q5T4S7	Q5T4S7	UBR4_HUMAN	UBR4	E3 ubiquitin-protein ligase UBR4	1	AAPPPPPPPPPLESSPR	AAPPPPPPPPPLESSPR	2	AAPPPPPPPPPLESSPR2	16971.9	40599.6		23675.2	15979.4	26977.6	104939		28122.5	26378.7		59205.6	29606.3		27899.2	21655.8		32156	21140.8		21621.3	28610.7			28502.4	23598.9	38411.6	33941.4	30913.6	40931.6	21692.8	18003	8744.8
O15357	O15357	SHIP2_HUMAN	INPPL1	Phosphatidylinositol 3,4,5-trisphosphate 5-phosphatase 2	1	AAPREEPLTPR	AAPREEPLTPR	3	AAPREEPLTPR3		21029.3	16711.9	14834.8	13465	20365.9			8338.89	13791	7360.83	24180.7	15661.6	10117.1		13755.8	15484.2	18151.7	12771.8		14378.9	26833.7	12318.4	8941.8		9597.44	17808.2	14946.5	16934.4		17445.1	13251.7
Q9Y6H1	Q9Y6H1;Q5T1J5	CHCH2_HUMAN	CHCHD2	Coiled-coil-helix-coiled-coil-helix domain-containing protein 2	0	AAPRPAPVAQPPAAAPPSAVGSSAAAPR	AAPRPAPVAQPPAAAPPSAVGSSAAAPR	3	AAPRPAPVAQPPAAAPPSAVGSSAAAPR3		41734.6	151986		92328.5	130713		130452		141955		111580	88155.1	136682	152340		54176.4	179148	110333	131460	131556						199579	197252	174885	153980	121501	96654.8	52481.1	67310.4	109129	123880	86501.8	132491	101626	40346.6
Q9HCB6	Q9HCB6	SPON1_HUMAN	SPON1	Spondin-1	1	AAPSAEFSVDR	AAPSAEFSVDR	2	AAPSAEFSVDR2				24720		26318.5							26107.2																				10988.6		14462.6	15101.9	30137	13669.7	27045.7	36504.3
Q96CF2	Q96CF2	CHM4C_HUMAN	CHMP4C	Charged multivesicular body protein 4c	1	AAPSPQEALVR	AAPSPQEALVR	2	AAPSPQEALVR2																										7304.93						3212.49	5103.87		2715.71		2533.24
O95817	O95817	BAG3_HUMAN	BAG3	BAG family molecular chaperone regulator 3	1	AAPSTAPAEATPPKPGEAEAPPK	AAPSTAPAEATPPKPGEAEAPPK	3	AAPSTAPAEATPPKPGEAEAPPK3														1427.81																			2678.4		3721.43	3980.61	2573.26	5172.71	3644.78
P0DOY2;P0DOY3	A0M8Q6;P0CF74;P0DOY2;P0DOY3	IGLC2_HUMAN;IGLC3_HUMAN	IGLC2;IGLC3	Immunoglobulin lambda constant 2	0	AAPSVTLFPPSSEELQANK	AAPSVTLFPPSSEELQANK	2	AAPSVTLFPPSSEELQANK2	73238.8		20086.5	67932.7	46438	97143.7	80126.8	161164	75498	110345	68832.2	64797.4	81142.8	62458.8	49647	49033.7	25198.8		10457	10647.9	25933.3	22840.7	17439.4	16458.6	40230.3	14696.3	23927.4	9724.13			13942.1	32934.7	177551	394384	106127	968310	759225	398185	377283	485502
Q9BRP8	Q9BRP8	PYM1_HUMAN	PYM1	Partner of Y14 and mago	1	AAPTAASDQPDSAATTEK	AAPTAASDQPDSAATTEK	2	AAPTAASDQPDSAATTEK2						1719.07										1473.17			1392.01													1098.81	2628.88	1841.76	2850.7	2363.16	1966.02	3660.47	2605.24	3660.51
O60331	O60331	PI51C_HUMAN	PIP5K1C	Phosphatidylinositol 4-phosphate 5-kinase type-1 gamma	1	AAPTEVLSMTAQPGPGHGK	AAPTEVLSMTAQPGPGHGK	2	AAPTEVLSMTAQPGPGHGK2																																						966.604
Q5VST9	Q5VST9	OBSCN_HUMAN	OBSCN	Obscurin	1	AAPVEWR	AAPVEWR	2	AAPVEWR2																																	13777.3		36936.5	5427	6295.41		17013.4
Q9NR12	Q9NR12	PDLI7_HUMAN	PDLIM7	PDZ and LIM domain protein 7	1	AAQAGVAVGDWVLSIDGENAGSLTHIEAQNKIR	AAQAGVAVGDWVLSIDGENAGSLTHIEAQNKIR	4	AAQAGVAVGDWVLSIDGENAGSLTHIEAQNKIR4																																								66561.2
P11586	P11586	C1TC_HUMAN	MTHFD1	C-1-tetrahydrofolate synthase, cytoplasmic	1	AAQAPSSFQLLYDLK	AAQAPSSFQLLYDLK	2	AAQAPSSFQLLYDLK2																																	13617.2	6641.15	17185.3		7425.98	8130.02	10905.7
P11586	P11586	C1TC_HUMAN	MTHFD1	C-1-tetrahydrofolate synthase, cytoplasmic	1	AAQAPSSFQLLYDLKLPVEDK	AAQAPSSFQLLYDLKLPVEDK	3	AAQAPSSFQLLYDLKLPVEDK3
P37837	P37837	TALDO_HUMAN	TALDO1	Transaldolase	1	AAQASDLEK	AAQASDLEK	2	AAQASDLEK2																																	11664			5935.8	13120.2	5782.29
P37837	P37837	TALDO_HUMAN	TALDO1	Transaldolase	1	AAQASDLEKIHLDEK	AAQASDLEKIHLDEK	3	AAQASDLEKIHLDEK3			17088.9		18966.3	14217								12437.7	14052.1			14457.2	7455.79		11774.2											10149.2					4673.36			95978.9
P06132	P06132	DCUP_HUMAN	UROD	Uroporphyrinogen decarboxylase	1	AAQDFFSTCR	AAQDFFSTC(UniMod:4)R	2	AAQDFFSTC(UniMod:4)R2																																	19545.6	57263.8	22459.9	7228.4	9438.77	4121.62	19316.2	23461.1
P62995	P62995	TRA2B_HUMAN	TRA2B	Transformer-2 protein homolog beta	1	AAQDRDQIYR	AAQDRDQIYR	3	AAQDRDQIYR3			16845.3	14253	13915	16822.4			14753.9		10954.1		14994.5	6198.37		14910.8	16033.9	22798.8	11481.1		13050.6		9185.47	6958.25		8197.09	11468.1		16390.2		10133.7	11397.8
O75351	O75351	VPS4B_HUMAN	VPS4B	Vacuolar protein sorting-associated protein 4B	1	AAQEDKAGNYEEALQLYQHAVQYFLHVVK	AAQEDKAGNYEEALQLYQHAVQYFLHVVK	4	AAQEDKAGNYEEALQLYQHAVQYFLHVVK4																																			3937.92		2030.45	2369.77	2476.62
P04075	P04075	ALDOA_HUMAN	ALDOA	Fructose-bisphosphate aldolase A	1	AAQEEYVK	AAQEEYVK	2	AAQEEYVK2			7720.45						4358.27	7906.06			7343.67			7062.02			7928.38				4483.37		10291.6								237207	47110	150440	138202	133956	86594.1	161264
P04075	P04075	ALDOA_HUMAN	ALDOA	Fructose-bisphosphate aldolase A	1	AAQEEYVKR	AAQEEYVKR	2	AAQEEYVKR2	41050.2	18952	64829.4	58297.8	56104.7	65181	143625		54923.8	104965	56222.3	48492.5	102284	71006.2	36707.5	114853	71631.7	72911.3	38661.9	17607.3	70356.2	59324.2	68094.4	98414.2	78940.9	72429	71317.6	43091.7	48656.8	54449.2	48986.5	88747.6	334329	28143.3	366937	204497	333359	252619	377599	24476.5
Q14161	Q14161	GIT2_HUMAN	GIT2	ARF GTPase-activating protein GIT2	1	AAQENKHDSYIPCSER	AAQENKHDSYIPC(UniMod:4)SER	3	AAQENKHDSYIPC(UniMod:4)SER3																																			3242.38	1721.3		3937.45	1599.14
O60232	O60232	ZNRD2_HUMAN	ZNRD2	Protein ZNRD2	1	AAQGPPAPAVPPNTDVMACTQTALLQK	AAQGPPAPAVPPNTDVMAC(UniMod:4)TQTALLQK	3	AAQGPPAPAVPPNTDVMAC(UniMod:4)TQTALLQK3																																	8255.22		7414.43	4395.5	5312.73	7032.22	13161.1	11139.9
Q99613	Q99613;B5ME19	EIF3C_HUMAN	EIF3C	Eukaryotic translation initiation factor 3 subunit C	0	AAQIELLQLLVQIAAENNLGEGVIVK	AAQIELLQLLVQIAAENNLGEGVIVK	3	AAQIELLQLLVQIAAENNLGEGVIVK3																																			5597.88
Q13952	Q13952	NFYC_HUMAN	NFYC	Nuclear transcription factor Y subunit gamma	1	AAQIFITELTLR	AAQIFITELTLR	2	AAQIFITELTLR2																																	3460.73		7543.55		2455.19	1963.32	3479.29
Q16134	Q16134	ETFD_HUMAN	ETFDH	Electron transfer flavoprotein-ubiquinone oxidoreductase, mitochondrial	1	AAQIGAHTLSGACLDPGAFK	AAQIGAHTLSGAC(UniMod:4)LDPGAFK	2	AAQIGAHTLSGAC(UniMod:4)LDPGAFK2																																		1638.68		1183.98	641.386	1497.7
Q16134	Q16134	ETFD_HUMAN	ETFDH	Electron transfer flavoprotein-ubiquinone oxidoreductase, mitochondrial	1	AAQIGAHTLSGACLDPGAFK	AAQIGAHTLSGAC(UniMod:4)LDPGAFK	3	AAQIGAHTLSGAC(UniMod:4)LDPGAFK3																																	3597.73	34938	4103.27	3419.59	4491.33	5349.32	6104.92
Q15075	Q15075	EEA1_HUMAN	EEA1	Early endosome antigen 1	1	AAQLATEIADIK	AAQLATEIADIK	2	AAQLATEIADIK2																																	9397.51		4555.52				23022.5	51594.3
P52790	P52790	HXK3_HUMAN	HK3	Hexokinase-3	1	AAQLCAAALAAVLSCLQHSR	AAQLC(UniMod:4)AAALAAVLSC(UniMod:4)LQHSR	3	AAQLC(UniMod:4)AAALAAVLSC(UniMod:4)LQHSR3																																		7961.48
P19367	P19367	HXK1_HUMAN	HK1	Hexokinase-1	1	AAQLCGAGMAAVVDK	AAQLC(UniMod:4)GAGMAAVVDK	2	AAQLC(UniMod:4)GAGMAAVVDK2																																	55517	113470	72753.3	89868.5	131999	48709.6	88677.7
P19367	P19367	HXK1_HUMAN	HK1	Hexokinase-1	1	AAQLCGAGMAAVVDKIR	AAQLC(UniMod:4)GAGMAAVVDKIR	2	AAQLC(UniMod:4)GAGMAAVVDKIR2
P52790	P52790	HXK3_HUMAN	HK3	Hexokinase-3	1	AAQLCGAGVAAVVEK	AAQLC(UniMod:4)GAGVAAVVEK	2	AAQLC(UniMod:4)GAGVAAVVEK2																																		9937.02				1627.35		8351.99
P55268	P55268	LAMB2_HUMAN	LAMB2	Laminin subunit beta-2	1	AAQLDGLEAR	AAQLDGLEAR	2	AAQLDGLEAR2	862375	249227	494598	525814	514327	562190	570409		654958	857759	990206	845918	836581	879696	344271	759181	459846	322740	492920	410990	591833	1070000	1030000	811293	797154	753799	689566	482349	591309	619102	914297	767062	30433.8	36337.6	19948.7	21360.7	32206.7	15508.8	22688.3	52698.4
Q9UKU7	Q9UKU7	ACAD8_HUMAN	ACAD8	Isobutyryl-CoA dehydrogenase, mitochondrial	1	AAQLGFGGVYIQTDVGGSGLSR	AAQLGFGGVYIQTDVGGSGLSR	2	AAQLGFGGVYIQTDVGGSGLSR2																																	20514.8	5304.07	10358.4	19513.3	9837.13	19647	14242.8
Q9NZL4	Q9NZL4	HPBP1_HUMAN	HSPBP1	Hsp70-binding protein 1	1	AAQLIGTCSQNVAAIQEQVLGLGALR	AAQLIGTC(UniMod:4)SQNVAAIQEQVLGLGALR	3	AAQLIGTC(UniMod:4)SQNVAAIQEQVLGLGALR3															3916.38																		19689.6	12873.2	18242.4	19659.4	18103.3	26244.2	12212.7
Q9NZL4	Q9NZL4	HPBP1_HUMAN	HSPBP1	Hsp70-binding protein 1	1	AAQLIGTCSQNVAAIQEQVLGLGALRK	AAQLIGTC(UniMod:4)SQNVAAIQEQVLGLGALRK	3	AAQLIGTC(UniMod:4)SQNVAAIQEQVLGLGALRK3																																	5709.68		7445.87	7113.05	5124.55	7544.33	3803.72
Q96D71	Q96D71	REPS1_HUMAN	REPS1	RalBP1-associated Eps domain-containing protein 1	1	AAQLPNDVVLQIMELCGATR	AAQLPNDVVLQIMELC(UniMod:4)GATR	2	AAQLPNDVVLQIMELC(UniMod:4)GATR2																																	3152.72		3233.95	2887.99	1626.29	4341.27	2774.55
Q96D71	Q96D71	REPS1_HUMAN	REPS1	RalBP1-associated Eps domain-containing protein 1	1	AAQLPNDVVLQIMELCGATR	AAQLPNDVVLQIMELC(UniMod:4)GATR	3	AAQLPNDVVLQIMELC(UniMod:4)GATR3																																	7600.26		6620.39	8555.19	8321.55	9743.71	5596.14
Q03001	Q03001	DYST_HUMAN	DST	Dystonin	1	AAQLQEALLHCGR	AAQLQEALLHC(UniMod:4)GR	3	AAQLQEALLHC(UniMod:4)GR3																																			3961.95	4358.37		2453.38	4117.37
Q99623	Q99623	PHB2_HUMAN	PHB2	Prohibitin-2	1	AAQNISKTIATSQNR	AAQNISKTIATSQNR	3	AAQNISKTIATSQNR3		8208.58	9099.63	5714.55		6926.71						6458.32				7949.81		19617.5		20006.5	7015.49	13761.3	5544.72	3294.37			9329.23	8776.54	12705		7738.15
P07942	P07942	LAMB1_HUMAN	LAMB1	Laminin subunit beta-1	1	AAQNSGEAEYIEK	AAQNSGEAEYIEK	2	AAQNSGEAEYIEK2	16173.2		26558.6	11818.6	10992	15822.3			19021.5	21044.2	25518.2	13717.1	24758.3	20680.1	11441.1	35298.2	9599.98	8117.44	14300.3	14028.3	20630.2	13738	23357.3	18807.1	22773.3	26391.5	19330.1	11668	12690.6	15107	13778.6	18810.1
P07942	P07942	LAMB1_HUMAN	LAMB1	Laminin subunit beta-1	1	AAQNSGEAEYIEKVVYTVK	AAQNSGEAEYIEKVVYTVK	3	AAQNSGEAEYIEKVVYTVK3	5134.61		10836.1			8665					5827.89		8152	5437.41		6920.14							7023.37					8951.43	10038.2		7264.78	6337.2
Q96B54	Q96B54	ZN428_HUMAN	ZNF428	Zinc finger protein 428	1	AAQPPAQPCQLCGR	AAQPPAQPC(UniMod:4)QLC(UniMod:4)GR	2	AAQPPAQPC(UniMod:4)QLC(UniMod:4)GR2																																	7526.77		8237.84	11623.8	6915.94	7468.72	9695.24	11919.9
P78318	P78318	IGBP1_HUMAN	IGBP1	Immunoglobulin-binding protein 1	1	AAQQQEEQEEKEEEDDEQTLHR	AAQQQEEQEEKEEEDDEQTLHR	4	AAQQQEEQEEKEEEDDEQTLHR4														1222.96																						485.704
Q96A26	Q96A26	F162A_HUMAN	FAM162A	Protein FAM162A	1	AAQRHETLTSLNLEK	AAQRHETLTSLNLEK	3	AAQRHETLTSLNLEK3			11910.5	6767.17										11138.6	14025.7			8667.96	9186.87		11662.3											12697.8
P15924	P15924	DESP_HUMAN	DSP	Desmoplakin	1	AAQRLQDTSSYAK	AAQRLQDTSSYAK	2	AAQRLQDTSSYAK2			1985.47		1360.43									1620.7		1072.41		3719.6	2396.64		1546.31	2964.51	2677.27	1171.15			2368.47	1397.58			3687.58
P15924	P15924	DESP_HUMAN	DSP	Desmoplakin	1	AAQRLQDTSSYAK	AAQRLQDTSSYAK	3	AAQRLQDTSSYAK3			13878.4	6593.01	9259.76	7688.05						10230.8		5257.36		6784.13		22589.5	10335.2	22901.2	12877.6	23032.4	9346.42	13914.3	5684.54	11854.8	17387.8	13064.5	19400		20391.3	7702.77
P35914	P35914	HMGCL_HUMAN	HMGCL	Hydroxymethylglutaryl-CoA lyase, mitochondrial	1	AAQSANISVR	AAQSANISVR	2	AAQSANISVR2																																	38214.2	13312.1	63531.9	55918.8	35172.5	41663.5	75160.1
Q9NUU7	Q9NUU7;Q9UMR2	DD19A_HUMAN	DDX19A	ATP-dependent RNA helicase DDX19A	0	AAQSLLNKLIR	AAQSLLNKLIR	2	AAQSLLNKLIR2				5269.31					4669.97	5157.58																2162.63	3330.61
Q12988	Q12988	HSPB3_HUMAN	HSPB3	Heat shock protein beta-3	1	AAQSPPVDSAAETPPR	AAQSPPVDSAAETPPR	2	AAQSPPVDSAAETPPR2	4202.83	4679.38		4087.18	2136.99	7728.17			6663.02	4493.54	1407.98	10837.5	4031.69	3184.26	4292.72	7680	1841.02		2188.17	2558.74		5338.33	8079.28	5428.5	6058.98	3203.79	9532.42	3756.74			10041.1	3658.6	45598.7	6275.08	36016.9	111367	47140.1	91490.8	58353.7
Q12988	Q12988	HSPB3_HUMAN	HSPB3	Heat shock protein beta-3	1	AAQSPPVDSAAETPPR	AAQSPPVDSAAETPPR	3	AAQSPPVDSAAETPPR3																																	3970.45		3389.67	5042.04	3081.88	3555.54	4574.21
Q12988	Q12988	HSPB3_HUMAN	HSPB3	Heat shock protein beta-3	1	AAQSPPVDSAAETPPREGK	AAQSPPVDSAAETPPREGK	3	AAQSPPVDSAAETPPREGK3						10528.1			4723.11			6605.45		5278.29		8170.68	6793.9	4606.45					8594.71						3340.39		10916	6025.99	3096.28		5479.53	8663.43	10820.3	15452.9	11414.3
O75112	O75112	LDB3_HUMAN	LDB3	LIM domain-binding protein 3	1	AAQSQLSQGDLVVAIDGVNTDTMTHLEAQNK	AAQSQLSQGDLVVAIDGVNTDTMTHLEAQNK	3	AAQSQLSQGDLVVAIDGVNTDTMTHLEAQNK3	5537.85	57299.6	69409.1	93149	60527.4	92092.3		96463.5	62477.7	166580	55470.7	109547	151943	66090.2	48113.5	131856	35158.5	77755	136080	56260.5	189656	46060.3	251292	159261	2868.58	145349	123901	130042	96157.6	43807.4	45233.9	153931	111126	58741.8	227343	74588.5	121461	51334.9	205386	5784.28
O75112	O75112	LDB3_HUMAN	LDB3	LIM domain-binding protein 3	1	AAQSQLSQGDLVVAIDGVNTDTMTHLEAQNK	AAQSQLSQGDLVVAIDGVNTDTMTHLEAQNK	4	AAQSQLSQGDLVVAIDGVNTDTMTHLEAQNK4													3322.54																						6228.22	2891.69	5768.08	2364.51	7579.33
O75112	O75112	LDB3_HUMAN	LDB3	LIM domain-binding protein 3	1	AAQSQLSQGDLVVAIDGVNTDTMTHLEAQNKIK	AAQSQLSQGDLVVAIDGVNTDTMTHLEAQNKIK	3	AAQSQLSQGDLVVAIDGVNTDTMTHLEAQNKIK3																											1944.75	3259.66
O75112	O75112	LDB3_HUMAN	LDB3	LIM domain-binding protein 3	1	AAQSQLSQGDLVVAIDGVNTDTMTHLEAQNKIK	AAQSQLSQGDLVVAIDGVNTDTMTHLEAQNKIK	4	AAQSQLSQGDLVVAIDGVNTDTMTHLEAQNKIK4	7157.96	34941.2	38470.9	21060.8	31170.7	35207.6			6722.56	22091.8	3307.94	63590.8	35599.4	11514.2	26482.8	30507.8	17497.4	70896.2	21860.2	32949.1	21628.3	34279.5	89306.2	58357.8		18226.6	56596.3	102507	51848.7	13209.6	46684.2	56910.4								6324.85
P30622	P30622	CLIP1_HUMAN	CLIP1	CAP-Gly domain-containing linker protein 1	1	AAQTAEDAMQIMEQMTK	AAQTAEDAMQIMEQMTK	2	AAQTAEDAMQIMEQMTK2																																	11024.8		8662.25	9841.81	9813.38	14032.2	9698.28	13190.3
O94915	O94915	FRYL_HUMAN	FRYL	Protein furry homolog-like	1	AAQTTIETAIHSLIETLK	AAQTTIETAIHSLIETLK	3	AAQTTIETAIHSLIETLK3																																			3468.23	2190.75		1871.19
Q8WUA4	Q8WUA4	TF3C2_HUMAN	GTF3C2	General transcription factor 3C polypeptide 2	1	AAQVALLYLQELAEELSTALPAPVSCPEGPK	AAQVALLYLQELAEELSTALPAPVSC(UniMod:4)PEGPK	4	AAQVALLYLQELAEELSTALPAPVSC(UniMod:4)PEGPK4																																				2306.72		1943.51
Q8IVM0	Q8IVM0	CCD50_HUMAN	CCDC50	Coiled-coil domain-containing protein 50	1	AAQVAQDEEIAR	AAQVAQDEEIAR	2	AAQVAQDEEIAR2	12503.9		14769.3	11093.3	15839.1	10692.2	66627.8		13213.8	7625.63	9622.64	17033.4		11638		19101.7		11797.6	16318.9	11900.3	11331.7		10563.2	15070.2	18867.8		15463		14515.8	15797.3	10672.5	13730.3	8182.31		8370.18	10455.3	8923	11831.8	6059.5	9780.58
Q96I24	Q96I24	FUBP3_HUMAN	FUBP3	Far upstream element-binding protein 3	1	AAQVMGPPDR	AAQVMGPPDR	2	AAQVMGPPDR2																																	6512.06			2828.83
P01023	P01023	A2MG_HUMAN	A2M	Alpha-2-macroglobulin	1	AAQVTIQSSGTFSSK	AAQVTIQSSGTFSSK	2	AAQVTIQSSGTFSSK2		14799.9	12308.5														9635.42																22201.7	119569	11858.4	20007.2	66913.3	13449.4	51213.1	20576.8
Q9NR56	Q9NR56	MBNL1_HUMAN	MBNL1	Muscleblind-like protein 1	1	AAQYQVNQAAAAQAAATAAAMTQSAVK	AAQYQVNQAAAAQAAATAAAMTQSAVK	3	AAQYQVNQAAAAQAAATAAAMTQSAVK3																																	1757.41	2120.01	992.976	1538.19	1771.65	2674.28	1718.9	1173.85
Q9NQ88	Q9NQ88	TIGAR_HUMAN	TIGAR	Fructose-2,6-bisphosphatase TIGAR	1	AAREECPVFTPPGGETLDQVK	AAREEC(UniMod:4)PVFTPPGGETLDQVK	3	AAREEC(UniMod:4)PVFTPPGGETLDQVK3																																	2477.65		4250.08	2383.5			3373.38	10568.3
P21397	P21397	AOFA_HUMAN	MAOA	Amine oxidase [flavin-containing] A	1	AAREVLNGLGK	AAREVLNGLGK	2	AAREVLNGLGK2	13029.4		9797.33	10737.9	14010.2	14270.4			14709.5	11474.3	10901.9	7573.43	20614.7	28544.2	15333.6	10304.3	9508.46	7555.23	22627.2	21206.1	17722.2	12178.5	10859	13321.7		10967.6	14615.2	12539.1	9186.91		13210.2	16854.9
P62070	P62070	RRAS2_HUMAN	RRAS2	Ras-related protein R-Ras2	1	AARLDILDTAGQEEFGAMR	AARLDILDTAGQEEFGAMR	3	AARLDILDTAGQEEFGAMR3
Q5VUE5	Q5VUE5	CA053_HUMAN	C1orf53	Uncharacterized protein C1orf53	1	AARPSVSEELTAAER	AARPSVSEELTAAER	3	AARPSVSEELTAAER3																																			4360.59	1745.3			4661.08
Q9BTW9	Q9BTW9	TBCD_HUMAN	TBCD	Tubulin-specific chaperone D	1	AASAAFQENVGR	AASAAFQENVGR	2	AASAAFQENVGR2			7034.72																														6861.86		9131.06	6393.69	3178.86	7445.67	5501.58
Q9Y490	Q9Y490	TLN1_HUMAN	TLN1	Talin-1	1	AASAAQRELVAQGK	AASAAQRELVAQGK	3	AASAAQRELVAQGK3			8013.69															12251.4	4836.95		7098.24										8010.04									14850.2
O00116	O00116	ADAS_HUMAN	AGPS	Alkyldihydroxyacetonephosphate synthase, peroxisomal	1	AASAATAAPTATPAAQESGTIPK	AASAATAAPTATPAAQESGTIPK	2	AASAATAAPTATPAAQESGTIPK2	6728.81	4364.99	7874.36		3069.38	7030.5			4477.04	12343.6	4994.4	14921	7512.73	4075.02	6051.08	11038.4	3329.54	10341.7	5317.2	5959.54	3846.01		11466.4	3231.38			18847.5	11415	8023.03	15429.4	10299.1	7672.34	576.808			168.748			676.376
O75367	O75367	H2AY_HUMAN	MACROH2A1	Core histone macro-H2A.1	1	AASADSTTEGTPADGFTVLSTK	AASADSTTEGTPADGFTVLSTK	2	AASADSTTEGTPADGFTVLSTK2	34072.5	22432.1	38466.5	70284.4	31202.4	51811.1	104718	75553.1	49313.5	42965.1	21364.4	39732.7	35394	28932.4	50507.2	51517.7	27693.1	45304.4	36568.6	22247.5	20962.5	44153.9	35320.2	23306.5	36886.4	31626.5	42315.9	70567.4	53218.4	44411.7	39377.8	41157.3	3150.47	14990	4655.91	10192.2	3904.47	3381.06	4550.7
Q96HY6	Q96HY6	DDRGK_HUMAN	DDRGK1	DDRGK domain-containing protein 1	1	AASAGQEPLHNEELAGAGR	AASAGQEPLHNEELAGAGR	3	AASAGQEPLHNEELAGAGR3		7800.41	25142.1	15856.2	15958.1	24673.4			14140.2	9704.38	9422.43		13905	22480	12603.3	23122.2	11240.3	11765.3	10956.4	17752.2	17090	11120.7	8686.78	13478.2	10382.8	8057.65	16336.6	19250.7	14916.3	11114.3	11725.6	15536.2
P31323	P31323	KAP3_HUMAN	PRKAR2B	cAMP-dependent protein kinase type II-beta regulatory subunit	1	AASAHAIGTVK	AASAHAIGTVK	2	AASAHAIGTVK2	6715.95	14186.2	4093.54	6957.86	4322.9	4188.68			3944.01		6040.09	5097.73	5316.85	5717.44		4077.35	8620.22	3850.75	2976.99		3227.89		2663.78	3667.32	3635.16	2355.65	5081.06	4112.86	2356.37		2352.85		3915.23		1751.29	3034.14	673.079	2141.27	3954.69
E7EW31	E7EW31	PROB1_HUMAN	PROB1	Proline-rich basic protein 1	1	AASAPPTDRSPQSPSQGAR	AASAPPTDRSPQSPSQGAR	3	AASAPPTDRSPQSPSQGAR3	1980.23		12353.3	4398.87	7883.02	4970.15	51427.8			8089.18		13103.9	3804.76	10332.5		14191		22258.7	12311.5	15762.2	11425.1	27721.9	22546.1	10045.8	7982.37	9821.02	15352.2	13895.5	20737.7	14689	12436.2	12473.8
Q9H903	Q9H903	MTD2L_HUMAN	MTHFD2L	Bifunctional methylenetetrahydrofolate dehydrogenase/cyclohydrolase 2, mitochondrial	1	AASAVGICSELILKPK	AASAVGIC(UniMod:4)SELILKPK	2	AASAVGIC(UniMod:4)SELILKPK2																																				741.683	404.453
P13861	P13861	KAP2_HUMAN	PRKAR2A	cAMP-dependent protein kinase type II-alpha regulatory subunit	1	AASAYAVGDVK	AASAYAVGDVK	2	AASAYAVGDVK2	16479.8	38998.3	18328.2	10274.2	25184.8	12860.9	59669.4		9493.53	10386.9	15747.6	22651.1	21920.5	8161.91		5895.79	22277	14558.2	13009.9	18789.2	13843.9	23352	7340.09		18556.9	17267.3	7007.92	21859.4	19569.2	25126.1	22823.2	12418.8	30117.4	9755.01	50669.9	34917.7	24934.4	39313.3	42420.9
P52179	P52179	MYOM1_HUMAN	MYOM1	Myomesin-1	1	AASAYDYGSSHGLTDSSLLLDDYSSK	AASAYDYGSSHGLTDSSLLLDDYSSK	3	AASAYDYGSSHGLTDSSLLLDDYSSK3	36236.3	61607.5	84040.4	37840.4	53355.9	62469.7		73723.7	37231	31042.2	24894.6	56076.6	49890.5	56121.5	38829.7	53367.8	53487.9	100912	52806	113272	57278.3	54961.6	60594.4	96280.5	48270.9	71801.3	52061.1	62109.2	43347.3	54247.5	64845.4	59864.6	3565.62	4060.1	6094.89	2164.98	3392.07	6891.49	3971.58
P18206	P18206	VINC_HUMAN	VCL	Vinculin	1	AASDELSK	AASDELSK	2	AASDELSK2	54382.8		33537.2						29891.9	55207.9	35683.1	34810.3	34215.4	6739.73		8532.33					37463	54089.3	14160.9		31186.1	32274.9	22017.3	25502.2	32756.2		30918.1	34863.4
Q9HBL0	Q9HBL0	TENS1_HUMAN	TNS1	Tensin-1	1	AASDGQYENQSPEATSPR	AASDGQYENQSPEATSPR	2	AASDGQYENQSPEATSPR2			7607.64	6608.5		4273.97	12198.7			4492.2	1295.61	5115.15	2575.68	5412.17	8424.04	6915.54		4328.98	4284.91	6363.97	5641.07	4555.4	7006.67	6252.99	4285.7	6839.48	5937.7	5095.74	7718.43	4876.15	5513.41	6839.27	705.407		3449.61	1692.81	2257.07	2000.2	1622.74	1992.46
P62258	P62258	1433E_HUMAN	YWHAE	14-3-3 protein epsilon	1	AASDIAMTELPPTHPIR	AASDIAMTELPPTHPIR	2	AASDIAMTELPPTHPIR2						4010.6				6303.97	2756.95				5633.95																	3624.66	184609	222825	84802.8	440605	255555	487760	151316
P62258	P62258	1433E_HUMAN	YWHAE	14-3-3 protein epsilon	1	AASDIAMTELPPTHPIR	AASDIAMTELPPTHPIR	3	AASDIAMTELPPTHPIR3															14683																		371715	360284	206462	292646	281212	205485	310876
O60262	O60262	GBG7_HUMAN	GNG7	Guanine nucleotide-binding protein G(I)/G(S)/G(O) subunit gamma-7	1	AASDLMSYCEQHAR	AASDLMSYC(UniMod:4)EQHAR	2	AASDLMSYC(UniMod:4)EQHAR2																																	287.503			1064.23	964.469	905.174	919.304
O60262	O60262	GBG7_HUMAN	GNG7	Guanine nucleotide-binding protein G(I)/G(S)/G(O) subunit gamma-7	1	AASDLMSYCEQHAR	AASDLMSYC(UniMod:4)EQHAR	3	AASDLMSYC(UniMod:4)EQHAR3																																	5518.06		5249.3	4531.39	3249.82	4316.64	3897.87
O94985	O94985	CSTN1_HUMAN	CLSTN1	Calsyntenin-1	1	AASEFESSEGVFLFPELR	AASEFESSEGVFLFPELR	2	AASEFESSEGVFLFPELR2			5080.47	3296.64	4814.78					3415.1			6421.01														5021.92		4195.55			7258.73			3061.12	3329.94	6842.07	2983.83	3324.84	9568.36
Q99766	Q99766	ATP5S_HUMAN	DMAC2L	ATP synthase subunit s, mitochondrial	1	AASEWLLR	AASEWLLR	2	AASEWLLR2																																	47882.3		22993.9	12952.2	30344.4	6996.38	40120.2
O14730	O14730	RIOK3_HUMAN	RIOK3	Serine/threonine-protein kinase RIO3	1	AASFLKDDGDPPLLYDE	AASFLKDDGDPPLLYDE	2	AASFLKDDGDPPLLYDE2	7372.65			7845.64		6410.65			5754.07		4642.88	11597.5	4666.47						6821.62	10201.7			4586.64		6576.78		7527.02	4238.27
P09525	P09525	ANXA4_HUMAN	ANXA4	Annexin A4	1	AASGFNAMEDAQTLR	AASGFNAMEDAQTLR	2	AASGFNAMEDAQTLR2						6829.03				9475.53																							68252.3	145803	13425.5	89470.7	99927.8	34596	63448.2	117071
P09525	P09525	ANXA4_HUMAN	ANXA4	Annexin A4	1	AASGFNAMEDAQTLRK	AASGFNAMEDAQTLRK	2	AASGFNAMEDAQTLRK2																																	2748.32	3158.69	2550.29	9795.87	7384.63	10955.9	6827.12	13348.6
P09525	P09525	ANXA4_HUMAN	ANXA4	Annexin A4	1	AASGFNAMEDAQTLRK	AASGFNAMEDAQTLRK	3	AASGFNAMEDAQTLRK3																																4562.8	17804.3		15524	28398.2	14122.7	27431.1	30938.5	86491.8
Q5U651	Q5U651	RAIN_HUMAN	RASIP1	Ras-interacting protein 1	1	AASGGAALASPGPGTGSGAPAGSGGK	AASGGAALASPGPGTGSGAPAGSGGK	2	AASGGAALASPGPGTGSGAPAGSGGK2					1212.21	1677.67			1298.45	1685.84		3052.62	1203.88	1139.84		2654.02		1242.16	762.929		1546.01		2629.28	2423.94		2062.52	2733.7	2186.26	679.703		1735.09	2350.02	383.62			238.563	726.629	825.13
Q5U651	Q5U651	RAIN_HUMAN	RASIP1	Ras-interacting protein 1	1	AASGGAALASPGPGTGSGAPAGSGGKER	AASGGAALASPGPGTGSGAPAGSGGKER	3	AASGGAALASPGPGTGSGAPAGSGGKER3		10238.8	9925.65	2615.6	6590.27	4705.56			3404.17	3706.15		7558.83		5574.15	7179.48	7166.75		9498.52	5915.85	10876.3	2222.6		4117.21	5354.3		5855.18	10784.6	8773.05	5487.19		5842.05	6367.22	581.413
Q96CM8	Q96CM8	ACSF2_HUMAN	ACSF2	Medium-chain acyl-CoA ligase ACSF2, mitochondrial	1	AASGLLSIGLCK	AASGLLSIGLC(UniMod:4)K	2	AASGLLSIGLC(UniMod:4)K2																																	22961.4		20185.4	31632.9	11496.8	24903.6	18396.7
P98160	P98160	PGBM_HUMAN	HSPG2	Basement membrane-specific heparan sulfate proteoglycan core protein	1	AASGPGPEQEASFTVTVPPSEGSSYR	AASGPGPEQEASFTVTVPPSEGSSYR	3	AASGPGPEQEASFTVTVPPSEGSSYR3	77131.7	25503.3	88947.8	51811.5	21462.8	38274.9	75744.2	346413	44808.5	32303.1	70890.5	41256.9	29067.7	9934.84	86296.9	61584.8	78413	21191.2	15429.7	64023.5	30001.1	67879.4	35109.2	58330.3	60212.2	100634	53725.4	28349.3	39689.4	44794.4	24647.7	28945.2
P10643	P10643	CO7_HUMAN	C7	Complement component C7	1	AASGTQNNVLR	AASGTQNNVLR	2	AASGTQNNVLR2																																	2739.1		1743.81	1638.07	5213.67	2493.89
P04114	P04114	APOB_HUMAN	APOB	Apolipoprotein B-100	1	AASGTTGTYQEWK	AASGTTGTYQEWK	2	AASGTTGTYQEWK2																																	3141.71	6621.67	1609.75	3854.96	12913.6	5731.21	4733.75	6135.56
P23588	P23588	IF4B_HUMAN	EIF4B	Eukaryotic translation initiation factor 4B	1	AASIFGGAKPVDTAAR	AASIFGGAKPVDTAAR	2	AASIFGGAKPVDTAAR2			803.571		2610.31													3911.93											1887.68		4270.24	4570.12	743.835	1862.47	1156.37	1683.23				1861.16
P23588	P23588	IF4B_HUMAN	EIF4B	Eukaryotic translation initiation factor 4B	1	AASIFGGAKPVDTAAR	AASIFGGAKPVDTAAR	3	AASIFGGAKPVDTAAR3			30886.8		23347.1	22177.3							21803.4	21323.3	41524.2	28494.9	21235	42584.8		35477.6			21901.7				23578		32028.3		37496.9	24263.8	26619.9	29275.1	16179		17890.3		19380.9	64297.5
Q5VST9	Q5VST9	OBSCN_HUMAN	OBSCN	Obscurin	1	AASKEDLGLYECELVNR	AASKEDLGLYEC(UniMod:4)ELVNR	3	AASKEDLGLYEC(UniMod:4)ELVNR3																																	4780.1		13030.7	2458.59	5206.79	2099.57	7500.86
O96007	O96007	MOC2B_HUMAN	MOCS2	Molybdopterin synthase catalytic subunit	1	AASLEAVSYAIDTLK	AASLEAVSYAIDTLK	2	AASLEAVSYAIDTLK2																																	17885	4288.12	7473.19	5110.15	2196.37
O96007	O96007	MOC2B_HUMAN	MOCS2	Molybdopterin synthase catalytic subunit	1	AASLEAVSYAIDTLK	AASLEAVSYAIDTLK	3	AASLEAVSYAIDTLK3																																	3051.83		3442.97				2468.71
Q08378	Q08378	GOGA3_HUMAN	GOLGA3	Golgin subfamily A member 3	1	AASLELSEVKK	AASLELSEVKK	2	AASLELSEVKK2																																	2661.06		1816.41	3286.26	1978.96	3294.13	3435.44
P11182	P11182	ODB2_HUMAN	DBT	Lipoamide acyltransferase component of branched-chain alpha-keto acid dehydrogenase complex, mitochondrial	1	AASLGLLQFPILNASVDENCQNITYK	AASLGLLQFPILNASVDENC(UniMod:4)QNITYK	3	AASLGLLQFPILNASVDENC(UniMod:4)QNITYK3						6299.82			3387.14	5926.74			12567	6195.39					5366.15									6035.85				6283.31	82965.8	5019.55	63975.6	28988.8	39755.3		58908.2	3772.49
Q04637	Q04637	IF4G1_HUMAN	EIF4G1	Eukaryotic translation initiation factor 4 gamma 1	1	AASLLLEILGLLCK	AASLLLEILGLLC(UniMod:4)K	2	AASLLLEILGLLC(UniMod:4)K2																																	3964.7					2076.01
Q04637	Q04637	IF4G1_HUMAN	EIF4G1	Eukaryotic translation initiation factor 4 gamma 1	1	AASLLLEILGLLCK	AASLLLEILGLLC(UniMod:4)K	3	AASLLLEILGLLC(UniMod:4)K3																																						1671.17
Q9NSK0	Q9NSK0	KLC4_HUMAN	KLC4	Kinesin light chain 4	1	AASLNYLNQPSAAPLQVSR	AASLNYLNQPSAAPLQVSR	2	AASLNYLNQPSAAPLQVSR2			1693.79											2171.78	1359.46		3746.36		5203.57													2348.44			645.051			728.141	1170.15
Q02880	Q02880	TOP2B_HUMAN	TOP2B	DNA topoisomerase 2-beta	1	AASNCGIVESILNWVK	AASNC(UniMod:4)GIVESILNWVK	2	AASNC(UniMod:4)GIVESILNWVK2
Q9UHL4	Q9UHL4	DPP2_HUMAN	DPP7	Dipeptidyl peptidase 2	1	AASNIIFSNGNLDPWAGGGIR	AASNIIFSNGNLDPWAGGGIR	2	AASNIIFSNGNLDPWAGGGIR2																																	5187.24	13843.1	5398.55	35317.8	8575.19	27261.2	13426.8	5687.78
P53041	P53041	PPP5_HUMAN	PPP5C	Serine/threonine-protein phosphatase 5	1	AASNMALGK	AASNMALGK	2	AASNMALGK2
Q8N3V7	Q8N3V7	SYNPO_HUMAN	SYNPO	Synaptopodin	1	AASPAKPSSLDLVPNLPK	AASPAKPSSLDLVPNLPK	2	AASPAKPSSLDLVPNLPK2	11740.9		11096.4	13830.3	8705.69	13559.6			8525.52	13654.1	9119.06	13892.5	12633	11998.7	6367.55	14275.7	6993.41	11089.6	14014.9		7394.61		13091.4	9045.96	7673.92	8140.35	6453.52	8072.33	3717.89			18702.2					1737.98	533.168
Q8N3V7	Q8N3V7	SYNPO_HUMAN	SYNPO	Synaptopodin	1	AASPAKPSSLDLVPNLPK	AASPAKPSSLDLVPNLPK	3	AASPAKPSSLDLVPNLPK3	256809	63628.7	120068	194036	171552	276784	66358.4	187100	142082	177508	149334	354686	229103	243858	221064	212009	154953	117606	247595	104827	167606	226013	246163	105618	161541	143126	151333	135670	138361	114733	180276	121997	1759.91		2109.49		5129.28		3409.39	13186.2
Q5T8P6	Q5T8P6	RBM26_HUMAN	RBM26	RNA-binding protein 26	1	AASPGRCLPK	AASPGRC(UniMod:4)LPK	2	AASPGRC(UniMod:4)LPK2																																	2942.7		5243.84			3490.75
Q9ULQ0	Q9ULQ0	STRP2_HUMAN	STRIP2	Striatin-interacting protein 2	1	AASPPSYTLDLGESQLAPPPSK	AASPPSYTLDLGESQLAPPPSK	2	AASPPSYTLDLGESQLAPPPSK2						4891.07						4160.97											4756.21									2724.98			1107.86
Q9UBV2	Q9UBV2	SE1L1_HUMAN	SEL1L	Protein sel-1 homolog 1	1	AASQGYTVAR	AASQGYTVAR	2	AASQGYTVAR2	17881		16677.9				53956.4		12894.5	13755	13918.3	17682.9	12542.6	13031.7		12663.5			7532.02		9671.39	21981.1	12323.9	12426.9	12604.5		19499.5	16224.8	16700.5		23993.5	8351.5
Q14678	Q14678	KANK1_HUMAN	KANK1	KN motif and ankyrin repeat domain-containing protein 1	1	AASQINVCGVR	AASQINVC(UniMod:4)GVR	2	AASQINVC(UniMod:4)GVR2			13153.2	9536.05	11452	7647.36			8060.71	9023.04	6778.26	18044.9	10136.5					10070	8624.49	18320.6	12644.9		14465		13972.4	15228.9	15932.6	12331.9	14744.1		9701.4	9010.76	5072.67					3170.47
Q96N66	Q96N66	MBOA7_HUMAN	MBOAT7	Lysophospholipid acyltransferase 7	1	AASQPTSLAPEK	AASQPTSLAPEK	2	AASQPTSLAPEK2	29124.9		16553.2	19280.1	20108.2	11414.4	120067		18313.1	16621.7	18824.4	28757.9	16764.1	17482.2		24506.7	13654.8	14899.2	12273	24841.9	20265.7	28922.7	23615.3	30379.9	26339.3	24057	18316.5	15932.6	18246.8	39361.9	24919.1	20382.5
Q9HBL0	Q9HBL0	TENS1_HUMAN	TNS1	Tensin-1	1	AASQQEIEQSIETLNMLMLDLEPASAAAPLHK	AASQQEIEQSIETLNMLMLDLEPASAAAPLHK	3	AASQQEIEQSIETLNMLMLDLEPASAAAPLHK3																																	3101.51		4374.08	2416.28	6552.71	11705.6	4880.81
Q9HBL0	Q9HBL0	TENS1_HUMAN	TNS1	Tensin-1	1	AASQQEIEQSIETLNMLMLDLEPASAAAPLHK	AASQQEIEQSIETLNMLMLDLEPASAAAPLHK	4	AASQQEIEQSIETLNMLMLDLEPASAAAPLHK4										5116.3																		5295.96					16077.5		23614.4	11947.7	14818.3	22258.3	16440.8	26137.2
Q15772	Q15772	SPEG_HUMAN	SPEG	Striated muscle preferentially expressed protein kinase	1	AASSEAAPHHQPPLENR	AASSEAAPHHQPPLENR	3	AASSEAAPHHQPPLENR3		4271.62	2037.82		2220.09	1764.18				1647.69			1644.82	3709.03	5411.74	2888.35	8105.77	7010.68	9820.09		3033.62	5661.97	1907.12	2248.27				2928.54	1312.65			14280.7
O95819	O95819	M4K4_HUMAN	MAP4K4	Mitogen-activated protein kinase kinase kinase kinase 4	1	AASSLNLSNGETESVK	AASSLNLSNGETESVK	2	AASSLNLSNGETESVK2																1515.01																	847.687		747.848	1267.79	1698.22	1477.38
Q92538	Q92538	GBF1_HUMAN	GBF1	Golgi-specific brefeldin A-resistance guanine nucleotide exchange factor 1	1	AASSSSPGSPVASSPSR	AASSSSPGSPVASSPSR	2	AASSSSPGSPVASSPSR2			3082.12	2846.2	1204.73	2309.93	12026.3		997.048	2230.81		6668.19	4128.76	1575.04		3849.08		2663.74	401.537		2900.83	4387.99	3507.11	1410.9	3482.24		3003.37	5655.85	4929.55		2350.19	1647.83	687.201					414.149
O15269	O15269	SPTC1_HUMAN	SPTLC1	Serine palmitoyltransferase 1	1	AASTIKEVAQAVLL	AASTIKEVAQAVLL	2	AASTIKEVAQAVLL2	23028		29011.9	13559.7	13575.3	10490.9			15831.1	15867.4	11390.5	29236.9	24511.2	16798.7	17963.3	14606.1	9250.91	20085.4	3442.09	10971.1	5950.48		23892.5	22134.8	19625	15051.7	9797.05	18465			12292.1	16035
Q99959	Q99959	PKP2_HUMAN	PKP2	Plakophilin-2	1	AASVLLYSLWAHTELHHAYK	AASVLLYSLWAHTELHHAYK	3	AASVLLYSLWAHTELHHAYK3																																	3848.99		3541.19	2593.68			3308.88
Q99959	Q99959	PKP2_HUMAN	PKP2	Plakophilin-2	1	AASVLLYSLWAHTELHHAYK	AASVLLYSLWAHTELHHAYK	4	AASVLLYSLWAHTELHHAYK4																																	2403.49		5546.62	4102.56	6047.28		4630.57
Q99959	Q99959	PKP2_HUMAN	PKP2	Plakophilin-2	1	AASVLLYSLWAHTELHHAYKK	AASVLLYSLWAHTELHHAYKK	3	AASVLLYSLWAHTELHHAYKK3																																					2206.13
Q99959	Q99959	PKP2_HUMAN	PKP2	Plakophilin-2	1	AASVLLYSLWAHTELHHAYKK	AASVLLYSLWAHTELHHAYKK	4	AASVLLYSLWAHTELHHAYKK4																																	3946.11		2716.93	4754.16	9375.99	1864.21	4074.86
P55010	P55010	IF5_HUMAN	EIF5	Eukaryotic translation initiation factor 5	1	AASVPKVETVK	AASVPKVETVK	2	AASVPKVETVK2	5639.26	6323.77	5867.95	8257.28		6040.11			8068.69	6071.5	5292.96		5629.87	3532.4		12551.8	7281.27	7389.17	2890.61	5348.37	5051.59	6389.64	14075	5173.79	7201.72	8703.96	7887.99	5092.69	5920.86		6305.2	5524.93
Q9H269	Q9H269	VPS16_HUMAN	VPS16	Vacuolar protein sorting-associated protein 16 homolog	1	AASVRPVLDIYSASGMPLASLLWK	AASVRPVLDIYSASGMPLASLLWK	3	AASVRPVLDIYSASGMPLASLLWK3																																		3007.39	1111.2		1268.2	1187.7		5425.1
Q16363	Q16363	LAMA4_HUMAN	LAMA4	Laminin subunit alpha-4	1	AASYFFDGSGYAVVR	AASYFFDGSGYAVVR	2	AASYFFDGSGYAVVR2	17493.6		23945.1	14261.7	23224.7				18895.3	23343.3	20892.2	16076	28043.7	14615.6		37381.5			15330.9		22063.7		17441.5	20476.5	15286.2	17295.6	18674.8		25865.2	23287.7		15597.4
Q9Y3F4	Q9Y3F4	STRAP_HUMAN	STRAP	Serine-threonine kinase receptor-associated protein	1	AATAAADFTAK	AATAAADFTAK	2	AATAAADFTAK2		47513.8	16462.8	13382	13778.3	24595.8			16566.5	16985.9			24300			13619.3	26074		20575.7		11151.4		13947.1		18690.1	14117.2		12730.3			14437.2	14077.4	251591	121618	306789	323060	197961	305835	295948	62467
Q15084	Q15084	PDIA6_HUMAN	PDIA6	Protein disulfide-isomerase A6	1	AATALKDVVK	AATALKDVVK	2	AATALKDVVK2				5808.97	4086.97	5403.54			5754.71	7914.45	7020.96			6030.87					3673.17		3729.3		4553.38					5839.38			3288.19	4169.79	4388.09		6261.07	1204.61	5756.13	2224.38	8562.71	15792.6
Q8WUK0	Q8WUK0	PTPM1_HUMAN	PTPMT1	Phosphatidylglycerophosphatase and protein-tyrosine phosphatase 1	1	AATALLEAGLAR	AATALLEAGLAR	2	AATALLEAGLAR2	13520.6		10646.5		7449.16	7583.74								7458.31				16186.7			10989.2		3127.25		11886.6						13361
Q9Y490	Q9Y490	TLN1_HUMAN	TLN1	Talin-1	1	AATAPLLEAVDNLSAFASNPEFSSIPAQISPEGR	AATAPLLEAVDNLSAFASNPEFSSIPAQISPEGR	3	AATAPLLEAVDNLSAFASNPEFSSIPAQISPEGR3	12639.3	56705.3	17963.7	20887.7	30175	16982.9		128963	21443.5	47855.4	18273.2	42818.9	63793	19173.1	20143.5		20786.2	21673	18981.7	5131.66	21107.9	15560.1	22202	13097.7	32372.6	13863.9	53017	112612	39802.6	31029.6	17295.6	28486.3	5284.68	18732.4	89529	16037.8	107812	75775.3	97631.1	194808
Q9Y490	Q9Y490	TLN1_HUMAN	TLN1	Talin-1	1	AATAPLLEAVDNLSAFASNPEFSSIPAQISPEGR	AATAPLLEAVDNLSAFASNPEFSSIPAQISPEGR	4	AATAPLLEAVDNLSAFASNPEFSSIPAQISPEGR4		20445.6		8898.31	12979	6110.15		76427	9681.72	19717.6		15867.4	20378	7107.93	7572.61		10064.4	10532	6872.41			10768	12416.4	5514.38	15184.1	9117.18	23437.9	41054.1	11928.1	15387.7	8561.94	10763.8			72185.3	12586.1	53589.1	35993.3	62605.1	161438
Q8N1F8	Q8N1F8	S11IP_HUMAN	STK11IP	Serine/threonine-protein kinase 11-interacting protein	1	AATAQYLSPR	AATAQYLSPR	2	AATAQYLSPR2	13644.8		15007.7	18256.6	12720.1	14774.1	20984.7			17285.2	8338.39	20579.3	15326			16539.7		14108.5				14000.5	19105.3	16169.8		15392.4	18505.3		14782		19035.3	15669.5
Q02978	Q02978	M2OM_HUMAN	SLC25A11	Mitochondrial 2-oxoglutarate/malate carrier protein	1	AATASAGAGGIDGKPR	AATASAGAGGIDGKPR	2	AATASAGAGGIDGKPR2	2657.79			1122.43			11887.4					3076.08		1252.43		1755.24		3143.73			1764.75	2277	1730.1	2596.4	1968.72		2775.96	2295			2569	1769.65
Q02978	Q02978	M2OM_HUMAN	SLC25A11	Mitochondrial 2-oxoglutarate/malate carrier protein	1	AATASAGAGGIDGKPR	AATASAGAGGIDGKPR	3	AATASAGAGGIDGKPR3	20561.3		12309.8	12999.9	9626.14	7564.93	67171.8		8039.16				8240.02	10831.3				16140.5			12870.4	17270.9	14192.6	19144.8		12543.4	12788.9		7796.39		14016.2	8939.52
O95210	O95210	STBD1_HUMAN	STBD1	Starch-binding domain-containing protein 1	1	AATCFAEKLPSSNLLK	AATC(UniMod:4)FAEKLPSSNLLK	2	AATC(UniMod:4)FAEKLPSSNLLK2	9654.39		5765.99	14791.3	6079.28	2973.12			13996.1	4723.39	9015.68	17428		4448.57		4883.35							7369.22	12422.5	5091.75	7050.73		7762.55	3784.29		4814.55	4016.71
O95210	O95210	STBD1_HUMAN	STBD1	Starch-binding domain-containing protein 1	1	AATCFAEKLPSSNLLK	AATC(UniMod:4)FAEKLPSSNLLK	3	AATC(UniMod:4)FAEKLPSSNLLK3	50033.8		66011.7	43211.8	80755.6	33063.6			40031.1	14251.9	54547.1	79907.3	26170.5	28368.5	27755.2	18825.1	26380.4	57074.3	30690	60738.2	17765.1	45121.6	34986.2	32690.9	44008.1	37834.8	56511.8	37698.9	62624	28242.7	61030.8	30509.2
Q9H3U1	Q9H3U1	UN45A_HUMAN	UNC45A	Protein unc-45 homolog A	1	AATECMCNLAMSK	AATEC(UniMod:4)MC(UniMod:4)NLAMSK	2	AATEC(UniMod:4)MC(UniMod:4)NLAMSK2																																	1922.24		1276.18	1431.54		1981.26
Q6P1J9	Q6P1J9	CDC73_HUMAN	CDC73	Parafibromin	1	AATENIPVVR	AATENIPVVR	2	AATENIPVVR2			3793	5192.33		8774.43			4890.45		3983.49		3958.85	2491.67		8620.92					3966.04						5157.75					2222.51	2526.6		1707.94	1368.48	2283.3	1677.14
P14543	P14543	NID1_HUMAN	NID1	Nidogen-1	1	AATERPLGPPTER	AATERPLGPPTER	3	AATERPLGPPTER3	17320.3		23500.6	7215.89	16283.3	15084.7			7845.81		5018.76	11484.2	10663.8		14320.9	10813	17985.6	28985.4	14938.2	38983.9	19860.4	21604.7	6774.54		16376.9	15317.1	10321.4	25972.7	40468.9	23074.1	20119.4	8025.26
Q8N9M1	Q8N9M1	CS047_HUMAN	C19orf47	Uncharacterized protein C19orf47	1	AATESVPCSPSPLAGEIR	AATESVPC(UniMod:4)SPSPLAGEIR	2	AATESVPC(UniMod:4)SPSPLAGEIR2																																			1302.11	2653.31	1593.59	979.855	1268.7
Q9HCL2	Q9HCL2	GPAT1_HUMAN	GPAM	Glycerol-3-phosphate acyltransferase 1, mitochondrial	1	AATETNLPLLFLPVHR	AATETNLPLLFLPVHR	3	AATETNLPLLFLPVHR3	13286.3		24357.7	10364.5	10969.4	2311.08			12072.4	17754.4	14534.8	8506.08	17197.8	9224.96	8976.19	7806.26	6338.18	17771.6	20482.1	14753.1	11953.9	9882.51	11373.9	34708.1	23639.3	22282.5	16509.6	9866.72	11925.9		6716.39	16178.3
Q02952	Q02952	AKA12_HUMAN	AKAP12	A-kinase anchor protein 12	1	AATEVSKELSESQVHMMAAAVADGTR	AATEVSKELSESQVHMMAAAVADGTR	3	AATEVSKELSESQVHMMAAAVADGTR3																																								3170.12
Q02952	Q02952	AKA12_HUMAN	AKAP12	A-kinase anchor protein 12	1	AATEVSKELSESQVHMMAAAVADGTR	AATEVSKELSESQVHMMAAAVADGTR	4	AATEVSKELSESQVHMMAAAVADGTR4																																								43991.7
P55263	P55263	ADK_HUMAN	ADK	Adenosine kinase	1	AATFFGCIGIDK	AATFFGC(UniMod:4)IGIDK	2	AATFFGC(UniMod:4)IGIDK2																																	52487.6	50306.6	71230	52265.9	24000.8	41719.8	37910.2	23364.6
P55263	P55263	ADK_HUMAN	ADK	Adenosine kinase	1	AATFFGCIGIDKFGEILK	AATFFGC(UniMod:4)IGIDKFGEILK	2	AATFFGC(UniMod:4)IGIDKFGEILK2																																				369.693
P55263	P55263	ADK_HUMAN	ADK	Adenosine kinase	1	AATFFGCIGIDKFGEILK	AATFFGC(UniMod:4)IGIDKFGEILK	3	AATFFGC(UniMod:4)IGIDKFGEILK3																																	2590.05		3044.77	3064.43	4892.14	3152.14	3491.02	21893.3
P35232	P35232	PHB1_HUMAN	PHB1	Prohibitin 1	1	AATFGLILDDVSLTHLTFGK	AATFGLILDDVSLTHLTFGK	2	AATFGLILDDVSLTHLTFGK2					1684.92										2013.01												3730.56
P35232	P35232	PHB1_HUMAN	PHB1	Prohibitin 1	1	AATFGLILDDVSLTHLTFGK	AATFGLILDDVSLTHLTFGK	3	AATFGLILDDVSLTHLTFGK3					5965.98					2286.34					11671.4				2881.4								11520.1	8250.32	10063.2									2088.88
P35232	P35232	PHB1_HUMAN	PHB1	Prohibitin 1	1	AATFGLILDDVSLTHLTFGKEFTEAVEAK	AATFGLILDDVSLTHLTFGKEFTEAVEAK	3	AATFGLILDDVSLTHLTFGKEFTEAVEAK3					5866.05																3091.92						23028.8	13652.3	13204.4		7177.92
P35232	P35232	PHB1_HUMAN	PHB1	Prohibitin 1	1	AATFGLILDDVSLTHLTFGKEFTEAVEAK	AATFGLILDDVSLTHLTFGKEFTEAVEAK	4	AATFGLILDDVSLTHLTFGKEFTEAVEAK4					5450.31																						24019.7	14608.9	13842.4
O00764	O00764	PDXK_HUMAN	PDXK	Pyridoxal kinase	1	AATFPLQVLGFEIDAVNSVQFSNHTGYAHWK	AATFPLQVLGFEIDAVNSVQFSNHTGYAHWK	3	AATFPLQVLGFEIDAVNSVQFSNHTGYAHWK3																																			2211.24	2125.34	1704.37	2364.22	2124.97
O00764	O00764	PDXK_HUMAN	PDXK	Pyridoxal kinase	1	AATFPLQVLGFEIDAVNSVQFSNHTGYAHWK	AATFPLQVLGFEIDAVNSVQFSNHTGYAHWK	4	AATFPLQVLGFEIDAVNSVQFSNHTGYAHWK4																																	59289.4	53296.5	82838.8	53433.2	40214.2	47056.3	66604.2	53672.2
P01042	P01042	KNG1_HUMAN	KNG1	Kininogen-1	1	AATGECTATVGK	AATGEC(UniMod:4)TATVGK	2	AATGEC(UniMod:4)TATVGK2																																	30265.9	54973.2	11328.5	44553.5	22925.1	32244.8	18498.7	17410.4
P01042	P01042	KNG1_HUMAN	KNG1	Kininogen-1	1	AATGECTATVGKR	AATGEC(UniMod:4)TATVGKR	2	AATGEC(UniMod:4)TATVGKR2	8123.72	8033.73	2917.37	5749.39	11282.2	4755.2	26358.7		2526.52	12453.2	15043.9	9227.13	6460.49	4521.08		10909.8	5376.67	4484.93	689.279					4887.79		3512.46	7050.74	2776.64	5918.95		1710.46	3280.48	5888.61		2644.86	6993.85	8824.5	8403.69	9642.56	113688
P01042	P01042	KNG1_HUMAN	KNG1	Kininogen-1	1	AATGECTATVGKR	AATGEC(UniMod:4)TATVGKR	3	AATGEC(UniMod:4)TATVGKR3		23666.5	11814	12943.7	30257.1	8569.66			8289.31	24865	15382.4	12204.6	13679	7391.38		13246.4	14715.7	6500.84	2982.34		4698.79	5258.01	4510.28	13337.8		7626.13	15952.2		10300.4		5545.1	5676.83	9394.54		5856.14	10350.6	20163	15578.4	14597.1	184126
Q9HCC0	Q9HCC0	MCCB_HUMAN	MCCC2	Methylcrotonoyl-CoA carboxylase beta chain, mitochondrial	1	AATGEEVSAEDLGGADLHCR	AATGEEVSAEDLGGADLHC(UniMod:4)R	2	AATGEEVSAEDLGGADLHC(UniMod:4)R2			2303.98		2346.88									1419.25	4173.18		1036.12	2420.75	1493.68								5377.71	5755.19	3283.06		3022.24	1914.33	2491.97	884.665	1777.53	1918.96	1284.16	5685.7	1657.4
Q9HCC0	Q9HCC0	MCCB_HUMAN	MCCC2	Methylcrotonoyl-CoA carboxylase beta chain, mitochondrial	1	AATGEEVSAEDLGGADLHCR	AATGEEVSAEDLGGADLHC(UniMod:4)R	3	AATGEEVSAEDLGGADLHC(UniMod:4)R3	47842.9	77654	83856.3	41056.5	59204.1	45093.6			27783.4	30287.8	29182.7	69290.8	30973.1	44181.6	109294	49904.2	37736.7	110820	63786.5	74532.5	35721.9	43955.5	46574.7	53063.1	47801.2	57530	88673.6	109662	64288	46463.4	47937.9	67147.9	73686.4	46756.6	71038.2	35502.8	29064.2	75917.9	55302.3
Q9HCC0	Q9HCC0	MCCB_HUMAN	MCCC2	Methylcrotonoyl-CoA carboxylase beta chain, mitochondrial	1	AATGEEVSAEDLGGADLHCRK	AATGEEVSAEDLGGADLHC(UniMod:4)RK	4	AATGEEVSAEDLGGADLHC(UniMod:4)RK4			28864.8		19710.1				6379					13867.4	28270.2		13300.3	39595.5	13084.2	17690.7	10167.7							19476.1	17713.9		10400.7	12179.7
P24821	P24821	TENA_HUMAN	TNC	Tenascin	1	AATHYTITIR	AATHYTITIR	2	AATHYTITIR2			9225.08	10785.4					26288.8				5336.57
Q02952	Q02952	AKA12_HUMAN	AKAP12	A-kinase anchor protein 12	1	AATIIEER	AATIIEER	2	AATIIEER2	30652.7		39911.6	23824.2	65214.4	59529.4	652177			24562.7	58218.7	37308.6	84492.3		52295.1	15088.7	40879.5	51752.8	17937.9	45552.1	28728.9	36941.7		21999.6	39162.9	39303.8	33464.2		42575.1	52041.3	40946.9	19384.6								56937.8
O75339	O75339	CILP1_HUMAN	CILP	Cartilage intermediate layer protein 1	1	AATIKAEFVR	AATIKAEFVR	2	AATIKAEFVR2			6651.46																														2595.11				6541.42		1751.3
P31323	P31323	KAP3_HUMAN	PRKAR2B	cAMP-dependent protein kinase type II-beta regulatory subunit	1	AATITATSPGALWGLDR	AATITATSPGALWGLDR	2	AATITATSPGALWGLDR2																																	8825.66		5752.65	3131.03	7086.43	11542.6	6417.94	15306.2
Q13423	Q13423	NNTM_HUMAN	NNT	NAD(P) transhydrogenase, mitochondrial	1	AATITPFR	AATITPFR	2	AATITPFR2	41495.1	73258.4	145275	43031.2	122872	139024	117073	102046	47703.7		171287		163323	54617.4	138554	60162.9	264844	173457	66933.1	200996	245126	375281		22725		99059.8	59591	53596.3	82464.8	204104	213117	98544				13613.4
Q13423	Q13423	NNTM_HUMAN	NNT	NAD(P) transhydrogenase, mitochondrial	1	AATITPFRK	AATITPFRK	2	AATITPFRK2	123510	249074	136804	127391	189168	103545	23518.8		133913	251210	205030	50808.6	238519	107567	173180	155034	335238	260452	318990	426700	306324	219165	148817	483746	100990	203523	180950	245592	136974	118889	207011	343103
P13861	P13861	KAP2_HUMAN	PRKAR2A	cAMP-dependent protein kinase type II-alpha regulatory subunit	1	AATIVATSEGSLWGLDR	AATIVATSEGSLWGLDR	2	AATIVATSEGSLWGLDR2																																	17545.1		21595.1	3583.68		2351.26	14305.7	8236.18
Q96MF6	Q96MF6	CQ10A_HUMAN	COQ10A	Coenzyme Q-binding protein COQ10 homolog A, mitochondrial	1	AATKFGPETAIPR	AATKFGPETAIPR	2	AATKFGPETAIPR2			13693.8		6976.69	4291.02								15501.4	17339.5		11041.5	30021.9	18132.9	21482.6	21021.8						32171.6	24486.4	21453.6		18163.4	19992.4
Q96MF6	Q96MF6	CQ10A_HUMAN	COQ10A	Coenzyme Q-binding protein COQ10 homolog A, mitochondrial	1	AATKFGPETAIPR	AATKFGPETAIPR	3	AATKFGPETAIPR3		33175.6	25987.4		18460.5										27444.9		33624.4	50332.6		41519.2	30233.6							13011.7	28355.3		27810.5	8692.74
Q9H8G2	Q9H8G2	CAAP1_HUMAN	CAAP1	Caspase activity and apoptosis inhibitor 1	1	AATLAVPPPEDVQPSAQQLELLELEMR	AATLAVPPPEDVQPSAQQLELLELEMR	3	AATLAVPPPEDVQPSAQQLELLELEMR3																																				5436.79	3865.48	6519.59
Q86TX2	Q86TX2;Q3I5F7	ACOT1_HUMAN	ACOT1	Acyl-coenzyme A thioesterase 1	0	AATLILEPAGR	AATLILEPAGR	2	AATLILEPAGR2	92989.5	513638	66194.2	188478	60635	90149.3	68851.5		135274		194166	233931		23976.7	90170.7	130969	151792	27808.1		214440	26537.6	162846	104100	244203	67104.9	313952				204346	83554.5		683717	43475.4	584989	392758	290118	92986.9	224473	50822
Q53H96	Q53H96	P5CR3_HUMAN	PYCR3	Pyrroline-5-carboxylate reductase 3	1	AATMSAVEAATCR	AATMSAVEAATC(UniMod:4)R	2	AATMSAVEAATC(UniMod:4)R2																																		12179.7			9715.25	2486.51	2954.15
Q8IWX7	Q8IWX7	UN45B_HUMAN	UNC45B	Protein unc-45 homolog B	1	AATNSYSQALK	AATNSYSQALK	2	AATNSYSQALK2	9483.3		4546.26	9364.6	6401.37	6213.93			10862.7	11535.3	8688	10816.9	10111.4	7645.62		11930.1			7195.85				9167.19			6259.42	7302.14	7529.45	5278.12		8324.08	5429.89	12074.7		12641.7	4166.8	8139.68	2045.53	7067.28
O95900	O95900	TRUB2_HUMAN	TRUB2	Pseudouridylate synthase TRUB2, mitochondrial	1	AATPQVAAELEK	AATPQVAAELEK	2	AATPQVAAELEK2									7237.02									4664.62														4457.32
Q6PH85	Q6PH85	DCNL2_HUMAN	DCUN1D2	DCN1-like protein 2	1	AATQCEFSR	AATQC(UniMod:4)EFSR	2	AATQC(UniMod:4)EFSR2
P80303	P80303	NUCB2_HUMAN	NUCB2	Nucleobindin-2	1	AATSDLEHYDK	AATSDLEHYDK	2	AATSDLEHYDK2																																	8139.9	3716	6289.16	7352.73	8546.82	4498.06	8133.74
P80303	P80303	NUCB2_HUMAN	NUCB2	Nucleobindin-2	1	AATSDLEHYDK	AATSDLEHYDK	3	AATSDLEHYDK3																																	1276.06		2638.41	2211.38	1732.23	1623.09	1410.96
Q96PE2	Q96PE2	ARHGH_HUMAN	ARHGEF17	Rho guanine nucleotide exchange factor 17	1	AATSEEPTGFSVDSNLLGSLSPK	AATSEEPTGFSVDSNLLGSLSPK	2	AATSEEPTGFSVDSNLLGSLSPK2	3214.73			5381.95		5137.09			4411.51			13241		3195.77		5953.19			6104.13		3736.22		8049.17	5389.48	4470.25	6709.93	5172.7	6666.6	5347.5			4261.5						2015.8
P51608	P51608	MECP2_HUMAN	MECP2	Methyl-CpG-binding protein 2	1	AATSEGVQVK	AATSEGVQVK	2	AATSEGVQVK2																																					3703.91	6613.69
Q14204	Q14204	DYHC1_HUMAN	DYNC1H1	Cytoplasmic dynein 1 heavy chain 1	1	AATSPALFNR	AATSPALFNR	2	AATSPALFNR2		37472.9									9158.67																						15624.5		9271.42		13363.6
P13611	P13611	CSPG2_HUMAN	VCAN	Versican core protein	1	AATSRYTLNFEAAQK	AATSRYTLNFEAAQK	2	AATSRYTLNFEAAQK2																																			5861.76	4224.39	4190.49	3738.9
P13611	P13611	CSPG2_HUMAN	VCAN	Versican core protein	1	AATSRYTLNFEAAQK	AATSRYTLNFEAAQK	3	AATSRYTLNFEAAQK3			7386.16		55657.4	21587.9		97057.3	10384.3		47407.2	10061.6	24687.1	6499.12	43300.7	8102.39	33996.8				5657.66						6784.72		5518.71				6931.06	4248.07	4686.82	10783.9	14965.2	43400.7	44088.2	15529.9
Q15436	Q15436	SC23A_HUMAN	SEC23A	Protein transport protein Sec23A	1	AATTGHVIDIYACALDQTGLLEMK	AATTGHVIDIYAC(UniMod:4)ALDQTGLLEMK	3	AATTGHVIDIYAC(UniMod:4)ALDQTGLLEMK3																																	5327.12		4654.7		6912.02		5963.1	38829.2
Q14896	Q14896	MYPC3_HUMAN	MYBPC3	Myosin-binding protein C, cardiac-type	1	AATTKEPVFIPR	AATTKEPVFIPR	2	AATTKEPVFIPR2			11008.1	8802.44	5901.85	7617.21			8984.27	9522.17	12478.3		7133.67	10912.8			7359.46		13015.9	8639.87	14788.3						9905.63	7668.59				9132.61	4078.18		1620.4	2697.03	7971.17	4028.72	2543.83
Q14896	Q14896	MYPC3_HUMAN	MYBPC3	Myosin-binding protein C, cardiac-type	1	AATTKEPVFIPR	AATTKEPVFIPR	3	AATTKEPVFIPR3		46196.4	38210.8	27824	52885.3	43930.3			18658.1		40570.3		45154.3	27276.8	39627.4	23403.2	69367.1	33026.4	19076	44073.8	57210.3					23782.8		16430.9	21192.4		33003.2	35520.9							4948.81
Q9H987	Q9H987	SYP2L_HUMAN	SYNPO2L	Synaptopodin 2-like protein	1	AATTLDEPIWR	AATTLDEPIWR	2	AATTLDEPIWR2						10732.4				15950.1				40372.5		12199.4					16102.1		15045.4									21996.1	183655		225455	22063.2	224107	7638.37	274080
Q9NUL3	Q9NUL3	STAU2_HUMAN	STAU2	Double-stranded RNA-binding protein Staufen homolog 2	1	AATTVLQELK	AATTVLQELK	2	AATTVLQELK2			2368.47																																		3142.63
P02649	P02649	APOE_HUMAN	APOE	Apolipoprotein E	1	AATVGSLAGQPLQER	AATVGSLAGQPLQER	2	AATVGSLAGQPLQER2		39961.2	6830.63		8015.47	4241.78			8520.38	25620	27372.7		50016.5	15565.2			6597.17										2985.82		6139.53				30870.8	99996.9	16513.5	20201.2	90199	21895.5	25021	126670
Q92736	Q92736	RYR2_HUMAN	RYR2	Ryanodine receptor 2	1	AATVVSEEDHLKAEAR	AATVVSEEDHLKAEAR	3	AATVVSEEDHLKAEAR3			46580	9850.31	24339.4				9208.13				16372.1	59009.8	67746.8		14389.1	46425.1	28874.5	50271.1	49439.8			13842.3				19841.6	9802.59		30721.9	45191.6
Q15582	Q15582	BGH3_HUMAN	TGFBI	Transforming growth factor-beta-induced protein ig-h3	1	AAVAASGLNTMLEGNGQYTLLAPTNEAFEK	AAVAASGLNTMLEGNGQYTLLAPTNEAFEK	3	AAVAASGLNTMLEGNGQYTLLAPTNEAFEK3																																	4414.41	10075.5	3207.02	3800.22	7213.39	4752.8	10140
P07910	P07910	HNRPC_HUMAN	HNRNPC	Heterogeneous nuclear ribonucleoproteins C1/C2	1	AAVAGEDGRMIAGQVLDINLAAEPK	AAVAGEDGRMIAGQVLDINLAAEPK	3	AAVAGEDGRMIAGQVLDINLAAEPK3															24159.6																									20515.1
P22314	P22314	UBA1_HUMAN	UBA1	Ubiquitin-like modifier-activating enzyme 1	1	AAVATFLQSVQVPEFTPK	AAVATFLQSVQVPEFTPK	2	AAVATFLQSVQVPEFTPK2	10632.7	29250.6	10588.2	21801.6	6953.59	38961.2			19844.4	34758.8	14151.6	12329.2	40839.1	18771.8	5984.02	21640	12286.2	9195.19	23082.9		14916.8	7187.99	20922.6	10240.3	15537.2	12543.2	17282.4	27985.2	14413.1	8915.01		24250.8	115255	102221	103132	132242	89766.8	68406.4	88723.8	165199
P22314	P22314	UBA1_HUMAN	UBA1	Ubiquitin-like modifier-activating enzyme 1	1	AAVATFLQSVQVPEFTPK	AAVATFLQSVQVPEFTPK	3	AAVATFLQSVQVPEFTPK3						3745.69			3217.31				3970.2						2664.97							4459.13						2633.8	9797.6	10544.6	9420.18	9374.14	9087.23	7523.34	7354.55	15954.8
P11766	P11766	ADHX_HUMAN	ADH5	Alcohol dehydrogenase class-3	1	AAVAWEAGK	AAVAWEAGK	2	AAVAWEAGK2																																	6290.52		7255.01	5983.94		4923.88
P11766	P11766	ADHX_HUMAN	ADH5	Alcohol dehydrogenase class-3	1	AAVAWEAGKPLSIEEIEVAPPK	AAVAWEAGKPLSIEEIEVAPPK	2	AAVAWEAGKPLSIEEIEVAPPK2																																	4739.77	1734.43	4881.38	23123.7	8837.79	20558.1	6614.56
P11766	P11766	ADHX_HUMAN	ADH5	Alcohol dehydrogenase class-3	1	AAVAWEAGKPLSIEEIEVAPPK	AAVAWEAGKPLSIEEIEVAPPK	3	AAVAWEAGKPLSIEEIEVAPPK3																																	8023.93		10174.6		2288.94		10433.7
P11766	P11766	ADHX_HUMAN	ADH5	Alcohol dehydrogenase class-3	1	AAVAWEAGKPLSIEEIEVAPPK	AAVAWEAGKPLSIEEIEVAPPK	4	AAVAWEAGKPLSIEEIEVAPPK4																																	18326.3		14150.5	25110.8	8077.22	9575.87	25155.6
P13804	P13804	ETFA_HUMAN	ETFA	Electron transfer flavoprotein subunit alpha, mitochondrial	1	AAVDAGFVPNDMQVGQTGK	AAVDAGFVPNDMQVGQTGK	2	AAVDAGFVPNDMQVGQTGK2		90156.3	60278.5		83633.1	302676		323777		331606			284206	101543	104964		66610.8	86003.8			101625	82426.5					259179	267060	198945		109626	318300	645640	112817	1857.97	138737			352412	53626
Q92599	Q92599	SEPT8_HUMAN	SEPTIN8	Septin-8	1	AAVEALQSQALHATSQQPLR	AAVEALQSQALHATSQQPLR	3	AAVEALQSQALHATSQQPLR3																																			1884.66	3463.94	2667.41	2227.03	3597.08	35242
Q92599	Q92599	SEPT8_HUMAN	SEPTIN8	Septin-8	1	AAVEALQSQALHATSQQPLRK	AAVEALQSQALHATSQQPLRK	3	AAVEALQSQALHATSQQPLRK3																																	2537.78		2983.6	2523.3	6455.67	3549.58	4002.59	17626.8
Q92599	Q92599	SEPT8_HUMAN	SEPTIN8	Septin-8	1	AAVEALQSQALHATSQQPLRK	AAVEALQSQALHATSQQPLRK	4	AAVEALQSQALHATSQQPLRK4																																	2065.93		3231.84	1843.66	4285.23	2057.85	6347.07	15008.7
Q8TBN0	Q8TBN0	R3GEF_HUMAN	RAB3IL1	Guanine nucleotide exchange factor for Rab-3A	1	AAVEDNTLTIEPVASQTLPTVK	AAVEDNTLTIEPVASQTLPTVK	2	AAVEDNTLTIEPVASQTLPTVK2											1435.98					1593.95																	721.198		1515.85	1415.53	2091.68	2022.89	1194.62	6691.75
P36957	P36957	ODO2_HUMAN	DLST	Dihydrolipoyllysine-residue succinyltransferase component of 2-oxoglutarate dehydrogenase complex, mitochondrial	1	AAVEDPRVLLLDL	AAVEDPRVLLLDL	2	AAVEDPRVLLLDL2	42155.3	104516	35161.4	43688.7	31419.8	115163			50717.9	58162	25918.1	120149	89091.4	67920.5	23954.6	60263.7	32656	63562.9	72548.8	14590.5	64598.8	20650.7	78077.5	42038.2	52666.8	33226.3	45135.4	89497.7	49796.1	36026.8	31983.6	143633	26542.1		18308.1	49284.1	102564	38254.2	45332.9	6085.37
Q5VTR2	Q5VTR2	BRE1A_HUMAN	RNF20	E3 ubiquitin-protein ligase BRE1A	1	AAVEDSGTTVETIK	AAVEDSGTTVETIK	2	AAVEDSGTTVETIK2			2436.02		1965.5	2752.66			1899.81	1925.7	1215.69		2210.08	2117.91		3755.06		2365.96	2085.17		1080.11			2218.29			2532.24	2789.93	3162.83		2604.79	1976.57	1619.99	1197.31	1084.92	1241.7	1379.03	1415.85	1203.59
P10809	P10809	CH60_HUMAN	HSPD1	60 kDa heat shock protein, mitochondrial	1	AAVEEGIVLGGGCALLR	AAVEEGIVLGGGC(UniMod:4)ALLR	2	AAVEEGIVLGGGC(UniMod:4)ALLR2	19161	47160.8	24614.5	10787.3	27826.8	45793.2	84168.6	57921.5	17024.1	17936.5	25845.3	35181	59255.6	23554.2	122923	13716.2	54739.8	25574.2	18154.2	35831.9	31834.6	55450.3	35020.1	17548	12766.6	13868.4	19223.6	24071	23112.5	78772.5	64961.3	30645.8	598590	182287	555742	336176	386070	180257	241465	193290
P10809	P10809	CH60_HUMAN	HSPD1	60 kDa heat shock protein, mitochondrial	1	AAVEEGIVLGGGCALLR	AAVEEGIVLGGGC(UniMod:4)ALLR	3	AAVEEGIVLGGGC(UniMod:4)ALLR3	6316.17					14228.3			7265.04	6033.82	6224.02		17548.8	9623.63	20883.1							14159.8	6538.61					10056.2		20939.4	13800.8	10064	199503	46620.6	188411	145413	16819.4	54387.7	141496	33546.7
Q15814	Q15814	TBCC_HUMAN	TBCC	Tubulin-specific chaperone C	1	AAVEELLER	AAVEELLER	2	AAVEELLER2																					28568.7												31583.4			8503.82		6995.69	18223.9
Q14974	Q14974	IMB1_HUMAN	KPNB1	Importin subunit beta-1	1	AAVENLPTFLVELSR	AAVENLPTFLVELSR	2	AAVENLPTFLVELSR2	19208.2	24679.5		22446.3	19694.2	89289			39292.5	68960.5	13913.3	19181.7	141939	49623.1	56911	22472.7	19251.1	18261.9	37635.6		45298.7	13706.3	41150.3	12717.1	17330.6	20564.1	26020	31424.5	21297.6	11307.8	18715.4	62084.5	313835	116164	244761	238403	260391	324858	220974	172806
P63316	P63316	TNNC1_HUMAN	TNNC1	Troponin C, slow skeletal and cardiac muscles	1	AAVEQLTEEQK	AAVEQLTEEQK	2	AAVEQLTEEQK2							56051.9		15280.1		13698.1							11867.5	10601.5							8860.27							585608	941886	597811		445065	495124	605607	11587.6
P63316	P63316	TNNC1_HUMAN	TNNC1	Troponin C, slow skeletal and cardiac muscles	1	AAVEQLTEEQKNEFK	AAVEQLTEEQKNEFK	2	AAVEQLTEEQKNEFK2	12030	9800.96	11717.6	3453.5	7520.67	12647.8		22580.6	12855.4	9171.93	11427.8	4456.76	14812.6	36400.6	21366.6	21293.7	8015.98	4862.07	20495.4	6434.07	15403.1			6459.21		7599.87	14205.3	8487.71	3738.07	9369.75	4773.64	27804.9	201199	363023	282491	240961	421304	314181	340443	16611.4
P63316	P63316	TNNC1_HUMAN	TNNC1	Troponin C, slow skeletal and cardiac muscles	1	AAVEQLTEEQKNEFK	AAVEQLTEEQKNEFK	3	AAVEQLTEEQKNEFK3	50085.1	77889.9	150711	30712.6	75924.3	115651		93142.2	74694.6	150496	45314.4	48206.6	135660	204422	190869	142104	82493	63484.7	126927	97653.1	121661		114780	22712.8		44836.8	79509.2	37065.1	64442.8	85127.1	48910.2	239921	1060000	2380000	1750000	826277	1320000	943105	1680000	170822
Q99460	Q99460	PSMD1_HUMAN	PSMD1	26S proteasome non-ATPase regulatory subunit 1	1	AAVESLGFILFR	AAVESLGFILFR	2	AAVESLGFILFR2						5133.59									6107.33																		21462.5	7864.01	63995.4	9268.62	20924.7	12615.1	25428
A1L0T0	A1L0T0	HACL2_HUMAN	ILVBL	2-hydroxyacyl-CoA lyase 2	1	AAVETLGVPCFLGGMAR	AAVETLGVPC(UniMod:4)FLGGMAR	2	AAVETLGVPC(UniMod:4)FLGGMAR2					2171.34					5255.27																						6208.48		3795.29		4801.07	10007.7	6278.88	7084.08
Q01844	Q01844	EWS_HUMAN	EWSR1	RNA-binding protein EWS	1	AAVEWFDGK	AAVEWFDGK	2	AAVEWFDGK2																																	28452.7	9730.83	26583.9	8787.83	18110.5	5317.34	26777.6
Q01844	Q01844	EWS_HUMAN	EWSR1	RNA-binding protein EWS	1	AAVEWFDGKDFQGSK	AAVEWFDGKDFQGSK	2	AAVEWFDGKDFQGSK2																																	1096.24		2997.45	2959.4	4405.7	5248.81	2340.85
Q01844	Q01844	EWS_HUMAN	EWSR1	RNA-binding protein EWS	1	AAVEWFDGKDFQGSK	AAVEWFDGKDFQGSK	3	AAVEWFDGKDFQGSK3																																	16002		49572.7	17702.6	36452.3	15555.2	40472.3	11128.1
P34913	P34913	HYES_HUMAN	EPHX2	Bifunctional epoxide hydrolase 2	1	AAVFDLDGVLALPAVFGVLGR	AAVFDLDGVLALPAVFGVLGR	2	AAVFDLDGVLALPAVFGVLGR2										5808.62			20638										3893.77									6968.76	101356		127396	83898.8	45950.3	189368	6271.82
P34913	P34913	HYES_HUMAN	EPHX2	Bifunctional epoxide hydrolase 2	1	AAVFDLDGVLALPAVFGVLGR	AAVFDLDGVLALPAVFGVLGR	3	AAVFDLDGVLALPAVFGVLGR3													9583.39																				59905.2	8149.94	70697	45763.8	81588.3	108188	3465.8
P12110	P12110	CO6A2_HUMAN	COL6A2	Collagen alpha-2(VI) chain	1	AAVFHEK	AAVFHEK	2	AAVFHEK2	51941.4			35349.7	63606.5				87567.9	68968.7	296809		73533.8	56326.8		43809.5	37223.8							21677.4			21053.4					16197.6
P12110	P12110	CO6A2_HUMAN	COL6A2	Collagen alpha-2(VI) chain	1	AAVFHEKDYDSLAQPGFFDR	AAVFHEKDYDSLAQPGFFDR	3	AAVFHEKDYDSLAQPGFFDR3	11440	23108.1	10294.9	21007.8	54746.2			169231	59983.5	55071.4	104063		26349.7	18812			16677.9							7929.75	9823.76			23912.6	11760.9								13016.1			180020
P12110	P12110	CO6A2_HUMAN	COL6A2	Collagen alpha-2(VI) chain	1	AAVFHEKDYDSLAQPGFFDR	AAVFHEKDYDSLAQPGFFDR	4	AAVFHEKDYDSLAQPGFFDR4	8110.51			10877.6	27618.1			183541	37196.9	11815	55847.1					7083.16	12612.6		6841.92						9361.2															86905.2
P02549	P02549	SPTA1_HUMAN	SPTA1	Spectrin alpha chain, erythrocytic 1	1	AAVGQEEIQLR	AAVGQEEIQLR	2	AAVGQEEIQLR2																																	10966.1	539043	8411.33	16618.1	68661.5	16143.6	7874.07
Q29RF7	Q29RF7	PDS5A_HUMAN	PDS5A	Sister chromatid cohesion protein PDS5 homolog A	1	AAVGQESPGGLEAGNAK	AAVGQESPGGLEAGNAK	2	AAVGQESPGGLEAGNAK2				2047.32																								3303.39					993.326				979.711	966.194
Q8WUM4	Q8WUM4	PDC6I_HUMAN	PDCD6IP	Programmed cell death 6-interacting protein	1	AAVGRPLDK	AAVGRPLDK	2	AAVGRPLDK2																																	2651.5				1284.08
P18206	P18206	VINC_HUMAN	VCL	Vinculin	1	AAVHLEGK	AAVHLEGK	2	AAVHLEGK2	107229		56439.7	79543.7	62528.9	56621			67681.3	70619.9	102995	72556.9	68465.5	78456.6	57699.3	59825.5	43525.4	47078.8	48130.7		82659	72222	67860.4	64262.5	64528.7	70237.9	41033.8	35637.5	49189.4		62708.8	64304.6	16653		17547.4	17920.6			20108.8
P18206	P18206	VINC_HUMAN	VCL	Vinculin	1	AAVHLEGKIEQAQR	AAVHLEGKIEQAQR	2	AAVHLEGKIEQAQR2			7248.64	2905.2	7479.49	2453.95								4957.37	12012.6	4146.94	4223.62	8593.62	3806.32	8215.51	5262.5					1676.9	3270.56	5022.98	4925.7		5676.23	3506
P18206	P18206	VINC_HUMAN	VCL	Vinculin	1	AAVHLEGKIEQAQR	AAVHLEGKIEQAQR	3	AAVHLEGKIEQAQR3	8747.24	60807.3	260494	82955	327613	86074.3			36871.5	38329.5	26714.8		70467.1	111097	398647	45150.7	197426	240441	98302.2	335641	146717	57416.4	25643.7	42255.4		57337	89447.6	179771	159391	17567.2	179894	91076.5			4541.91	3559.96		2925.54	4394.05
P40926	P40926	MDHM_HUMAN	MDH2	Malate dehydrogenase, mitochondrial	1	AAVKGYLGPEQLPDCLK	AAVKGYLGPEQLPDC(UniMod:4)LK	2	AAVKGYLGPEQLPDC(UniMod:4)LK2																																				968.315	1102.61		945.959
P40926	P40926	MDHM_HUMAN	MDH2	Malate dehydrogenase, mitochondrial	1	AAVKGYLGPEQLPDCLK	AAVKGYLGPEQLPDC(UniMod:4)LK	3	AAVKGYLGPEQLPDC(UniMod:4)LK3		24960			5469.41						4817.77		3857.03				10090.5																6746.51		14934	14613.7	24870.7	15118.7	21082.7
P13716	P13716	HEM2_HUMAN	ALAD	Delta-aminolevulinic acid dehydratase	1	AAVLEAMTAFR	AAVLEAMTAFR	2	AAVLEAMTAFR2																																	72516.7	211261	84862.1	8713.89			36738.9
P13716	P13716	HEM2_HUMAN	ALAD	Delta-aminolevulinic acid dehydratase	1	AAVLEAMTAFRR	AAVLEAMTAFRR	3	AAVLEAMTAFRR3																																	8617.43	12834.4	9317.94	13323.4	7865.69	5772.77
Q13435	Q13435	SF3B2_HUMAN	SF3B2	Splicing factor 3B subunit 2	1	AAVLLEQER	AAVLLEQER	2	AAVLLEQER2	34477.7		31336.5		22932	39057.3	151611		25066.6	28563.5	38480.7	73260.6	39089.2	19874.2	28077.2	26937.7	28349	23644.5	19008.1		21382.8	40065.3	32462.6	29161.5	48666.4	38080	28034	22229.2	37139	42498.4	42132.4	23577.8	10732		24092.2		7756.12	4399.83	13883.7
Q13435	Q13435	SF3B2_HUMAN	SF3B2	Splicing factor 3B subunit 2	1	AAVLLEQERQQEIAK	AAVLLEQERQQEIAK	3	AAVLLEQERQQEIAK3			25587.5		10992.7									35308.1	17317.8			16630.6														23292.4								44122.4
P26640	P26640	SYVC_HUMAN	VARS1	Valine--tRNA ligase	1	AAVLVQQWVSYADTELIPAACGATLPALGLR	AAVLVQQWVSYADTELIPAAC(UniMod:4)GATLPALGLR	3	AAVLVQQWVSYADTELIPAAC(UniMod:4)GATLPALGLR3																																			4357.84		3003.51
P00325	P00325	ADH1B_HUMAN	ADH1B	All-trans-retinol dehydrogenase [NAD(+)] ADH1B	1	AAVLWEVK	AAVLWEVK	2	AAVLWEVK2																																	13066.7		52462.5		10249.3		22092.8	47346.4
Q96GX9	Q96GX9	MTNB_HUMAN	APIP	Methylthioribulose-1-phosphate dehydratase	1	AAVMATLLFPGR	AAVMATLLFPGR	2	AAVMATLLFPGR2																																				3708.56			4911.03
Q6P2Q9	Q6P2Q9	PRP8_HUMAN	PRPF8	Pre-mRNA-processing-splicing factor 8	1	AAVMHDILDMMPEGIK	AAVMHDILDMMPEGIK	2	AAVMHDILDMMPEGIK2																																	1443.41		775.569	1465.62	2236.36	2319.12	1538.39
Q6P2Q9	Q6P2Q9	PRP8_HUMAN	PRPF8	Pre-mRNA-processing-splicing factor 8	1	AAVMHDILDMMPEGIK	AAVMHDILDMMPEGIK	3	AAVMHDILDMMPEGIK3																																	8807.86		3764.53	9827.63	9899.81	11509.1	8736.59
P35222	P35222	CTNB1_HUMAN	CTNNB1	Catenin beta-1	1	AAVMVHQLSK	AAVMVHQLSK	2	AAVMVHQLSK2				13626.8	10104.1	35751.5			14398.5	44303.2	15792.7		40127	11178		17494.7			9951.97		46466.1		31443.9	14371.5		12389.9	12124.6		18160.9		9832.97	42177.1	4712.64		4756.19	1395.64	3696.61	1338.48	4254.84
P35222	P35222	CTNB1_HUMAN	CTNNB1	Catenin beta-1	1	AAVMVHQLSKK	AAVMVHQLSKK	3	AAVMVHQLSKK3					3392.94	12229.3			2246.78	9158.9			8451.22	2639.83					1761.21		9609.56		6097.87				2953.72	4132.98	7244.89		2626.42	8277.45
Q8N8S7	Q8N8S7	ENAH_HUMAN	ENAH	Protein enabled homolog	1	AAVMVYDDANKK	AAVMVYDDANKK	2	AAVMVYDDANKK2																																	3261.19		5347.05	4088.09	7734.42	4693.72	5127.4
O43301	O43301	HS12A_HUMAN	HSPA12A	Heat shock 70 kDa protein 12A	1	AAVNGYSGSDTVGAGFTQAK	AAVNGYSGSDTVGAGFTQAK	2	AAVNGYSGSDTVGAGFTQAK2													3111.21						3446.8														1017.04		1329.59	2007.83	1674.76	2157.68		6239.94
Q9Y2E5	Q9Y2E5	MA2B2_HUMAN	MAN2B2	Epididymis-specific alpha-mannosidase	1	AAVPAWEAVEMEIVAGQLVTEIR	AAVPAWEAVEMEIVAGQLVTEIR	3	AAVPAWEAVEMEIVAGQLVTEIR3																																	14914		20225	9604.05	18057.9	20842	38812.5	33168.6
P05023	P05023;P13637;P50993	AT1A1_HUMAN	ATP1A1	Sodium/potassium-transporting ATPase subunit alpha-1	0	AAVPDAVGK	AAVPDAVGK	2	AAVPDAVGK2	28113.5		14914.1		19631								19872.3				24581.6	16549.3			18149.3	38649.9					10622.8	19890.5	36602.4	29750.1	24737	17779.6		9936.82	2108.83			4324.1
P54098	P54098	DPOG1_HUMAN	POLG	DNA polymerase subunit gamma-1	1	AAVPGQPLALTAR	AAVPGQPLALTAR	2	AAVPGQPLALTAR2	13447.3	12464.8	15107.9	16780.1	8739.55	21298.7			16249.9		15056.5	22925	15249.5	14823.6	14945.9	17950.3	32116.6	22209.2		18852.5	17573.2	13966.4	29096.8	19597.8	23093.8	19912			7293.26	24304	25980.1	14540.1	4184.84		2713.74		5166.91	1775.47	3039.05
P39060	P39060	COIA1_HUMAN	COL18A1	Collagen alpha-1(XVIII) chain	1	AAVPIVNLK	AAVPIVNLK	2	AAVPIVNLK2																																	18512.8	56901.4	4149.62		10553.8		14607.1	155573
Q7L8L6	Q7L8L6	FAKD5_HUMAN	FASTKD5	FAST kinase domain-containing protein 5, mitochondrial	1	AAVPLGGFLCNVADK	AAVPLGGFLC(UniMod:4)NVADK	2	AAVPLGGFLC(UniMod:4)NVADK2																																	23760.3		21645.7		20345.9	9656.06	22717.1
Q7L311	Q7L311	ARMX2_HUMAN	ARMCX2	Armadillo repeat-containing X-linked protein 2	1	AAVPPGTVVPTEAAAPTEVTEGPGVAAPTK	AAVPPGTVVPTEAAAPTEVTEGPGVAAPTK	3	AAVPPGTVVPTEAAAPTEVTEGPGVAAPTK3	6146.64					4410.63	30785.7	42019.8			6369.48		4814.11		7026.6							5960.8					3735.64			17554.8	10032.6	2345.34
P06733	P06733;P09104;P13929	ENOA_HUMAN	ENO1	Alpha-enolase	0	AAVPSGASTGIYEALELR	AAVPSGASTGIYEALELR	2	AAVPSGASTGIYEALELR2	202283	224126	222540	499078	228572	487101	250223	268200	398235	460099	273487	221827	391355	217217	930763	317222	371224	145667	378521	182702	254210	271354	421620	185849	395127	369904	230260	482185	216868	560321	574808	412796	2170000	2190000	1930000	1290000	1380000	1400000	1990000	660745
P06733	P06733;P09104;P13929	ENOA_HUMAN	ENO1	Alpha-enolase	0	AAVPSGASTGIYEALELR	AAVPSGASTGIYEALELR	3	AAVPSGASTGIYEALELR3	6789.8			14275					13925.8	5203.51	8353.41					8053.36			20375.5						14734.8	12684.4		7589.8			8380.28	4317.95	36214	7725.61	44966.7	30195.6	28756.3	41408.1	48582.5
P13929	P09104;P13929	ENOB_HUMAN	ENO3	Beta-enolase	0	AAVPSGASTGIYEALELRDGDK	AAVPSGASTGIYEALELRDGDK	3	AAVPSGASTGIYEALELRDGDK3				4413.15					3315.94	3212.14															3686								3352.28		6004.01	5164.2	6650.41	10334.9	11016.7
P06733	P06733	ENOA_HUMAN	ENO1	Alpha-enolase	1	AAVPSGASTGIYEALELRDNDK	AAVPSGASTGIYEALELRDNDK	3	AAVPSGASTGIYEALELRDNDK3	6299.85	14795.6		25575.2	11361.7	10263.2			17669.4	13370.6	11810.7	6706.52	10730.1	9682.09		10645.4	9290.44	8356.92	12858.8		4839.78		10913.7	8939.73	17983.5	12861.3	13977.2	11036.5	10703.5			9904.75	14033.7		30695.7	6445.88	5412.6	6856.79	33851.9	72727.2
P00558	P00558	PGK1_HUMAN	PGK1	Phosphoglycerate kinase 1	1	AAVPSIKFCLDNGAK	AAVPSIKFC(UniMod:4)LDNGAK	2	AAVPSIKFC(UniMod:4)LDNGAK2					12163.6							10938.4											6576.14		11538.7					10178.5										80624.3
P00558	P00558	PGK1_HUMAN	PGK1	Phosphoglycerate kinase 1	1	AAVPSIKFCLDNGAK	AAVPSIKFC(UniMod:4)LDNGAK	3	AAVPSIKFC(UniMod:4)LDNGAK3	18134.4		18921.2	21361.2	20086.1	17493.7			13793.4	10370		43263.2	9053.32	8682.53	25840.9	32606.1		20014.3			8661.32		45750	19399	41401						20161.5	10670.3							4466.69	342458
Q9Y4G6	Q9Y4G6	TLN2_HUMAN	TLN2	Talin-2	1	AAVPTVSDQAAAMQLSQCAK	AAVPTVSDQAAAMQLSQC(UniMod:4)AK	2	AAVPTVSDQAAAMQLSQC(UniMod:4)AK2																																	7701.43		7648.03	13825.1	10971.8	16955	6317.86	14997.4
Q9Y4G6	Q9Y4G6	TLN2_HUMAN	TLN2	Talin-2	1	AAVPTVSDQAAAMQLSQCAK	AAVPTVSDQAAAMQLSQC(UniMod:4)AK	3	AAVPTVSDQAAAMQLSQC(UniMod:4)AK3																																	14649.7		14221.7	2829.87	8352.45	3619.36	13165
P49768	P49768	PSN1_HUMAN	PSEN1	Presenilin-1	1	AAVQELSSSILAGEDPEER	AAVQELSSSILAGEDPEER	2	AAVQELSSSILAGEDPEER2	4954.35		8251.73	3883.25					5121.99	7057.87	6124.17	4620.52	6721.34	7688.99		3408.77		7294.15			4826.55		6005.26	3854.07	7869.63	4851.88		9057.75				4295.43
P22033	P22033	MUTA_HUMAN	MMUT	Methylmalonyl-CoA mutase, mitochondrial	1	AAVQVLDDIEK	AAVQVLDDIEK	2	AAVQVLDDIEK2		40844.8	22375.3								40390.7				30274			24766.9	40978.2										27840.2	40176.5			108737	24288.9	104389	79898.2	69350	73156.2	115206
P22033	P22033	MUTA_HUMAN	MMUT	Methylmalonyl-CoA mutase, mitochondrial	1	AAVQVLDDIEKCLEK	AAVQVLDDIEKC(UniMod:4)LEK	2	AAVQVLDDIEKC(UniMod:4)LEK2					1021.83	1160.94			2270.55		1324.54	2375.45							325.773					2864.03		1971.77	1624.99	3126.22
P22033	P22033	MUTA_HUMAN	MMUT	Methylmalonyl-CoA mutase, mitochondrial	1	AAVQVLDDIEKCLEK	AAVQVLDDIEKC(UniMod:4)LEK	3	AAVQVLDDIEKC(UniMod:4)LEK3	10475.4	30536.9		10858.6		11596			8303.67	4696.42	8003.86	10477.8	11321.3					21773.6					8927.49	13007.4	9076.72			12659	4481.45			9651.95					3404.99
P35222	P35222	CTNB1_HUMAN	CTNNB1	Catenin beta-1	1	AAVSHWQQQSYLDSGIHSGATTTAPSLSGK	AAVSHWQQQSYLDSGIHSGATTTAPSLSGK	4	AAVSHWQQQSYLDSGIHSGATTTAPSLSGK4																																	1415.41		3017.94			1755.56	4205.09
Q9BQS8	Q9BQS8	FYCO1_HUMAN	FYCO1	FYVE and coiled-coil domain-containing protein 1	1	AAVSQQGEQLQTER	AAVSQQGEQLQTER	2	AAVSQQGEQLQTER2	1928.81		4322.58	4912.98		2519.72			3324.64	3291.23	3249.36			2144.12		5520.97		1929.89	2961.92		3970.37		4254.69	2771.25		2972.23	5540.07	2570.92	2857.29			3710.56	3114.23		2215.26	4453.14	2924.85	2870.69	1918.65
Q9BQS8	Q9BQS8	FYCO1_HUMAN	FYCO1	FYVE and coiled-coil domain-containing protein 1	1	AAVSQQGEQLQTERER	AAVSQQGEQLQTERER	3	AAVSQQGEQLQTERER3	2803.06		18473.8	10549.8	8992.08	15849.2			10579.5	4854.94		4864.08	6717.82	9469.73	17633.2	13493.6		13783.7	6601.18	10606.8	7784.4	6648.32	8070.31	6366.74		7196.03	15364.6	7357.15	12132.5		7267.74	10765.6								8583.56
Q8N3K9	Q8N3K9	CMYA5_HUMAN	CMYA5	Cardiomyopathy-associated protein 5	1	AAVSSKDHTCEVR	AAVSSKDHTC(UniMod:4)EVR	3	AAVSSKDHTC(UniMod:4)EVR3			8008.73		7479.57	4287.9						2720.56		3593	8763.75	6052.46	3603.07	6460.01			6180.3	10863.3	4649.65	5266.6					6886.39		5796.68	2134.21
Q9NP81	Q9NP81	SYSM_HUMAN	SARS2	Serine--tRNA ligase, mitochondrial	1	AAVTEAVR	AAVTEAVR	2	AAVTEAVR2																																	14781.4		15121.2	16735.9
P35611	P35611	ADDA_HUMAN	ADD1	Alpha-adducin	1	AAVVTSPPPTTAPHK	AAVVTSPPPTTAPHK	2	AAVVTSPPPTTAPHK2									2432.22	1407.04	3654.9					3264.18		1114.22					2203.18	3021.36			2553.4				1840.54		3601.01	10073.4	2963	3389.17	3579.6	4553.07	4018.3
P35611	P35611	ADDA_HUMAN	ADD1	Alpha-adducin	1	AAVVTSPPPTTAPHK	AAVVTSPPPTTAPHK	3	AAVVTSPPPTTAPHK3										4776.22								5465.85						5017.47	6268.67								4378.19	26446.3	5488.98		6964.09	3523.8	8799.58	7332.5
P35611	P35611	ADDA_HUMAN	ADD1	Alpha-adducin	1	AAVVTSPPPTTAPHKER	AAVVTSPPPTTAPHKER	3	AAVVTSPPPTTAPHKER3	7344.96	50585.2	49621.4	19794.8	41124.6	44606.2			17475.6	24615.1	11167.7	22219	27659.6	23693	34890.2	38073.8	21332.1	73223.2	19340.7	42625.1	22286.3	31443	35931.7	35229.2	12793.2	24316.9	51074.1	36093.9	43089.3	23672.6	33244.8	28212					2210.6	1080.14		50887.4
P35611	P35611	ADDA_HUMAN	ADD1	Alpha-adducin	1	AAVVTSPPPTTAPHKER	AAVVTSPPPTTAPHKER	4	AAVVTSPPPTTAPHKER4		20073.9	25992.5	8339.66	16366.6	14881.9			6533.42	8244.07	5531.24	13789.9	15705.8	6666.29	27676.4	10090.5	7715.59	32066.3	8222.85	19509.5	9761.28	14944.1	9767.88	8274.05		10185.5	19740.2	14882.3	20631.4		10955.6	15089.4								19638.2
P01024	P01024	CO3_HUMAN	C3	Complement C3	1	AAVYHHFISDGVR	AAVYHHFISDGVR	2	AAVYHHFISDGVR2					2433									3535.29																			1356.08	5733.05	990.852	1454.52		2347.87	1934.2
P01024	P01024	CO3_HUMAN	C3	Complement C3	1	AAVYHHFISDGVR	AAVYHHFISDGVR	3	AAVYHHFISDGVR3					56909.1									24566.8																			9168.44	61160.9	7762.03	6018.95		8614.23	12144.2
P01024	P01024	CO3_HUMAN	C3	Complement C3	1	AAVYHHFISDGVRK	AAVYHHFISDGVRK	3	AAVYHHFISDGVRK3		27953.6	17175.8	5317.74	59872.1				4970.77					19223.7	24439		13211.2	7484.82									5310.39					6558.34	2011.42	4904.18	2365.98	2189.6	3524.05	4916.4	4799.33	8027.5
P01024	P01024	CO3_HUMAN	C3	Complement C3	1	AAVYHHFISDGVRK	AAVYHHFISDGVRK	4	AAVYHHFISDGVRK4			12834.1		22572.9				5283.21					4852.66																			1956.8					2857.24
P02751	P02751	FINC_HUMAN	FN1	Fibronectin	1	AAVYQPQPHPQPPPYGHCVTDSGVVYSVGMQWLK	AAVYQPQPHPQPPPYGHC(UniMod:4)VTDSGVVYSVGMQWLK	4	AAVYQPQPHPQPPPYGHC(UniMod:4)VTDSGVVYSVGMQWLK4																																		7202.57	3094.31	1772.09
P24752	P24752	THIL_HUMAN	ACAT1	Acetyl-CoA acetyltransferase, mitochondrial	1	AAWEAGKFGNEVIPVTVTVK	AAWEAGKFGNEVIPVTVTVK	2	AAWEAGKFGNEVIPVTVTVK2																							999.134														1303.17	598.073	240.061
P24752	P24752	THIL_HUMAN	ACAT1	Acetyl-CoA acetyltransferase, mitochondrial	1	AAWEAGKFGNEVIPVTVTVK	AAWEAGKFGNEVIPVTVTVK	3	AAWEAGKFGNEVIPVTVTVK3						8980.89				11848			6977.84			10107.5					25964.1		17420.7				8458.47	9615.56				26426.3	40002.1		20494.3		5850.36		28978.6	28859.1
Q8NEY1	Q8NEY1	NAV1_HUMAN	NAV1	Neuron navigator 1	1	AAWEDPVEWVR	AAWEDPVEWVR	2	AAWEDPVEWVR2																																	4014.17		4880.05
P11310	P11310	ACADM_HUMAN	ACADM	Medium-chain specific acyl-CoA dehydrogenase, mitochondrial	1	AAWEVDSGR	AAWEVDSGR	2	AAWEVDSGR2														22578.7																		23328.9	182397	21356	167605	140884	107403	107065	232010
P11310	P11310	ACADM_HUMAN	ACADM	Medium-chain specific acyl-CoA dehydrogenase, mitochondrial	1	AAWEVDSGRR	AAWEVDSGRR	2	AAWEVDSGRR2																																					36274
P06132	P06132	DCUP_HUMAN	UROD	Uroporphyrinogen decarboxylase	1	AAWGEETDYTPVWCMR	AAWGEETDYTPVWC(UniMod:4)MR	2	AAWGEETDYTPVWC(UniMod:4)MR2																																	9758.01	32626.8	11699.8	19674.5	20857	13464.9	9694.01	25874.8
P69905	P69905	HBA_HUMAN	HBA2	Hemoglobin subunit alpha	1	AAWGKVGAHAGEYGAEALER	AAWGKVGAHAGEYGAEALER	2	AAWGKVGAHAGEYGAEALER2																																			475.402		1967.01	497.736	82.7927	16808.4
P69905	P69905	HBA_HUMAN	HBA2	Hemoglobin subunit alpha	1	AAWGKVGAHAGEYGAEALER	AAWGKVGAHAGEYGAEALER	3	AAWGKVGAHAGEYGAEALER3																																	24650.4	183594	33591.7	15853.9	83764.7	4615.07	42852.3	945420
P69905	P69905	HBA_HUMAN	HBA2	Hemoglobin subunit alpha	1	AAWGKVGAHAGEYGAEALER	AAWGKVGAHAGEYGAEALER	4	AAWGKVGAHAGEYGAEALER4																																	11106.6	353372	22029.1		9077.65		28551.1	735804
Q8WZ42	Q8WZ42	TITIN_HUMAN	TTN	Titin	1	AAWYTIDSR	AAWYTIDSR	2	AAWYTIDSR2																																			18055.4		26583.2
O94967	O94967	WDR47_HUMAN	WDR47	WD repeat-containing protein 47	1	AAYADLLTPLISK	AAYADLLTPLISK	2	AAYADLLTPLISK2																																	4015.9		2637.67	2890	5607.27	4855.42	4502.52
Q8WZ42	Q8WZ42	TITIN_HUMAN	TTN	Titin	1	AAYARDPQYPPGPPAFPK	AAYARDPQYPPGPPAFPK	2	AAYARDPQYPPGPPAFPK2	4893.35	6427.65	10494.5		5656.74	5115.37			6182.85	7597.32			7037.29	23173	5461.37	6425.55		10861.6	16046.6		5810.54	10448.3	8964.01	8558.21	22912.1	8207.88	10665.5	20671.4	8011.51	5752.51	6569.64	14475.1
Q8WZ42	Q8WZ42	TITIN_HUMAN	TTN	Titin	1	AAYARDPQYPPGPPAFPK	AAYARDPQYPPGPPAFPK	3	AAYARDPQYPPGPPAFPK3	538924	611450	775674	326708	607772	419106	144281	263485	279319	273354	423780	397182	504114	170397	565804	328179	558450	825223	570966	487669	670655	1080000	720709	897421	611402	435087	337180	493559	560605	534802	779604	766803
O75955	O75955	FLOT1_HUMAN	FLOT1	Flotillin-1	1	AAYDIEVNTR	AAYDIEVNTR	2	AAYDIEVNTR2	204368	207091	216312	157250	258152	195453	128398		161142	105828	165396	80625.9	136724	182345	155296	295115	238327	178255	139359	224960	162070	217894	150416	212667	75070.1	158018	145269	190089	185481	150534	114833	140433		21015.7
O75955	O75955	FLOT1_HUMAN	FLOT1	Flotillin-1	1	AAYDIEVNTRR	AAYDIEVNTRR	3	AAYDIEVNTRR3	13209.6	43609.2	47330.1	18455.6	61746.8	31117.2			18666.4	13970.7	12323		18217.2	41410.8	38180.6	28116.8	43362.7	35500	25398.8	48416.4	27607.9	21456	25375	21467.8	16722.8	20779.7	18627.7	31436.9	26911.8	17827.9	21771.8	26177.1
Q15311	Q15311	RBP1_HUMAN	RALBP1	RalA-binding protein 1	1	AAYDREESTNLEDYEPNTVASLLK	AAYDREESTNLEDYEPNTVASLLK	3	AAYDREESTNLEDYEPNTVASLLK3																																	1072.09		2717.44		717.411	1124.56	1200.14
O15498	O15498	YKT6_HUMAN	YKT6	Synaptobrevin homolog YKT6	1	AAYDVSSFSFFQR	AAYDVSSFSFFQR	2	AAYDVSSFSFFQR2																																			4397.25			2027.1
P02545	P02545	LMNA_HUMAN	LMNA	Prelamin-A/C	1	AAYEAELGDAR	AAYEAELGDAR	2	AAYEAELGDAR2	395096	117992	247086	215095	199843	343570	175102		349593	395028	305161	199897	316739	257227	225548	254382	232671	181555	220194	138505	173976	143704	254724	231136	310314	244032	205893	176676	280062	185140	227417	291873	265819	114477	357119	510522	454106	241176	367051	339432
P02545	P02545	LMNA_HUMAN	LMNA	Prelamin-A/C	1	AAYEAELGDARK	AAYEAELGDARK	2	AAYEAELGDARK2	163566	35430.8	131922	129205	151335	174445			250268	163398	234476	67809.5	193348	171529	150944	219621	140095	119967	144849	96885.7	119995	61471.5	100740	145135	115890	105279	128023	110253	131314	48138.9	113290	159459	35682.3	7503.87	60257.7	83216.8	106214	51680.9	75326	85708.9
P02545	P02545	LMNA_HUMAN	LMNA	Prelamin-A/C	1	AAYEAELGDARK	AAYEAELGDARK	3	AAYEAELGDARK3	78901.1	73145	134005	118888	163340	148882			206082	125619	133875	63280.6	141772	142530	279076	151259	193638	117847	125914	100152	87397	48925.4	78812.6	130361	70746.7	86890.8	93380.8	85423.5	109835	43514.7	65570.7	132244	39111.4	21545.6	95089.1	85396.3	121207	60882.2	85373.8	111049
P51649	P51649	SSDH_HUMAN	ALDH5A1	Succinate-semialdehyde dehydrogenase, mitochondrial	1	AAYEAFCR	AAYEAFC(UniMod:4)R	2	AAYEAFC(UniMod:4)R2																																	38367.9		28947.5	17630.1	29013.7	12213	30098
P05141	P05141	ADT2_HUMAN	SLC25A5	ADP/ATP translocase 2	1	AAYFGIYDTAK	AAYFGIYDTAK	2	AAYFGIYDTAK2	219064		71091.9	144257	70380.3	100231	131652		146900	49566.2	90570.9	37457.2	70456.1	120637	173816	101044	96093.8	58541.6	47397.5	93491	77378.7	135566		67946.3	58140.5	57506.6	66667.6	97288.7	73465	65757.7	95889	104515	19164.6
P12235	P12235;P12236	ADT1_HUMAN	SLC25A4	ADP/ATP translocase 1	0	AAYFGVYDTAK	AAYFGVYDTAK	2	AAYFGVYDTAK2	1760000	484302	1710000	2090000	1240000	869674	1420000	1430000	1580000	1270000	1360000	1840000	848609	1520000	1680000	1760000	1380000	2420000	2960000	3430000	1360000	2250000	924573	2900000	1140000	2970000	273646	2780000	2010000	2240000	2550000	2160000	13997.3	10890.8	9562.52	9214.55	24870.9	6491.6	8958.51
O00186	O00186	STXB3_HUMAN	STXBP3	Syntaxin-binding protein 3	1	AAYIYFTDFCPDNLFNK	AAYIYFTDFC(UniMod:4)PDNLFNK	2	AAYIYFTDFC(UniMod:4)PDNLFNK2																																	3052.55		5731.52	3335.65	4083.92	1994.19	5124.41
P49821	P49821	NDUV1_HUMAN	NDUFV1	NADH dehydrogenase [ubiquinone] flavoprotein 1, mitochondrial	1	AAYIYIR	AAYIYIR	2	AAYIYIR2		66214.9	20071.9		30934.4	23505.9					27665.4		16530.9	13476	22879.4		34690.5	25177.1	17117.5	27429.1	45589.6											26819.8	15822.1		36194.4	2885.93	5772.38		18836.2
Q92614	Q92614	MY18A_HUMAN	MYO18A	Unconventional myosin-XVIIIa	1	AAYLLGCSLEELSSAIFK	AAYLLGC(UniMod:4)SLEELSSAIFK	2	AAYLLGC(UniMod:4)SLEELSSAIFK2																																	4903.51		6952.48		6963.71	5573.7	4304.49
Q14839	Q14839	CHD4_HUMAN	CHD4	Chromodomain-helicase-DNA-binding protein 4	1	AAYLNMSEDPSHPSMALNTR	AAYLNMSEDPSHPSMALNTR	3	AAYLNMSEDPSHPSMALNTR3																																	2983.87	1196.49	3453.95	4145.02	2892.19	5451.95	3533.09
P04083	P04083	ANXA1_HUMAN	ANXA1	Annexin A1	1	AAYLQETGKPLDETLK	AAYLQETGKPLDETLK	2	AAYLQETGKPLDETLK2															3806.94																		2733.96	10170.8	1617.67	2151.88	2138.25	2760.05		4421.25
P04083	P04083	ANXA1_HUMAN	ANXA1	Annexin A1	1	AAYLQETGKPLDETLK	AAYLQETGKPLDETLK	3	AAYLQETGKPLDETLK3			7772.2												38146.9		15957.8		7747.8									6910.18			12820.3		12455.7	79021.2	13652.5	12560.1	10565.2	8283.74	14399.8	34411.4
Q8N163	Q8N163	CCAR2_HUMAN	CCAR2	Cell cycle and apoptosis regulator protein 2	1	AAYNPGQAVPWNAVK	AAYNPGQAVPWNAVK	2	AAYNPGQAVPWNAVK2																																	3591.4	12845			2682.4		5481.52	18051.7
Q9C0B1	Q9C0B1	FTO_HUMAN	FTO	Alpha-ketoglutarate-dependent dioxygenase FTO	1	AAYNVTLLNFMDPQK	AAYNVTLLNFMDPQK	2	AAYNVTLLNFMDPQK2																																	7440.66		8851.18	7111.38	6748.21	8670.72	8070.68
P54136	P54136	SYRC_HUMAN	RARS1	Arginine--tRNA ligase, cytoplasmic	1	AAYPDLENPPLLVTPSQQAK	AAYPDLENPPLLVTPSQQAK	2	AAYPDLENPPLLVTPSQQAK2						3611.56			5039.85						11846.8										4117.2				3091.58		6434.44		15603.9	5729.09	18024.4	37266.1	18518.9	37384.6	11442.4	5865.37
P52758	P52758	RIDA_HUMAN	RIDA	2-iminobutanoate/2-iminopropanoate deaminase	1	AAYQVAALPK	AAYQVAALPK	2	AAYQVAALPK2	52401.9		66373.2	86923.4	58161.6	86589.1			113762	51110.6	38987.1	96797.1	80416.3	41630.2	75867.5	36438.4	55345.7	99766.8	71923.4	113434	82890.4	26466.8	81515.2	94738	47441.2	57938.3	62390.7	52240.1	57967	58133.7	74572	131841	20110.4	38098.8	19114.1	12014.7	17124.9	12031.7	26963.8
O60551	O60551	NMT2_HUMAN	NMT2	Glycylpeptide N-tetradecanoyltransferase 2	1	AAYSFYNIHTETPLLDLMSDALILAK	AAYSFYNIHTETPLLDLMSDALILAK	3	AAYSFYNIHTETPLLDLMSDALILAK3																																	8876.45		13689.2	9320.6			13710.1
P30419	P30419	NMT1_HUMAN	NMT1	Glycylpeptide N-tetradecanoyltransferase 1	1	AAYSFYNVHTQTPLLDLMSDALVLAK	AAYSFYNVHTQTPLLDLMSDALVLAK	3	AAYSFYNVHTQTPLLDLMSDALVLAK3																																	12945.7	13229.8	35624.2	20224.7	27911.5	14860.7	23282.8	25322.5
Q9Y4E8	P51784;Q13107;Q9Y4E8	UBP15_HUMAN	USP15	Ubiquitin carboxyl-terminal hydrolase 15	0	AAYVLFYQR	AAYVLFYQR	2	AAYVLFYQR2																																	3337.1	12506.6	9042.89				5931.5
Q9Y6Y8	Q9Y6Y8	S23IP_HUMAN	SEC23IP	SEC23-interacting protein	1	AAYWEEEPAEVR	AAYWEEEPAEVR	2	AAYWEEEPAEVR2																																			3131.59
Q9Y6Y8	Q9Y6Y8	S23IP_HUMAN	SEC23IP	SEC23-interacting protein	1	AAYWEEEPAEVRR	AAYWEEEPAEVRR	3	AAYWEEEPAEVRR3																																	3094.49		4309.85		4803.27	4073.12	3565.05
O95155	O95155	UBE4B_HUMAN	UBE4B	Ubiquitin conjugation factor E4 B	1	ACADAGLLDESFLR	AC(UniMod:4)ADAGLLDESFLR	2	AC(UniMod:4)ADAGLLDESFLR2																																	7629.89		5006.72	6845.22	7945.57	7048.46
P62873	P62873	GBB1_HUMAN	GNB1	Guanine nucleotide-binding protein G(I)/G(S)/G(T) subunit beta-1	1	ACADATLSQITNNIDPVGR	AC(UniMod:4)ADATLSQITNNIDPVGR	2	AC(UniMod:4)ADATLSQITNNIDPVGR2	13984	15243.6	19453.4	15929	16453.1	13347.7			16201.3	15938.9	17898.9	16977.1	12712.8	17177.7		13123.8		18862.8	14617.6	14819.5	16004.2	20623.3	19525.8	23292	19645.4	28775.7	15003.2	22929.5	16843.2	18693.8	14752.2	11822.6	6681.27		2886.57					15090.1
Q5T4S7	Q5T4S7	UBR4_HUMAN	UBR4	E3 ubiquitin-protein ligase UBR4	1	ACAEIAAQR	AC(UniMod:4)AEIAAQR	2	AC(UniMod:4)AEIAAQR2																																	3911.82		6278.25	2648.37	3697.9	4432.09	5036.74
Q96QK1	Q96QK1	VPS35_HUMAN	VPS35	Vacuolar protein sorting-associated protein 35	1	ACAELHQNVNVK	AC(UniMod:4)AELHQNVNVK	2	AC(UniMod:4)AELHQNVNVK2																																	3797.69	697.642	7940.04	8978.18	3511.5	11819.7	7425.68
Q96QK1	Q96QK1	VPS35_HUMAN	VPS35	Vacuolar protein sorting-associated protein 35	1	ACAELHQNVNVK	AC(UniMod:4)AELHQNVNVK	3	AC(UniMod:4)AELHQNVNVK3																																	6520.98	8730.18	26440.7	17199	5494.56	17868.6	16057.5
Q6AI08	Q6AI08	HEAT6_HUMAN	HEATR6	HEAT repeat-containing protein 6	1	ACALQVLSAILEGSK	AC(UniMod:4)ALQVLSAILEGSK	2	AC(UniMod:4)ALQVLSAILEGSK2																																	2359.12				2200.67	2064.81	1120.26
P31040	P31040	SDHA_HUMAN	SDHA	Succinate dehydrogenase [ubiquinone] flavoprotein subunit, mitochondrial	1	ACALSIEESCR	AC(UniMod:4)ALSIEESC(UniMod:4)R	2	AC(UniMod:4)ALSIEESC(UniMod:4)R2																																	15610.7	9993.62	12740.6	24491.6	13626.8	12629	14130.5
P31040	P31040	SDHA_HUMAN	SDHA	Succinate dehydrogenase [ubiquinone] flavoprotein subunit, mitochondrial	1	ACALSIEESCRPGDK	AC(UniMod:4)ALSIEESC(UniMod:4)RPGDK	2	AC(UniMod:4)ALSIEESC(UniMod:4)RPGDK2														84.1168																			11822.2	21162	12962	26836.9	11173.4	25180.4	16154.4
P31040	P31040	SDHA_HUMAN	SDHA	Succinate dehydrogenase [ubiquinone] flavoprotein subunit, mitochondrial	1	ACALSIEESCRPGDK	AC(UniMod:4)ALSIEESC(UniMod:4)RPGDK	3	AC(UniMod:4)ALSIEESC(UniMod:4)RPGDK3																																	109733	235640	129623	140206	68201.9	127097	156488
O95825	O95825	QORL1_HUMAN	CRYZL1	Quinone oxidoreductase-like protein 1	1	ACALSQINTK	AC(UniMod:4)ALSQINTK	2	AC(UniMod:4)ALSQINTK2																																	5302.05		3382.63	6298.11	3934.49	4089.68	4181.11
Q99683	Q99683	M3K5_HUMAN	MAP3K5	Mitogen-activated protein kinase kinase kinase 5	1	ACANDLLVDEFLK	AC(UniMod:4)ANDLLVDEFLK	2	AC(UniMod:4)ANDLLVDEFLK2																																	4352.56		5586.58		3425.84	4043.69	2962.94
P00558	P00558	PGK1_HUMAN	PGK1	Phosphoglycerate kinase 1	1	ACANPAAGSVILLENLR	AC(UniMod:4)ANPAAGSVILLENLR	2	AC(UniMod:4)ANPAAGSVILLENLR2	55558.7	60832.9	39458.5	107482	49671.1	66878.6	30274.8	33969.9	119219	76516.4	84747.2	122501	73729.3	36350.7	37234.7	41391.5	50822.7	49126.6	76191.7	30509.2	28802.4	28259.2	66309.2	113854	109223	112108	98765.2	82596.7	51095.4	49050.2	39719.8	41961.9	740070	650063	659483	207893	275317	337571	365246	146495
P00558	P00558	PGK1_HUMAN	PGK1	Phosphoglycerate kinase 1	1	ACANPAAGSVILLENLR	AC(UniMod:4)ANPAAGSVILLENLR	3	AC(UniMod:4)ANPAAGSVILLENLR3	83245.6	109630	48381.7	141251	92561.8	90671.8	60190.6		156987	111642	138813	171210	112215	37410.9	53508.1	69272.4	65902	74650.5	124011	30272.8	41553	26864.4	92963.3	141904	194368	171689	151180	121381	88072.9	74481.1	63423.4	63201.9	1770000	736942	1380000	1450000	1080000	1050000	1400000	421439
P55042	P55040;P55042;O75628	RAD_HUMAN	RRAD	GTP-binding protein RAD	0	ACAVVFDCK	AC(UniMod:4)AVVFDC(UniMod:4)K	2	AC(UniMod:4)AVVFDC(UniMod:4)K2																																	9738.52	5822.32	29337	4337.05	6271.81	6176.13	13302.4
Q7Z3D6	Q7Z3D6	GLUCM_HUMAN	DGLUCY	D-glutamate cyclase, mitochondrial	1	ACCSLGGEQGQPVHMGDPELLGIK	AC(UniMod:4)C(UniMod:4)SLGGEQGQPVHMGDPELLGIK	3	AC(UniMod:4)C(UniMod:4)SLGGEQGQPVHMGDPELLGIK3																																	121510	17921.2	99975.8	185196	78836.1	80678.5	88360.6	8043.03
Q8WZ42	Q8WZ42	TITIN_HUMAN	TTN	Titin	1	ACDALYPPGPPSNPK	AC(UniMod:4)DALYPPGPPSNPK	2	AC(UniMod:4)DALYPPGPPSNPK2	706739	580458	596612	551454	433753	493806		434252	543768	889978	692588	787037	545387	659659	550686	572877	556805	754319	1030000	522538	581955	1350000	975737	1350000	994316	808231	712845	1030000	649944	849048	862967	875246	45987.6	34649.8	76743.9	44724.6	157231	22468.7	26241.3
Q8WZ42	Q8WZ42	TITIN_HUMAN	TTN	Titin	1	ACDALYPPGPPSNPKVTDTSR	AC(UniMod:4)DALYPPGPPSNPKVTDTSR	3	AC(UniMod:4)DALYPPGPPSNPKVTDTSR3	42848.7	162170	121883	50556.1	74852.1	45402.3		90061.7	34802.9	31106.3	16205.6	161366	41907.3	49872.7	97953.8	43028.7	66114.1	201599	96047.6	115920	79343.8	218886	140661	124920	119994	51778.8	109467	230036	123592	191418	151655	106538
O00469	O00469	PLOD2_HUMAN	PLOD2	Procollagen-lysine,2-oxoglutarate 5-dioxygenase 2	1	ACDELVEEMEHYGK	AC(UniMod:4)DELVEEMEHYGK	2	AC(UniMod:4)DELVEEMEHYGK2																																				2618.12
O00469	O00469	PLOD2_HUMAN	PLOD2	Procollagen-lysine,2-oxoglutarate 5-dioxygenase 2	1	ACDELVEEMEHYGK	AC(UniMod:4)DELVEEMEHYGK	3	AC(UniMod:4)DELVEEMEHYGK3																																				1915.37
Q6Y7W6	Q6Y7W6	GGYF2_HUMAN	GIGYF2	GRB10-interacting GYF protein 2	1	ACDESFQPLGDIMK	AC(UniMod:4)DESFQPLGDIMK	2	AC(UniMod:4)DESFQPLGDIMK2																																		5026.38		4824.29	4634.22	4577.08
P48449	P48449	LSS_HUMAN	LSS	Lanosterol synthase	1	ACDFLLSR	AC(UniMod:4)DFLLSR	2	AC(UniMod:4)DFLLSR2																																			16325.3		11550.8			12367.6
Q96BR5	Q96BR5	COA7_HUMAN	COA7	Cytochrome c oxidase assembly factor 7	1	ACDGGYTSSCFNLSAMFLQGAPGFPK	AC(UniMod:4)DGGYTSSC(UniMod:4)FNLSAMFLQGAPGFPK	3	AC(UniMod:4)DGGYTSSC(UniMod:4)FNLSAMFLQGAPGFPK3																																	3822.98				4728.29	4378.73	5764.4
P05156	P05156	CFAI_HUMAN	CFI	Complement factor I	1	ACDGINDCGDQSDELCCK	AC(UniMod:4)DGINDC(UniMod:4)GDQSDELC(UniMod:4)C(UniMod:4)K	2	AC(UniMod:4)DGINDC(UniMod:4)GDQSDELC(UniMod:4)C(UniMod:4)K2																																	1502.83	1793.28	564.463	2588.56	1743.99	2160.91	1044.28	13754
Q9Y5A7	Q9Y5A7	NUB1_HUMAN	NUB1	NEDD8 ultimate buster 1	1	ACDGNVDHAATHITNR	AC(UniMod:4)DGNVDHAATHITNR	3	AC(UniMod:4)DGNVDHAATHITNR3																																	1963.34		1502.53			1956.98
O00273	O00273	DFFA_HUMAN	DFFA	DNA fragmentation factor subunit alpha	1	ACDILAIDK	AC(UniMod:4)DILAIDK	2	AC(UniMod:4)DILAIDK2																																	27976.7		30962.9	20005	7538.24	6516.24	33119.8	52096
Q96BR5	Q96BR5	COA7_HUMAN	COA7	Cytochrome c oxidase assembly factor 7	1	ACDLGHIWACANASR	AC(UniMod:4)DLGHIWAC(UniMod:4)ANASR	2	AC(UniMod:4)DLGHIWAC(UniMod:4)ANASR2																																			1925.59	3014.34
Q96BR5	Q96BR5	COA7_HUMAN	COA7	Cytochrome c oxidase assembly factor 7	1	ACDLGHIWACANASR	AC(UniMod:4)DLGHIWAC(UniMod:4)ANASR	3	AC(UniMod:4)DLGHIWAC(UniMod:4)ANASR3																																			5841.68	4080.58	3857.16		7620.82
Q8WZ42	Q8WZ42	TITIN_HUMAN	TTN	Titin	1	ACDPIYKPGPPNNPK	AC(UniMod:4)DPIYKPGPPNNPK	2	AC(UniMod:4)DPIYKPGPPNNPK2	18072.4	19935.7	24575.8	16864	22324.7	6610.93			22249.4	17912.9	24502.1		17176.7	30750.5	14352	14262.8	17298.9	30240	32774.2	21288.8	25582.5	31593.4	24120.8	40343.1	11477.2	15172.8	21123.5	35049.8	19414.5	12340.1	25465.6	22044.1					1969.46
Q8WZ42	Q8WZ42	TITIN_HUMAN	TTN	Titin	1	ACDPIYKPGPPNNPK	AC(UniMod:4)DPIYKPGPPNNPK	3	AC(UniMod:4)DPIYKPGPPNNPK3	85566.2	175690	222199	137653	154901	127776			137611	155510	144725	61951.9	152082	185894	151336	86716.6	220727	251608	231720	190343	163902	337027	133829	309404	92582.7	166611	132160	240142	154041	108315	214436	225032	4287.79		9887.74	5726.87	11401	2698.47
Q8WZ42	Q8WZ42	TITIN_HUMAN	TTN	Titin	1	ACDPVFKPGPPTNAHIVDTTK	AC(UniMod:4)DPVFKPGPPTNAHIVDTTK	4	AC(UniMod:4)DPVFKPGPPTNAHIVDTTK4	21613	31354.1	31606	14878	29091.6	20794.1				21285.6		16145.8	19754.7	42101.5	28546.4		29787.3	25270.3	39840.5	21554.5	11581.8	43045.7		45795.8	24448.3	18614	16618.7	24333.1	17981.1	14126.2	24120.4	32796.2
Q96T76	Q96T76	MMS19_HUMAN	MMS19	MMS19 nucleotide excision repair protein homolog	1	ACDSVTSNVLPLLLEQFHK	AC(UniMod:4)DSVTSNVLPLLLEQFHK	3	AC(UniMod:4)DSVTSNVLPLLLEQFHK3															6408.58																		5396.3		9128.04	5483.21	4764.8	8193.59	4843.21
Q8WZ42	Q8WZ42	TITIN_HUMAN	TTN	Titin	1	ACDTVFKPGPPGNPR	AC(UniMod:4)DTVFKPGPPGNPR	2	AC(UniMod:4)DTVFKPGPPGNPR2		7916.38	9570.73	6263.85	7934.8	6976.74			7909.13	10796.1	8447.87		7554.08	16365.9	7734.94	5197.84	7907.63	12939.8	17026	7637.52	9218.95	7658.95	8886.55	14809.8			7558.45	12935	9203.79		7180.31	15293.5
Q8WZ42	Q8WZ42	TITIN_HUMAN	TTN	Titin	1	ACDTVFKPGPPGNPR	AC(UniMod:4)DTVFKPGPPGNPR	3	AC(UniMod:4)DTVFKPGPPGNPR3		48533.4	34556	39593.4	58073.5	26792.9			31369.1	30156.1	28181.2		34277.6	45277.5	39479	16305.2	61052	57344.1	63045.3	40481.5	38053.8	41851.6	30091.6	55509.4		21626.5	33860.7	62415.3	49151.7		45524.6	39538
P36915	P36915	GNL1_HUMAN	GNL1	Guanine nucleotide-binding protein-like 1	1	ACEAITVGK	AC(UniMod:4)EAITVGK	2	AC(UniMod:4)EAITVGK2																																	3969.67		3510.16			4743.28	3796.08
P35555	P35555	FBN1_HUMAN	FBN1	Fibrillin-1	1	ACEDIDECSLPNICVFGTCHNLPGLFR	AC(UniMod:4)EDIDEC(UniMod:4)SLPNIC(UniMod:4)VFGTC(UniMod:4)HNLPGLFR	3	AC(UniMod:4)EDIDEC(UniMod:4)SLPNIC(UniMod:4)VFGTC(UniMod:4)HNLPGLFR3																																	5329.87	18717.6	8749.93	10781.1	16682	9968.46	12194.6	70801.1
O75339	O75339	CILP1_HUMAN	CILP	Cartilage intermediate layer protein 1	1	ACEEAPPSAAHFR	AC(UniMod:4)EEAPPSAAHFR	2	AC(UniMod:4)EEAPPSAAHFR2	10470.6	14783.9	61629.5	24791.6	57483	11223.5			27639.2	52268	198863	13138.2	77428.4	38209.5	32434	21712.3	42959.6	20441.4	5809.23	27476.6	20526.7	33591.9	17463.5	30645.6	17488.9	10452.7	43146.4	18561.1	44721.8	12215.4	19307	14849
O75339	O75339	CILP1_HUMAN	CILP	Cartilage intermediate layer protein 1	1	ACEEAPPSAAHFR	AC(UniMod:4)EEAPPSAAHFR	3	AC(UniMod:4)EEAPPSAAHFR3	51523.1	37078.7	253386	88241.9	235693	38397.4	38523.6		103008	186868	494515	74317.6	324489	146978	103725	69223.1	194220	97854.8	23955.5	95977.2	93934.5	118914	76071.7	122273	60719.4	49506.7	142412	73746.3	159250	46945.9	70257.6	61582.3								18321.6
Q9Y490	Q9Y490	TLN1_HUMAN	TLN1	Talin-1	1	ACEFAGFQCQIQFGPHNEQK	AC(UniMod:4)EFAGFQC(UniMod:4)QIQFGPHNEQK	3	AC(UniMod:4)EFAGFQC(UniMod:4)QIQFGPHNEQK3																																	1118.33	8056.5	6848.04	2746.49		5662.7	3589.13
Q9Y4G6	Q9Y4G6	TLN2_HUMAN	TLN2	Talin-2	1	ACEFGGFQAQIQFGPHVEHK	AC(UniMod:4)EFGGFQAQIQFGPHVEHK	3	AC(UniMod:4)EFGGFQAQIQFGPHVEHK3																																			2971.15			1787.43	1641.24
Q9Y4G6	Q9Y4G6	TLN2_HUMAN	TLN2	Talin-2	1	ACEFGGFQAQIQFGPHVEHK	AC(UniMod:4)EFGGFQAQIQFGPHVEHK	4	AC(UniMod:4)EFGGFQAQIQFGPHVEHK4																																			2220.99
Q5W0V3	Q5W0V3	FHI2A_HUMAN	FHIP2A	FHF complex subunit HOOK interacting protein 2A	1	ACEGLMLLVSLPEPAAAK	AC(UniMod:4)EGLMLLVSLPEPAAAK	2	AC(UniMod:4)EGLMLLVSLPEPAAAK2																																	4567.6	2379.34	5943.76	4028.58	4366.07	5293.38	6165.92	6147.22
Q5R3I4	Q5R3I4	TTC38_HUMAN	TTC38	Tetratricopeptide repeat protein 38	1	ACELWEQILQDHPTDMLALK	AC(UniMod:4)ELWEQILQDHPTDMLALK	3	AC(UniMod:4)ELWEQILQDHPTDMLALK3																																	12602.5		9125.89	36620.8	12096.1	14128.2	8632.34
P01024	P01024	CO3_HUMAN	C3	Complement C3	1	ACEPGVDYVYK	AC(UniMod:4)EPGVDYVYK	2	AC(UniMod:4)EPGVDYVYK2		41822.3	11475.9	28958.6	25545.4	19701.4			34956.5	28965.7	41374.1		20663.1	16897.3	19333.5	15541.4	13811.7	8119.35		7610.3				22289.3			21718.5		18430			12685.2	140194	437698	113214	176391	364525	263137	354681	926214
P01024	P01024	CO3_HUMAN	C3	Complement C3	1	ACEPGVDYVYKTR	AC(UniMod:4)EPGVDYVYKTR	2	AC(UniMod:4)EPGVDYVYKTR2																																								23152.3
P01024	P01024	CO3_HUMAN	C3	Complement C3	1	ACEPGVDYVYKTR	AC(UniMod:4)EPGVDYVYKTR	3	AC(UniMod:4)EPGVDYVYKTR3		15191.4		5780.03										4604.19															7884.86										4484.29	115220
Q969Q1	Q969Q1	TRI63_HUMAN	TRIM63	E3 ubiquitin-protein ligase TRIM63	1	ACEVAPLQSVFQGQK	AC(UniMod:4)EVAPLQSVFQGQK	2	AC(UniMod:4)EVAPLQSVFQGQK2																																	7589.45		13086	3946.77	5048.26	6847.47	9441.44
Q9NRP4	Q9NRP4	SDHF3_HUMAN	SDHAF3	Succinate dehydrogenase assembly factor 3, mitochondrial	1	ACFGTFLPEEK	AC(UniMod:4)FGTFLPEEK	2	AC(UniMod:4)FGTFLPEEK2																																	11403.1		10421.3		6495.61		9012.46
Q14847	Q14847	LASP1_HUMAN	LASP1	LIM and SH3 domain protein 1	1	ACFHCETCK	AC(UniMod:4)FHC(UniMod:4)ETC(UniMod:4)K	2	AC(UniMod:4)FHC(UniMod:4)ETC(UniMod:4)K2
Q14847	Q14847	LASP1_HUMAN	LASP1	LIM and SH3 domain protein 1	1	ACFHCETCK	AC(UniMod:4)FHC(UniMod:4)ETC(UniMod:4)K	3	AC(UniMod:4)FHC(UniMod:4)ETC(UniMod:4)K3
Q86VF7	Q86VF7	NRAP_HUMAN	NRAP	Nebulin-related-anchoring protein	1	ACFHCEVCK	AC(UniMod:4)FHC(UniMod:4)EVC(UniMod:4)K	2	AC(UniMod:4)FHC(UniMod:4)EVC(UniMod:4)K2																																			1009.58
Q86VF7	Q86VF7	NRAP_HUMAN	NRAP	Nebulin-related-anchoring protein	1	ACFHCEVCK	AC(UniMod:4)FHC(UniMod:4)EVC(UniMod:4)K	3	AC(UniMod:4)FHC(UniMod:4)EVC(UniMod:4)K3
Q9H9P8	Q9H9P8	L2HDH_HUMAN	L2HGDH	L-2-hydroxyglutarate dehydrogenase, mitochondrial	1	ACFLGATVK	AC(UniMod:4)FLGATVK	2	AC(UniMod:4)FLGATVK2																																	6717.61		10299.3				7065.37
P35573	P35573	GDE_HUMAN	AGL	Glycogen debranching enzyme	1	ACFLMAHNGWVMGDDPLR	AC(UniMod:4)FLMAHNGWVMGDDPLR	2	AC(UniMod:4)FLMAHNGWVMGDDPLR2																																				1131.96		1452.02
P35573	P35573	GDE_HUMAN	AGL	Glycogen debranching enzyme	1	ACFLMAHNGWVMGDDPLR	AC(UniMod:4)FLMAHNGWVMGDDPLR	3	AC(UniMod:4)FLMAHNGWVMGDDPLR3																																	33370.1	4315.44	31666.2	26164.3	24744	31525.7	5888.4
P35573	P35573	GDE_HUMAN	AGL	Glycogen debranching enzyme	1	ACFLMAHNGWVMGDDPLRNFAEPGSEVYLR	AC(UniMod:4)FLMAHNGWVMGDDPLRNFAEPGSEVYLR	4	AC(UniMod:4)FLMAHNGWVMGDDPLRNFAEPGSEVYLR4
P10643	P10643	CO7_HUMAN	C7	Complement component C7	1	ACGACPLWGK	AC(UniMod:4)GAC(UniMod:4)PLWGK	2	AC(UniMod:4)GAC(UniMod:4)PLWGK2																																	10388.5	13185.2	8606.77	5259.29	13034.1	8752.87	12277.4	46315.7
P24821	P24821	TENA_HUMAN	TNC	Tenascin	1	ACGCAAAPDVK	AC(UniMod:4)GC(UniMod:4)AAAPDVK	2	AC(UniMod:4)GC(UniMod:4)AAAPDVK2																																				4090.04
Q6H8Q1	Q6H8Q1	ABLM2_HUMAN	ABLIM2	Actin-binding LIM protein 2	1	ACGCDLAEGGFFVR	AC(UniMod:4)GC(UniMod:4)DLAEGGFFVR	2	AC(UniMod:4)GC(UniMod:4)DLAEGGFFVR2																																	12235.5		10863.9	16002.2		11331.9	23147.1
P62879	P62879	GBB2_HUMAN	GNB2	Guanine nucleotide-binding protein G(I)/G(S)/G(T) subunit beta-2	1	ACGDSTLTQITAGLDPVGR	AC(UniMod:4)GDSTLTQITAGLDPVGR	2	AC(UniMod:4)GDSTLTQITAGLDPVGR2	18166.6	22163.3	19848.8	14199.4	18459.8	20514.8			17167.9	14576.7	22915.6	21531.4	23307.5	17525.5	16230.6	12181.9	15003.9	15926.4	21738.4	16963	22753	12876.4	22211.7	26275.9	26848.7	23017.4	24373.3	22814.2	25330.6	35318.3	10991.1	18465.6	8837.56			11496.6	6055.63	7730.87	6002.54	19835.5
P62879	P62879	GBB2_HUMAN	GNB2	Guanine nucleotide-binding protein G(I)/G(S)/G(T) subunit beta-2	1	ACGDSTLTQITAGLDPVGR	AC(UniMod:4)GDSTLTQITAGLDPVGR	3	AC(UniMod:4)GDSTLTQITAGLDPVGR3	11098.2		22686.2	9637	18120.8	10913.4			16937	10655.1	14681	10066.6	13904.5	7748.5		8484.13		19027.6	17163.9		14680.4		14934.6	17914.5	27746.9	16287.9	21919.4	12092.1	18319.9	14434.6	13800.6	9835.38
Q96G03	Q96G03	PGM2_HUMAN	PGM2	Phosphopentomutase	1	ACGKFEISAIR	AC(UniMod:4)GKFEISAIR	3	AC(UniMod:4)GKFEISAIR3																																			2582.08			2250.51	4284.34
Q9HCG7	Q9HCG7	GBA2_HUMAN	GBA2	Non-lysosomal glucosylceramidase	1	ACGLGEGDTEVFPTQHVVR	AC(UniMod:4)GLGEGDTEVFPTQHVVR	3	AC(UniMod:4)GLGEGDTEVFPTQHVVR3																																				2366.95	909.952	2744.19
P50583	P50583	AP4A_HUMAN	NUDT2	Bis(5'-nucleosyl)-tetraphosphatase [asymmetrical]	1	ACGLIIFR	AC(UniMod:4)GLIIFR	2	AC(UniMod:4)GLIIFR2																																	2987.29		24269.9				5988.71
Q99536	Q99536	VAT1_HUMAN	VAT1	Synaptic vesicle membrane protein VAT-1 homolog	1	ACGLNFADLMAR	AC(UniMod:4)GLNFADLMAR	2	AC(UniMod:4)GLNFADLMAR2																																	52881.5	62045	81860	20116.4	59236.3	17882.7	94108.1	161398
Q9HCJ6	Q9HCJ6	VAT1L_HUMAN	VAT1L	Synaptic vesicle membrane protein VAT-1 homolog-like	1	ACGLNFIDLMVR	AC(UniMod:4)GLNFIDLMVR	2	AC(UniMod:4)GLNFIDLMVR2																																	70998.9		15315	25575.9	11807.8	20484.5	19956.3
P09382	P09382	LEG1_HUMAN	LGALS1	Galectin-1	1	ACGLVASNLNLKPGECLR	AC(UniMod:4)GLVASNLNLKPGEC(UniMod:4)LR	3	AC(UniMod:4)GLVASNLNLKPGEC(UniMod:4)LR3																															4636.31		3923.28	5767.38	3947.54	7009.98	3324.89		4650.5
P22234	P22234	PUR6_HUMAN	PAICS	Bifunctional phosphoribosylaminoimidazole carboxylase/phosphoribosylaminoimidazole succinocarboxamide synthetase	1	ACGNFGIPCELR	AC(UniMod:4)GNFGIPC(UniMod:4)ELR	2	AC(UniMod:4)GNFGIPC(UniMod:4)ELR2															64605.1																		37668.9		50950.1	19673.8	59951		40305.5
O14964	O14964	HGS_HUMAN	HGS	Hepatocyte growth factor-regulated tyrosine kinase substrate	1	ACGQIFCGK	AC(UniMod:4)GQIFC(UniMod:4)GK	2	AC(UniMod:4)GQIFC(UniMod:4)GK2																																	6590.29	5034.99	9392.63			4652.7
P15924	P15924	DESP_HUMAN	DSP	Desmoplakin	1	ACGSEIMQK	AC(UniMod:4)GSEIMQK	2	AC(UniMod:4)GSEIMQK2										24319.5													23802.4										12316.6		11636.9	6072.56	13931.5	5674.4	5976.86
Q8WV93	Q8WV93	AFG1L_HUMAN	AFG1L	AFG1-like ATPase	1	ACGTVADCTFEELCERPLGASDYLELSK	AC(UniMod:4)GTVADC(UniMod:4)TFEELC(UniMod:4)ERPLGASDYLELSK	3	AC(UniMod:4)GTVADC(UniMod:4)TFEELC(UniMod:4)ERPLGASDYLELSK3																																						889.948
P32121	P32121	ARRB2_HUMAN	ARRB2	Beta-arrestin-2	1	ACGVDFEIR	AC(UniMod:4)GVDFEIR	2	AC(UniMod:4)GVDFEIR2																																	14678.6	30502.7	20323.3		9433.68
P49407	P49407	ARRB1_HUMAN	ARRB1	Beta-arrestin-1	1	ACGVDYEVK	AC(UniMod:4)GVDYEVK	2	AC(UniMod:4)GVDYEVK2																																	25951.1	29539.1	21824.4	15848.1	25918	16247.5	19853.3
P55769	P55769	NH2L1_HUMAN	SNU13	NHP2-like protein 1	1	ACGVSRPVIACSVTIK	AC(UniMod:4)GVSRPVIAC(UniMod:4)SVTIK	3	AC(UniMod:4)GVSRPVIAC(UniMod:4)SVTIK3																																	10462.2		9867.15	4724.86		10810	8329.96	82619.2
P29353	P29353	SHC1_HUMAN	SHC1	SHC-transforming protein 1	1	ACHILECPEGLAQDVISTIGQAFELR	AC(UniMod:4)HILEC(UniMod:4)PEGLAQDVISTIGQAFELR	3	AC(UniMod:4)HILEC(UniMod:4)PEGLAQDVISTIGQAFELR3																																	9582.3		15312.4	9423.67	9943.34	16339.5	14206.7	30492.7
P29144	P29144	TPP2_HUMAN	TPP2	Tripeptidyl-peptidase 2	1	ACIDSNEDGDLSK	AC(UniMod:4)IDSNEDGDLSK	2	AC(UniMod:4)IDSNEDGDLSK2			1552.74			1351.69			1464.27										2460.06								1380.98						12958.6	10208.5	17230.7	31126.8	9119.3	23099.7	14458.7
Q8NBX0	Q8NBX0	SCPDL_HUMAN	SCCPDH	Saccharopine dehydrogenase-like oxidoreductase	1	ACIENGASCIDISGEPQFLELMQLK	AC(UniMod:4)IENGASC(UniMod:4)IDISGEPQFLELMQLK	3	AC(UniMod:4)IENGASC(UniMod:4)IDISGEPQFLELMQLK3																																	873.638		925.671	826.626		1644.73	779.831
A0AVT1	A0AVT1	UBA6_HUMAN	UBA6	Ubiquitin-like modifier-activating enzyme 6	1	ACIGDTLCQK	AC(UniMod:4)IGDTLC(UniMod:4)QK	2	AC(UniMod:4)IGDTLC(UniMod:4)QK2																																	10798.8		13464		11918.1	10162.3	8563.38
P00742	P00742	FA10_HUMAN	F10	Coagulation factor X	1	ACIPTGPYPCGK	AC(UniMod:4)IPTGPYPC(UniMod:4)GK	2	AC(UniMod:4)IPTGPYPC(UniMod:4)GK2																																	8783.43	330341	4093.79		9845.3		12838	41392.8
Q6YN16	Q6YN16	HSDL2_HUMAN	HSDL2	Hydroxysteroid dehydrogenase-like protein 2	1	ACIPYLK	AC(UniMod:4)IPYLK	2	AC(UniMod:4)IPYLK2					8008.37							15226.9							9153.13														12984		8734.19		4438.15		9314.96
Q6YN16	Q6YN16	HSDL2_HUMAN	HSDL2	Hydroxysteroid dehydrogenase-like protein 2	1	ACIPYLKK	AC(UniMod:4)IPYLKK	2	AC(UniMod:4)IPYLKK2	76401.5	287124	106796	134338	159909	57611.9			103539	122479	169872	40860.9	66400.2	33447.6	94982.2	31552.2	178448	303894	163265	112543	60675.7	70486.4	53787.7	202500	67545.6	121194	202283	233180	237700	38365.1	140685	82199.7	3988.46		4489.8	2747.08	4224.3	3047.99	7478.83
Q9H0Z9	Q9BX46;Q9H0Z9	RBM38_HUMAN	RBM38	RNA-binding protein 38	0	ACKDPNPIIDGR	AC(UniMod:4)KDPNPIIDGR	2	AC(UniMod:4)KDPNPIIDGR2	8170.12		8248.57	7477.37	5570.1	8529.1			6672.53	5597.36	5396.43	7021.84	7845.14	5516.5		9791.18	4696.95	9248.86	4997.19	7986.23	6688.1	5017.38	5228.53	6325.69		6008.99	7573.82	4670.91	7673.73		6735.91	4102.53	411.607				1877.56	908.622
Q07866	Q07866	KLC1_HUMAN	KLC1	Kinesin light chain 1	1	ACKVDSPTVTTTLK	AC(UniMod:4)KVDSPTVTTTLK	2	AC(UniMod:4)KVDSPTVTTTLK2																																				716.78	1217.07	796.823	560.068
Q07866	Q07866	KLC1_HUMAN	KLC1	Kinesin light chain 1	1	ACKVDSPTVTTTLK	AC(UniMod:4)KVDSPTVTTTLK	3	AC(UniMod:4)KVDSPTVTTTLK3																																	1450.55		1852.63		1654.53	1509.04	2242.62
P49327	P49327	FAS_HUMAN	FASN	Fatty acid synthase	1	ACLDTAVENMPSLK	AC(UniMod:4)LDTAVENMPSLK	2	AC(UniMod:4)LDTAVENMPSLK2																																	7075.72	6905.3	12980.5	5724.8	8573.77	3158.85	14344.6	10583.8
P53801	P53801	PTTG_HUMAN	PTTG1IP	Pituitary tumor-transforming gene 1 protein-interacting protein	1	ACLDYPVTSVLPPASLCK	AC(UniMod:4)LDYPVTSVLPPASLC(UniMod:4)K	2	AC(UniMod:4)LDYPVTSVLPPASLC(UniMod:4)K2			6889.43		8379.32	2458.45			12969.3	5617.66	16654.7	5904.41	4184.82		8090.65				5431.07				3591.09	11173.2		9284.59	10156.4	9915.33	11943.4		7893.67	2353.61	2821.56	12525.2
A6NHZ5	A6NHZ5	LR14B_HUMAN	LRRC14B	Leucine-rich repeat-containing protein 14B	1	ACLEALVR	AC(UniMod:4)LEALVR	2	AC(UniMod:4)LEALVR2																																			8546.81
Q15327	Q15327	ANKR1_HUMAN	ANKRD1	Ankyrin repeat domain-containing protein 1	1	ACLEGHLAIVEK	AC(UniMod:4)LEGHLAIVEK	2	AC(UniMod:4)LEGHLAIVEK2																																	7453.16		11626.1	6782.89	11067.1	18139.2	7455.51
Q15327	Q15327	ANKR1_HUMAN	ANKRD1	Ankyrin repeat domain-containing protein 1	1	ACLEGHLAIVEK	AC(UniMod:4)LEGHLAIVEK	3	AC(UniMod:4)LEGHLAIVEK3																																	3582.1				3483.72	4409.7	4544.72
P35998	P35998	PRS7_HUMAN	PSMC2	26S proteasome regulatory subunit 7	1	ACLIFFDEIDAIGGAR	AC(UniMod:4)LIFFDEIDAIGGAR	2	AC(UniMod:4)LIFFDEIDAIGGAR2															5765																			8222.47	9852.11
P12814	P12814	ACTN1_HUMAN	ACTN1	Alpha-actinin-1	1	ACLISLGYDIGNDPQGEAEFAR	AC(UniMod:4)LISLGYDIGNDPQGEAEFAR	2	AC(UniMod:4)LISLGYDIGNDPQGEAEFAR2																																		1336.06		1178.48		1202.04
P12814	P12814	ACTN1_HUMAN	ACTN1	Alpha-actinin-1	1	ACLISLGYDIGNDPQGEAEFAR	AC(UniMod:4)LISLGYDIGNDPQGEAEFAR	3	AC(UniMod:4)LISLGYDIGNDPQGEAEFAR3																																		4132.82
O43707	O43707	ACTN4_HUMAN	ACTN4	Alpha-actinin-4	1	ACLISLGYDVENDR	AC(UniMod:4)LISLGYDVENDR	2	AC(UniMod:4)LISLGYDVENDR2															9910.7																		22501.6	43921.5	16518.4	22203.5	10353.3	30846.8	16141.4
O43707	O43707	ACTN4_HUMAN	ACTN4	Alpha-actinin-4	1	ACLISLGYDVENDRQGEAEFNR	AC(UniMod:4)LISLGYDVENDRQGEAEFNR	3	AC(UniMod:4)LISLGYDVENDRQGEAEFNR3																																	16361.1	26486	22345.7	14903.3	8198.76	26480.6	32585.1
P35609	P35609	ACTN2_HUMAN	ACTN2	Alpha-actinin-2	1	ACLISMGYDLGEAEFAR	AC(UniMod:4)LISMGYDLGEAEFAR	2	AC(UniMod:4)LISMGYDLGEAEFAR2						22123.4			3322.52	19542.7		9103.89	61767.1	8675.19					3729.75		17810.7		42071.3				13422.6	9017.17	4144.41	23829.9		37982.9	824295	221812	623053	211598	78869.2	317316	343691	80142.2
P35609	P35609	ACTN2_HUMAN	ACTN2	Alpha-actinin-2	1	ACLISMGYDLGEAEFAR	AC(UniMod:4)LISMGYDLGEAEFAR	3	AC(UniMod:4)LISMGYDLGEAEFAR3																																	67108.8		105403	12098.2	12378.7	17658.8	69234.8
Q86Y56	Q86Y56	DAAF5_HUMAN	DNAAF5	Dynein axonemal assembly factor 5	1	ACLQPSQDPQMR	AC(UniMod:4)LQPSQDPQMR	2	AC(UniMod:4)LQPSQDPQMR2																																	1611.21					860.183
P42356	P42356	PI4KA_HUMAN	PI4KA	Phosphatidylinositol 4-kinase alpha	1	ACLSALSEVK	AC(UniMod:4)LSALSEVK	2	AC(UniMod:4)LSALSEVK2																																	3435.5
Q9BZH6	Q9BZH6	WDR11_HUMAN	WDR11	WD repeat-containing protein 11	1	ACLVTTVTSSGPSQSTIK	AC(UniMod:4)LVTTVTSSGPSQSTIK	2	AC(UniMod:4)LVTTVTSSGPSQSTIK2																																			571.893	544.902		668.016
P15104	P15104	GLNA_HUMAN	GLUL	Glutamine synthetase	1	ACLYAGVK	AC(UniMod:4)LYAGVK	2	AC(UniMod:4)LYAGVK2																																			12968.3				2289.67
Q9UBX1	Q9UBX1	CATF_HUMAN	CTSF	Cathepsin F	1	ACMGGLPSNAYSAIK	AC(UniMod:4)MGGLPSNAYSAIK	2	AC(UniMod:4)MGGLPSNAYSAIK2																																						4172.46
Q9NR09	Q9NR09	BIRC6_HUMAN	BIRC6	Baculoviral IAP repeat-containing protein 6	1	ACMVGHVDFK	AC(UniMod:4)MVGHVDFK	2	AC(UniMod:4)MVGHVDFK2
Q709C8	Q709C8	VP13C_HUMAN	VPS13C	Intermembrane lipid transfer protein VPS13C	1	ACNAIEDAQSTR	AC(UniMod:4)NAIEDAQSTR	2	AC(UniMod:4)NAIEDAQSTR2			7516.05	15911.9						11574.2	9967.75			5613.28		9670.5		13623	8382.15		6695.83		16594.7	11804.4		9053.58	13265.9				5339.72	6747.88	924.153		1462.11
P13929	P09104;P13929	ENOB_HUMAN	ENO3	Beta-enolase	0	ACNCLLLK	AC(UniMod:4)NC(UniMod:4)LLLK	2	AC(UniMod:4)NC(UniMod:4)LLLK2																																	110350	38888.4	103522	51714.3	60501.9	19655.5	123290	21715.7
P11047	P11047	LAMC1_HUMAN	LAMC1	Laminin subunit gamma-1	1	ACNCNLYGTMK	AC(UniMod:4)NC(UniMod:4)NLYGTMK	2	AC(UniMod:4)NC(UniMod:4)NLYGTMK2																												9357.48									3318.27		2384.31
P12111	P12111	CO6A3_HUMAN	COL6A3	Collagen alpha-3(VI) chain	1	ACNLDVILGFDGSR	AC(UniMod:4)NLDVILGFDGSR	2	AC(UniMod:4)NLDVILGFDGSR2	79769.7	91185	24167.1	38358.6	245198	12712.1		58120.1	86528.9	43053.3	450545	40358.3	84658.4	24297.8	21325.2	18369	31934.7	37319.3	17938.8	19461.4				26782.3	25449.1	19404.7	26200.2	29409.6	39260.4	21118.4	15231.8	15854		21459.8	21798.2	12766.1	65594.2	8797.15	60476.2	257414
P12111	P12111	CO6A3_HUMAN	COL6A3	Collagen alpha-3(VI) chain	1	ACNLDVILGFDGSRDQNVFVAQK	AC(UniMod:4)NLDVILGFDGSRDQNVFVAQK	3	AC(UniMod:4)NLDVILGFDGSRDQNVFVAQK3	7512.96	12941.9	5662.31		24307.8		15275.9		3271.3	2980.36	33336.2	7653.3			9876.26	4382.46				8641.55				6174.29	5133.54			3192.66												38072.3
Q96SW2	Q96SW2	CRBN_HUMAN	CRBN	Protein cereblon	1	ACNLNLIGR	AC(UniMod:4)NLNLIGR	2	AC(UniMod:4)NLNLIGR2																																	4908.99		2387.99				3017.01
Q8NHP8	Q8NHP8	PLBL2_HUMAN	PLBD2	Putative phospholipase B-like 2	1	ACNPQPNGENAISAR	AC(UniMod:4)NPQPNGENAISAR	2	AC(UniMod:4)NPQPNGENAISAR2																																	974.305	1536.89	2865.3	1009.23	1036.1	994.819		10572.2
O95782	O94973;O95782	AP2A1_HUMAN	AP2A1	AP-2 complex subunit alpha-1	0	ACNQLGQFLQHR	AC(UniMod:4)NQLGQFLQHR	2	AC(UniMod:4)NQLGQFLQHR2																																	1946.71		1093.23			2069.72	768.726
O95782	O94973;O95782	AP2A1_HUMAN	AP2A1	AP-2 complex subunit alpha-1	0	ACNQLGQFLQHR	AC(UniMod:4)NQLGQFLQHR	3	AC(UniMod:4)NQLGQFLQHR3																																	6339.16	5313.48	12102.4	4135.3	4654.87	5694.31	6808.34
O94819	O94819	KBTBB_HUMAN	KBTBD11	Kelch repeat and BTB domain-containing protein 11	1	ACPEEPAAPSPEPR	AC(UniMod:4)PEEPAAPSPEPR	2	AC(UniMod:4)PEEPAAPSPEPR2	3821.92	8886.93		3044.07							3051.65												7489.1				4940.31						3361.59		3371.38	3915.34	5175.68	3130.76	3577.74
P06703	P06703	S10A6_HUMAN	S100A6	Protein S100-A6	1	ACPLDQAIGLLVAIFHK	AC(UniMod:4)PLDQAIGLLVAIFHK	2	AC(UniMod:4)PLDQAIGLLVAIFHK2																																		27686.5	1917.76	4002.13	9096.15	4102.82	4373.28
P06703	P06703	S10A6_HUMAN	S100A6	Protein S100-A6	1	ACPLDQAIGLLVAIFHK	AC(UniMod:4)PLDQAIGLLVAIFHK	3	AC(UniMod:4)PLDQAIGLLVAIFHK3																																	5322.91	12775.4	11996.3	10749.4	5408.43	12473.3	8162.35
P11717	P11717	MPRI_HUMAN	IGF2R	Cation-independent mannose-6-phosphate receptor	1	ACPPGTAACLVR	AC(UniMod:4)PPGTAAC(UniMod:4)LVR	2	AC(UniMod:4)PPGTAAC(UniMod:4)LVR2					25372.8				28376.4		27046.7							41457.1	19330	37825	17177.6			36125.6				40161.8	51490.9		38539.9			14584.3
P15927	P15927	RFA2_HUMAN	RPA2	Replication protein A 32 kDa subunit	1	ACPRPEGLNFQDLK	AC(UniMod:4)PRPEGLNFQDLK	3	AC(UniMod:4)PRPEGLNFQDLK3															10902.8																		25269.8	13124	15047.4	4879.63	12163.6		29075.1
Q16610	Q16610	ECM1_HUMAN	ECM1	Extracellular matrix protein 1	1	ACPSHQPDISSGLELPFPPGVPTLDNIK	AC(UniMod:4)PSHQPDISSGLELPFPPGVPTLDNIK	3	AC(UniMod:4)PSHQPDISSGLELPFPPGVPTLDNIK3																																	10584.6	116459	17644.4	21218.8	13359	20683.8	25921.2	57780.6
Q9Y4G6	Q9Y4G6	TLN2_HUMAN	TLN2	Talin-2	1	ACQAATTDSELLK	AC(UniMod:4)QAATTDSELLK	2	AC(UniMod:4)QAATTDSELLK2																																	6201.67		7045.81	3543.3	3123.62	2892.36	2736.27
P24385	P24385	CCND1_HUMAN	CCND1	G1/S-specific cyclin-D1	1	ACQEQIEALLESSLR	AC(UniMod:4)QEQIEALLESSLR	2	AC(UniMod:4)QEQIEALLESSLR2																																	2236.22			3595.69		5645.69	2883.98
P30279	P30279	CCND2_HUMAN	CCND2	G1/S-specific cyclin-D2	1	ACQEQIEAVLLNSLQQYR	AC(UniMod:4)QEQIEAVLLNSLQQYR	2	AC(UniMod:4)QEQIEAVLLNSLQQYR2																																			1349.73	2531.33		2356.56
P30279	P30279	CCND2_HUMAN	CCND2	G1/S-specific cyclin-D2	1	ACQEQIEAVLLNSLQQYR	AC(UniMod:4)QEQIEAVLLNSLQQYR	3	AC(UniMod:4)QEQIEAVLLNSLQQYR3																																	4641.25		3631.5	3333.67	4362.79	4277.79
P35442	P35442	TSP2_HUMAN	THBS2	Thrombospondin-2	1	ACQGAPCPIDGR	AC(UniMod:4)QGAPC(UniMod:4)PIDGR	2	AC(UniMod:4)QGAPC(UniMod:4)PIDGR2																																				1253.35	891.547		1281.39	6054.47
P52272	P52272	HNRPM_HUMAN	HNRNPM	Heterogeneous nuclear ribonucleoprotein M	1	ACQIFVR	AC(UniMod:4)QIFVR	2	AC(UniMod:4)QIFVR2															28060.3				11074.3									10501.8			16651.3		9501.26		4080.65
P26358	P26358	DNMT1_HUMAN	DNMT1	DNA (cytosine-5)-methyltransferase 1	1	ACQLSVVVDDKK	AC(UniMod:4)QLSVVVDDKK	2	AC(UniMod:4)QLSVVVDDKK2																																			525.25
P61247	P61247	RS3A_HUMAN	RPS3A	40S ribosomal protein S3a	1	ACQSIYPLHDVFVR	AC(UniMod:4)QSIYPLHDVFVR	2	AC(UniMod:4)QSIYPLHDVFVR2									2275.22						11557.3																		3382.31	6396.85	2314.19	3137.06
P61247	P61247	RS3A_HUMAN	RPS3A	40S ribosomal protein S3a	1	ACQSIYPLHDVFVR	AC(UniMod:4)QSIYPLHDVFVR	3	AC(UniMod:4)QSIYPLHDVFVR3	4278.74					7280.3			5652.56						24426.4				8201.44										9944.4		19341		8039.72	18075.1	11121.2	2473.47	2760.34	1737.9		6625.9
P61247	P61247	RS3A_HUMAN	RPS3A	40S ribosomal protein S3a	1	ACQSIYPLHDVFVRK	AC(UniMod:4)QSIYPLHDVFVRK	4	AC(UniMod:4)QSIYPLHDVFVRK4
Q13045	Q13045	FLII_HUMAN	FLII	Protein flightless-1 homolog	1	ACQVYIQHMR	AC(UniMod:4)QVYIQHMR	2	AC(UniMod:4)QVYIQHMR2																																	1186.7
Q13045	Q13045	FLII_HUMAN	FLII	Protein flightless-1 homolog	1	ACQVYIQHMR	AC(UniMod:4)QVYIQHMR	3	AC(UniMod:4)QVYIQHMR3
Q13045	Q13045	FLII_HUMAN	FLII	Protein flightless-1 homolog	1	ACSAIHAVNLR	AC(UniMod:4)SAIHAVNLR	2	AC(UniMod:4)SAIHAVNLR2																																	1367.78		818.582	1081.2	1980.91	852.462
Q8N5J2	Q8N5J2	MINY1_HUMAN	MINDY1	Ubiquitin carboxyl-terminal hydrolase MINDY-1	1	ACSMPQELPQSPR	AC(UniMod:4)SMPQELPQSPR	2	AC(UniMod:4)SMPQELPQSPR2																					3696.61											4102.2	5817.88		6566.29	7283.63	7633	9739.51	8910.9
Q03001	Q03001	DYST_HUMAN	DST	Dystonin	1	ACSTSEMMEEKPHILGDIK	AC(UniMod:4)STSEMMEEKPHILGDIK	3	AC(UniMod:4)STSEMMEEKPHILGDIK3																																				1898.35		1383.3
Q16854	Q16854	DGUOK_HUMAN	DGUOK	Deoxyguanosine kinase, mitochondrial	1	ACTAQSLGNLLDMMYR	AC(UniMod:4)TAQSLGNLLDMMYR	2	AC(UniMod:4)TAQSLGNLLDMMYR2																																	5859.41	6460.11	3009.7	5700.27	3305.16	4887.14	3674.66
Q16854	Q16854	DGUOK_HUMAN	DGUOK	Deoxyguanosine kinase, mitochondrial	1	ACTAQSLGNLLDMMYREPAR	AC(UniMod:4)TAQSLGNLLDMMYREPAR	3	AC(UniMod:4)TAQSLGNLLDMMYREPAR3																																	7861.56		6124.56	8193.53	4918.73	8072.27	8738.82
P98160	P98160	PGBM_HUMAN	HSPG2	Basement membrane-specific heparan sulfate proteoglycan core protein	1	ACTEAEFACHSYNECVALEYR	AC(UniMod:4)TEAEFAC(UniMod:4)HSYNEC(UniMod:4)VALEYR	3	AC(UniMod:4)TEAEFAC(UniMod:4)HSYNEC(UniMod:4)VALEYR3																																		5679.99					1410.44	14078.2
P49368	P49368	TCPG_HUMAN	CCT3	T-complex protein 1 subunit gamma	1	ACTILLR	AC(UniMod:4)TILLR	2	AC(UniMod:4)TILLR2																																		11959.7	23548
A6NHR9	A6NHR9	SMHD1_HUMAN	SMCHD1	Structural maintenance of chromosomes flexible hinge domain-containing protein 1	1	ACVCQTLGISPEEK	AC(UniMod:4)VC(UniMod:4)QTLGISPEEK	2	AC(UniMod:4)VC(UniMod:4)QTLGISPEEK2																																	4650.16				6874.8	6452.84
O95544	O95544	NADK_HUMAN	NADK	NAD kinase	1	ACVLQNPQTIMHIQDPASQR	AC(UniMod:4)VLQNPQTIMHIQDPASQR	3	AC(UniMod:4)VLQNPQTIMHIQDPASQR3																																	1920.9	4302.12	1749.21		11207.1	1522	3762.32
P00491	P00491	PNPH_HUMAN	PNP	Purine nucleoside phosphorylase	1	ACVMMQGR	AC(UniMod:4)VMMQGR	2	AC(UniMod:4)VMMQGR2																																		85028.4		4132.53	4279.95
Q9BWS9	Q9BWS9	CHID1_HUMAN	CHID1	Chitinase domain-containing protein 1	1	ACVQVLDPK	AC(UniMod:4)VQVLDPK	2	AC(UniMod:4)VQVLDPK2																																	8640.17		4921.07		8428.96	2838.09	3958.94
Q7Z6Z7	Q7Z6Z7	HUWE1_HUMAN	HUWE1	E3 ubiquitin-protein ligase HUWE1	1	ACVSMLGVPVDPDTLHATLR	AC(UniMod:4)VSMLGVPVDPDTLHATLR	2	AC(UniMod:4)VSMLGVPVDPDTLHATLR2																																				755.945		1104.26
Q7Z6Z7	Q7Z6Z7	HUWE1_HUMAN	HUWE1	E3 ubiquitin-protein ligase HUWE1	1	ACVSMLGVPVDPDTLHATLR	AC(UniMod:4)VSMLGVPVDPDTLHATLR	3	AC(UniMod:4)VSMLGVPVDPDTLHATLR3																																	4266.32	6112.52	4104.91		2868.24	6892.82	2606.67
P05023	P05023;P50993	AT1A1_HUMAN	ATP1A1	Sodium/potassium-transporting ATPase subunit alpha-1	0	ACVVHGSDLK	AC(UniMod:4)VVHGSDLK	2	AC(UniMod:4)VVHGSDLK2			9113.21	3303.16						4809.69	6605.26		3912.89	4089.11				5317.91			4953.63	9185.34		6935.17			3972.82	5939.99			7055.81	3373.49
O95373	O95373	IPO7_HUMAN	IPO7	Importin-7	1	ACWVLHYFCEVK	AC(UniMod:4)WVLHYFC(UniMod:4)EVK	2	AC(UniMod:4)WVLHYFC(UniMod:4)EVK2																																			1855.05				691.989
P61163	P42025;P61163	ACTZ_HUMAN	ACTR1A	Alpha-centractin	0	ACYLSINPQK	AC(UniMod:4)YLSINPQK	2	AC(UniMod:4)YLSINPQK2																																						2920.71
P42025	P42025	ACTY_HUMAN	ACTR1B	Beta-centractin	1	ACYLSINPQKDEALETEK	AC(UniMod:4)YLSINPQKDEALETEK	3	AC(UniMod:4)YLSINPQKDEALETEK3																																	4013.74		3220.71	2145.76	1632.98	1941.27	1748.83
P61163	P61163	ACTZ_HUMAN	ACTR1A	Alpha-centractin	1	ACYLSINPQKDETLETEK	AC(UniMod:4)YLSINPQKDETLETEK	3	AC(UniMod:4)YLSINPQKDETLETEK3																																	15889.1	5363.1	28829.4	17936.1	11023.5	31705.9	17309.1	7537.18
P22681	P22681;Q13191	CBL_HUMAN	CBL	E3 ubiquitin-protein ligase CBL	0	ADAAEFWR	ADAAEFWR	2	ADAAEFWR2																																	4762.17		6563	3121.21
P11047	P11047	LAMC1_HUMAN	LAMC1	Laminin subunit gamma-1	1	ADAAKALAEEAAK	ADAAKALAEEAAK	2	ADAAKALAEEAAK2	9663.52		11830.9	11109.7	6003.7	11950.6			9123.03	9203.44	7798.51	12166.7	14940.2	18809.3		12693.7	11816.9	12642.5		11073.7	14371.1	13987.3	16915.5	7028.18		6457.33	13825.2	10602.6	13931.3	7527.89	19528.2	17476.3								20939.6
Q9H8Y8	Q9H8Y8	GORS2_HUMAN	GORASP2	Golgi reassembly-stacking protein 2	1	ADAASSLTVDVTPPTAK	ADAASSLTVDVTPPTAK	2	ADAASSLTVDVTPPTAK2	43707.9	26046.5	47476.1	78191.5	36981.6	57201.7			51772.7	33411.5	23208.8	64898.5	43302.3	29600.3	70464.8	46871.2	28936.1	38266	46749.7	53045.9	33805.1	30648.1	39404.4	38770	52173.3	64245.8	49567.8	55623.8	37616.6	70743.2	33582.9	39683.5	20059.4	9819.34	24091.8	17696.7	22045.9	20033	15574.5
Q9NWZ5	Q9NWZ5	UCKL1_HUMAN	UCKL1	Uridine-cytidine kinase-like 1	1	ADADPSPTSPPTAR	ADADPSPTSPPTAR	2	ADADPSPTSPPTAR2	1520.65									2727.65																					1452.28		1461.44		1119.73			858.205
Q8WZA9	Q8WZA9	IRGQ_HUMAN	IRGQ	Immunity-related GTPase family Q protein	1	ADAEAVLAPPEPAQ	ADAEAVLAPPEPAQ	2	ADAEAVLAPPEPAQ2		60553.9																															9520.05
Q5VZP5	Q5VZP5	STYL2_HUMAN	STYXL2	Serine/threonine/tyrosine-interacting-like protein 2	1	ADAECPGMLESAEQLLVEDLYNR	ADAEC(UniMod:4)PGMLESAEQLLVEDLYNR	3	ADAEC(UniMod:4)PGMLESAEQLLVEDLYNR3																																	7848.99		12075.8	14834.9	10062.1	12712.5	13151.5
Q96T76	Q96T76	MMS19_HUMAN	MMS19	MMS19 nucleotide excision repair protein homolog	1	ADAEDLLDSFLSNILQDCR	ADAEDLLDSFLSNILQDC(UniMod:4)R	2	ADAEDLLDSFLSNILQDC(UniMod:4)R2																																			6494.86	6780.88		6987.17	4887.77
Q96T76	Q96T76	MMS19_HUMAN	MMS19	MMS19 nucleotide excision repair protein homolog	1	ADAEDLLDSFLSNILQDCR	ADAEDLLDSFLSNILQDC(UniMod:4)R	3	ADAEDLLDSFLSNILQDC(UniMod:4)R3																																			3506.62	2281.53		2434.2
Q13409	Q13409	DC1I2_HUMAN	DYNC1I2	Cytoplasmic dynein 1 intermediate chain 2	1	ADAEEEAATR	ADAEEEAATR	2	ADAEEEAATR2																																	8275.81		3585.25	7878.93			7297.67
Q13409	Q13409	DC1I2_HUMAN	DYNC1I2	Cytoplasmic dynein 1 intermediate chain 2	1	ADAEEEAATRIPA	ADAEEEAATRIPA	2	ADAEEEAATRIPA2				8718.14	3837.63	4081.2			4045.56	3955.39	5809.15			4382.47		6988.43		3557.21	3138.31					3118.64				3712.97				3799.45	3204.62		3509.19	4870.25	10250.5	5536.93	8712.28	4965.62
Q9Y490	Q9Y490	TLN1_HUMAN	TLN1	Talin-1	1	ADAEGESDLENSR	ADAEGESDLENSR	2	ADAEGESDLENSR2																																	9646.39	6678.89	5107.39	7518.58	5671.33	6270.02	3773.87
Q9Y490	Q9Y490	TLN1_HUMAN	TLN1	Talin-1	1	ADAEGESDLENSRK	ADAEGESDLENSRK	2	ADAEGESDLENSRK2																																	1978.44	2565.25	1716.21	1202.64	1200.75	1641.19	1690.19
Q9Y490	Q9Y490	TLN1_HUMAN	TLN1	Talin-1	1	ADAEGESDLENSRK	ADAEGESDLENSRK	3	ADAEGESDLENSRK3																																	3041.02		3186.8	755.479	2014.85	3492.09
P08758	P08758	ANXA5_HUMAN	ANXA5	Annexin A5	1	ADAETLRK	ADAETLRK	2	ADAETLRK2						22271.2				24503.9	44016.7		24881	19483.5																			109365	52136.5	116535	78200.7	3012.34		106859
Q5VST9	Q5VST9	OBSCN_HUMAN	OBSCN	Obscurin	1	ADAGCYTCQVSNK	ADAGC(UniMod:4)YTC(UniMod:4)QVSNK	2	ADAGC(UniMod:4)YTC(UniMod:4)QVSNK2																																	5129.44		7304.53	8081.97	6034.92	6103.64	3617.9
Q5VST9	Q5VST9	OBSCN_HUMAN	OBSCN	Obscurin	1	ADAGEYSCEAGGQR	ADAGEYSC(UniMod:4)EAGGQR	2	ADAGEYSC(UniMod:4)EAGGQR2																																	3113.25		1033.95	3072.63	3839.39	2560.33	2406.34
O14936	O14936	CSKP_HUMAN	CASK	Peripheral plasma membrane protein CASK	1	ADAGFVYSEAVASHYMR	ADAGFVYSEAVASHYMR	2	ADAGFVYSEAVASHYMR2																																				678.304		559.729
Q13424	Q13424	SNTA1_HUMAN	SNTA1	Alpha-1-syntrophin	1	ADAGGLGISIK	ADAGGLGISIK	2	ADAGGLGISIK2			8305.04		4508.63				10104.3	11818.8	10474.4			9939.71		11763.6		8750.65	10565.8	13013.8	9788.68					9866.14	14454		12738.3		10400.6	13245	110896	13174.9	36308.7	93594	97381.2	99747.6	63331.9
Q8WZ42	Q8WZ42	TITIN_HUMAN	TTN	Titin	1	ADAGIYTITLENK	ADAGIYTITLENK	2	ADAGIYTITLENK2	226900	79119.3	137672	110548	126253	114433	147850	227610	127295	193952	213109	127258	153865	219016	159895	138400	185582	109115	177636	132717	207108	233330	205114	229944	172903	170630	76803	137336	99301.8	168808	164827	78240.7
Q8NFQ8	Q8NFQ8	TOIP2_HUMAN	TOR1AIP2	Torsin-1A-interacting protein 2	1	ADAHLGSSSVALPK	ADAHLGSSSVALPK	2	ADAHLGSSSVALPK2				5385.04					6016.59					4482.59																		3367.38
Q8NFQ8	Q8NFQ8	TOIP2_HUMAN	TOR1AIP2	Torsin-1A-interacting protein 2	1	ADAHLGSSSVALPK	ADAHLGSSSVALPK	3	ADAHLGSSSVALPK3														4673.14							4700.55
Q15836	P63027;Q15836	VAMP3_HUMAN	VAMP3	Vesicle-associated membrane protein 3	0	ADALQAGASQFETSAAK	ADALQAGASQFETSAAK	2	ADALQAGASQFETSAAK2			11357.2	6133.43	10341.2	8556.27			12975.5	11088.9	7844.93	8592.95	11549.8	9679.66	16416.4	6682.99		7751.28	14720.2	5492.62	6352.5		9343.71	9534.39		7910.86	11108	9791.07	8990		6297.72	9480.4	3766.38		2818.23	5848.5	2402.94	3488.68	4381.61
Q6NYC1	Q6NYC1	JMJD6_HUMAN	JMJD6	Bifunctional arginine demethylase and lysyl-hydroxylase JMJD6	1	ADALQLSVEEFVER	ADALQLSVEEFVER	2	ADALQLSVEEFVER2																																	8200.48	7738.86	11299.7	9132.97	7691.54	4619.6	12118.6
Q8N3K9	Q8N3K9	CMYA5_HUMAN	CMYA5	Cardiomyopathy-associated protein 5	1	ADAMPQHFYQNEDYNERPK	ADAMPQHFYQNEDYNERPK	3	ADAMPQHFYQNEDYNERPK3																																			1223.17	1221.05	1661.17	762.891
Q8N3K9	Q8N3K9	CMYA5_HUMAN	CMYA5	Cardiomyopathy-associated protein 5	1	ADAMPQHFYQNEDYNERPK	ADAMPQHFYQNEDYNERPK	4	ADAMPQHFYQNEDYNERPK4																																			1627.85	1166.93			1499.27
P07237	P07237	PDIA1_HUMAN	P4HB	Protein disulfide-isomerase	1	ADAPEEEDHVLVLR	ADAPEEEDHVLVLR	2	ADAPEEEDHVLVLR2			10350.5		9496.76				11538	7940.47				11557.3				13218.8	9479.99		7272.13						15535.6	14228.5	8770.13		18115.1		6750.15		5461.84	12255.3	6090.58	9430.97	6851.25
P07237	P07237	PDIA1_HUMAN	P4HB	Protein disulfide-isomerase	1	ADAPEEEDHVLVLRK	ADAPEEEDHVLVLRK	3	ADAPEEEDHVLVLRK3		118793	263814	54633.9		108254			114662	54240.7			73919.6		208283	112108	105239		74852.2	143309	187208		15623	36779.4		36224.3	110249	76652.4	53428.8		133919	122392	8207.58		19250.4	19721.2	25901.1	26093.3	25907.9
Q9BQ52	Q9BQ52	RNZ2_HUMAN	ELAC2	Zinc phosphodiesterase ELAC protein 2	1	ADAPVALVVHMAPASVLVDSR	ADAPVALVVHMAPASVLVDSR	3	ADAPVALVVHMAPASVLVDSR3																																			1875.41	1723.69		2500.99	2102
O95433	O95433	AHSA1_HUMAN	AHSA1	Activator of 90 kDa heat shock protein ATPase homolog 1	1	ADATNVNNWHWTER	ADATNVNNWHWTER	3	ADATNVNNWHWTER3																																	6991.54		7335.06			4833.38	6162.57
P49411	P49411	EFTU_HUMAN	TUFM	Elongation factor Tu, mitochondrial	1	ADAVQDSEMVELVELEIR	ADAVQDSEMVELVELEIR	2	ADAVQDSEMVELVELEIR2													5667.02						2405.56													6782.55	86376.2	7634.2	39952.3	16067.7	71121.9	57359.1	36759.2
P49411	P49411	EFTU_HUMAN	TUFM	Elongation factor Tu, mitochondrial	1	ADAVQDSEMVELVELEIR	ADAVQDSEMVELVELEIR	3	ADAVQDSEMVELVELEIR3						5804.82				5958.08			8250.37						3292.71				7851.61				4687.27			9931.28		12307.6	114314	23038.8	70764.9	28078.7	110897	82274.7	61151.5	12244.1
P42704	P42704	LPPRC_HUMAN	LRPPRC	Leucine-rich PPR motif-containing protein, mitochondrial	1	ADAVWNK	ADAVWNK	2	ADAVWNK2																																	7072.03		4432.89		12322.4	4161.23
P42704	P42704	LPPRC_HUMAN	LRPPRC	Leucine-rich PPR motif-containing protein, mitochondrial	1	ADAVWNKIQEENVIPR	ADAVWNKIQEENVIPR	2	ADAVWNKIQEENVIPR2
P42704	P42704	LPPRC_HUMAN	LRPPRC	Leucine-rich PPR motif-containing protein, mitochondrial	1	ADAVWNKIQEENVIPR	ADAVWNKIQEENVIPR	3	ADAVWNKIQEENVIPR3
Q8N961	Q8N961	ABTB2_HUMAN	ABTB2	Ankyrin repeat and BTB/POZ domain-containing protein 2	1	ADAYAQLELR	ADAYAQLELR	2	ADAYAQLELR2																																	5726.41		6613.36			5808.87
Q8WXH0	Q8WXH0	SYNE2_HUMAN	SYNE2	Nesprin-2	1	ADAYTVELENAESR	ADAYTVELENAESR	2	ADAYTVELENAESR2			11875.2		8955.18					5533.25				11368.5	7936.58	7994.64		7633.69	8152.78	7881.59	8571.42						7284.87	9845.23	8751.18		6048.55	11863.1
O43747	O43747	AP1G1_HUMAN	AP1G1	AP-1 complex subunit gamma-1	1	ADCASGIFLAAEK	ADC(UniMod:4)ASGIFLAAEK	2	ADC(UniMod:4)ASGIFLAAEK2																																	6200.64		5358.21	1937.84	2386.68	2646.39	3422.59
Q8TDX7	Q8TDX7	NEK7_HUMAN	NEK7	Serine/threonine-protein kinase Nek7	1	ADCIKEIDLLK	ADC(UniMod:4)IKEIDLLK	2	ADC(UniMod:4)IKEIDLLK2																																		1898.51
Q8TDX7	Q8TDX7	NEK7_HUMAN	NEK7	Serine/threonine-protein kinase Nek7	1	ADCIKEIDLLK	ADC(UniMod:4)IKEIDLLK	3	ADC(UniMod:4)IKEIDLLK3																																			728.013
P46063	P46063	RECQ1_HUMAN	RECQL	ATP-dependent DNA helicase Q1	1	ADCILYYGFGDIFR	ADC(UniMod:4)ILYYGFGDIFR	2	ADC(UniMod:4)ILYYGFGDIFR2																																	14535.4		25756.7	13116.6	25590.2	20751.2	25210.4
P46063	P46063	RECQ1_HUMAN	RECQL	ATP-dependent DNA helicase Q1	1	ADCILYYGFGDIFR	ADC(UniMod:4)ILYYGFGDIFR	3	ADC(UniMod:4)ILYYGFGDIFR3																																				2544.05		2687.72
Q99719	Q99719	SEPT5_HUMAN	SEPTIN5	Septin-5	1	ADCLVPSEIR	ADC(UniMod:4)LVPSEIR	2	ADC(UniMod:4)LVPSEIR2																																	25955.6	16970.5	23200.9	12720.1	15570.8	16135	20233.1
Q99719	Q99719	SEPT5_HUMAN	SEPTIN5	Septin-5	1	ADCLVPSEIRK	ADC(UniMod:4)LVPSEIRK	2	ADC(UniMod:4)LVPSEIRK2																			3780.47														2946.45		1658.6	3274.31	4086.81	5314.73		6073.79
P22307	P22307	SCP2_HUMAN	SCP2	Sterol carrier protein 2	1	ADCTITMADSDFLALMTGK	ADC(UniMod:4)TITMADSDFLALMTGK	2	ADC(UniMod:4)TITMADSDFLALMTGK2																																	12822.6	11335.2	9305.97	3728.89	5775.58	4001.14	17382.5
P22307	P22307	SCP2_HUMAN	SCP2	Sterol carrier protein 2	1	ADCTITMADSDFLALMTGK	ADC(UniMod:4)TITMADSDFLALMTGK	3	ADC(UniMod:4)TITMADSDFLALMTGK3																																	8611.1	13289.7	14019.6	9906.62	12205.7	9812.51	18919
Q7KZF4	Q7KZF4	SND1_HUMAN	SND1	Staphylococcal nuclease domain-containing protein 1	1	ADDADEFGYSR	ADDADEFGYSR	2	ADDADEFGYSR2	6450.26			8998.25	5513.95	8834.02			6648.09		6508.24					8511.78			10384.5			4585.76			6696.49	5343.26		7596.95	5664.59		12342.1	3562.19	16026.9	9310.99	9121.83	11728.5	7007.36	6953.06	4870.74
Q9Y4G6	Q9Y4G6	TLN2_HUMAN	TLN2	Talin-2	1	ADDDDVVVK	ADDDDVVVK	2	ADDDDVVVK2																																	5112.6		4656.18	4337.3	3520.9	3127.77
O75147	O75147	OBSL1_HUMAN	OBSL1	Obscurin-like protein 1	1	ADDDGIYLCEMR	ADDDGIYLC(UniMod:4)EMR	2	ADDDGIYLC(UniMod:4)EMR2																																	3925.78			8732.06	5318.51	4955.92	3795.19
Q9P299	Q9P299	COPZ2_HUMAN	COPZ2	Coatomer subunit zeta-2	1	ADDGGLTEQSVAQVLQSAK	ADDGGLTEQSVAQVLQSAK	2	ADDGGLTEQSVAQVLQSAK2																																	3760.87		4530.54	9114.35	4661.22	8876.88	4607.09
P04075	P04075	ALDOA_HUMAN	ALDOA	Fructose-bisphosphate aldolase A	1	ADDGRPFPQVIK	ADDGRPFPQVIK	2	ADDGRPFPQVIK2	17161.6		17847.7		10412.4	18557.8			20954.4	24265.9	22526.9	10717.1	26426.3	30253.3	38865.7	24216.7	25097.5	10080.5	23514.8	11042.4	17263.7				30230.7	10577.9	15287	14093.9	13369.2		8657.37	28721.3	455884	307533	398235	461465	840538	568757	465763	57641.2
P04075	P04075	ALDOA_HUMAN	ALDOA	Fructose-bisphosphate aldolase A	1	ADDGRPFPQVIK	ADDGRPFPQVIK	3	ADDGRPFPQVIK3			35221.8	14203.9	21094.3	27246.2		60742.6	26049.8	30016.2	19171.4	12234.6	23964.6	33046.3	75498.3	31048.5	63226.5	18641.6	20854.2	24310.9	28002.5		10280.4		29593.8		15389.1		15505.6		24223.5	47955.1	726465	345620	652832	535640	503820	370996	755994	115922
P39060	P39060	COIA1_HUMAN	COL18A1	Collagen alpha-1(XVIII) chain	1	ADDILASPPR	ADDILASPPR	2	ADDILASPPR2											10096.1																							34433.1			9062.54			86611.6
P02768	P02768	ALBU_HUMAN	ALB	Albumin	1	ADDKETCFAEEGK	ADDKETC(UniMod:4)FAEEGK	2	ADDKETC(UniMod:4)FAEEGK2														1790.9																			95369.5	105056	52995.8	104714	75651	117410	80675.6	139508
P02768	P02768	ALBU_HUMAN	ALB	Albumin	1	ADDKETCFAEEGK	ADDKETC(UniMod:4)FAEEGK	3	ADDKETC(UniMod:4)FAEEGK3									4027.18												2438.56			2056.02									238913	316318	161665	193793	188485	268078	197791	303724
P24043	P24043	LAMA2_HUMAN	LAMA2	Laminin subunit alpha-2	1	ADDKIYFGGLPTLR	ADDKIYFGGLPTLR	2	ADDKIYFGGLPTLR2											5170.45								2407.08									4724.58							7090.63	15548	10233.8	9745.61	5307.25
P24043	P24043	LAMA2_HUMAN	LAMA2	Laminin subunit alpha-2	1	ADDKIYFGGLPTLR	ADDKIYFGGLPTLR	3	ADDKIYFGGLPTLR3	7536.84					4332.91			11368.7	11292.8	10998.4		9112.66	11037.6					8096.55		5841.87				8810.33	6324.44			7111.74	7887.44	5216.42	6167.24	8018.89	8188.72	12930.7	5643.95	7658.32	4563.81	13310.8	13715.1
O95202	O95202	LETM1_HUMAN	LETM1	Mitochondrial proton/calcium exchanger protein	1	ADDKLIAEEGVDSLNVK	ADDKLIAEEGVDSLNVK	2	ADDKLIAEEGVDSLNVK2																																2703.37
O95202	O95202	LETM1_HUMAN	LETM1	Mitochondrial proton/calcium exchanger protein	1	ADDKLIAEEGVDSLNVK	ADDKLIAEEGVDSLNVK	3	ADDKLIAEEGVDSLNVK3	5905.57				10008	5938.65				9604.23	11945.3		7568.8	9726.39	7285.92	6889.34	8576.34	9272.94	15573.1		8637.97			10826.3		12815.3	7109.91	4678.26	7860.11	11814.5	7230.4	14689.4
P52564	P52564	MP2K6_HUMAN	MAP2K6	Dual specificity mitogen-activated protein kinase kinase 6	1	ADDLEPIMELGR	ADDLEPIMELGR	2	ADDLEPIMELGR2																																			7590.64
P00441	P00441	SODC_HUMAN	SOD1	Superoxide dismutase [Cu-Zn]	1	ADDLGKGGNEESTK	ADDLGKGGNEESTK	2	ADDLGKGGNEESTK2			2396.06			1035.34			1306.69	1617.93				2148.84		4202.35			1515.29				2734.49	2703.06								2719.36	4926.91		3899.6	3248.86	2299.91	2867.58	3919.16
P00441	P00441	SODC_HUMAN	SOD1	Superoxide dismutase [Cu-Zn]	1	ADDLGKGGNEESTK	ADDLGKGGNEESTK	3	ADDLGKGGNEESTK3			8192.03			10705.5				7776.32			7415.87	18784.3		12944.8							9147.79	12039.1		10647.3	14095					13108.2	11393.3		8859.98	9300.94	6314.54	5669.92	9379.17
O43290	O43290	SNUT1_HUMAN	SART1	U4/U6.U5 tri-snRNP-associated protein 1	1	ADDLLPLGDQTQDGDFGSR	ADDLLPLGDQTQDGDFGSR	2	ADDLLPLGDQTQDGDFGSR2													2859.93		8730.68																4314.56		14069.8		11434	24394.8		26052.8	5188.21
Q12888	Q12888	TP53B_HUMAN	TP53BP1	TP53-binding protein 1	1	ADDPLRLDQELQQPQTQEK	ADDPLRLDQELQQPQTQEK	3	ADDPLRLDQELQQPQTQEK3			7678.36		6820.48									4362.81															6878.05			6788.08	4408.5		5012.99	6396.99	2431.98	6798.17		6317.01
P61764	P61764	STXB1_HUMAN	STXBP1	Syntaxin-binding protein 1	1	ADDPTMGEGPDK	ADDPTMGEGPDK	2	ADDPTMGEGPDK2
Q9Y3Z3	Q9Y3Z3	SAMH1_HUMAN	SAMHD1	Deoxynucleoside triphosphate triphosphohydrolase SAMHD1	1	ADDYIEITGAGGK	ADDYIEITGAGGK	2	ADDYIEITGAGGK2																																	2106.78		3489.27
Q9Y3Z3	Q9Y3Z3	SAMH1_HUMAN	SAMHD1	Deoxynucleoside triphosphate triphosphohydrolase SAMHD1	1	ADDYIEITGAGGKK	ADDYIEITGAGGKK	2	ADDYIEITGAGGKK2																																	2112.98		5250.38	4516.33		7179.15	2159.24
Q9Y3Z3	Q9Y3Z3	SAMH1_HUMAN	SAMHD1	Deoxynucleoside triphosphate triphosphohydrolase SAMHD1	1	ADDYIEITGAGGKK	ADDYIEITGAGGKK	3	ADDYIEITGAGGKK3																																	3602.44		7034.73	2783.53		3086.4		14112.8
Q9BQS8	Q9BQS8	FYCO1_HUMAN	FYCO1	FYVE and coiled-coil domain-containing protein 1	1	ADEAQQREEELR	ADEAQQREEELR	3	ADEAQQREEELR3																																	2279.78		1679.08	1887.05		4086.7
P49327	P49327	FAS_HUMAN	FASN	Fatty acid synthase	1	ADEASELACPTPK	ADEASELAC(UniMod:4)PTPK	2	ADEASELAC(UniMod:4)PTPK2						6373.3									13092													7947.29			9103.67		5986.29		5864.02	9225.1		4417.31	6781.11
P11498	P11498	PYC_HUMAN	PC	Pyruvate carboxylase, mitochondrial	1	ADEAYLIGR	ADEAYLIGR	2	ADEAYLIGR2																																							8700.31	53088.3
O75140	O75140	DEPD5_HUMAN	DEPDC5	GATOR complex protein DEPDC5	1	ADEDEWQLLDGFVR	ADEDEWQLLDGFVR	2	ADEDEWQLLDGFVR2																																	3133.86		2690.99	3814.09		2726.76
P48739	P48739	PIPNB_HUMAN	PITPNB	Phosphatidylinositol transfer protein beta isoform	1	ADEDPALFQSVK	ADEDPALFQSVK	2	ADEDPALFQSVK2			10082.9												11138.6																		10239		3847.64	3703.45	3893.07	3252.71	3675.03
P61970	P61970	NTF2_HUMAN	NUTF2	Nuclear transport factor 2	1	ADEDPIMGFHQMFLLK	ADEDPIMGFHQMFLLK	2	ADEDPIMGFHQMFLLK2																																	13359.7	30892.9	11424.6	35007.5	19707.3	32280.9	11369.6
P61970	P61970	NTF2_HUMAN	NUTF2	Nuclear transport factor 2	1	ADEDPIMGFHQMFLLK	ADEDPIMGFHQMFLLK	3	ADEDPIMGFHQMFLLK3																																	79839.4	139469	94749.5	133307	101209	124511	81649.8	20252.2
Q8WZ42	Q8WZ42	TITIN_HUMAN	TTN	Titin	1	ADEEEWQIVTPQTGLR	ADEEEWQIVTPQTGLR	2	ADEEEWQIVTPQTGLR2
Q06830	Q06830	PRDX1_HUMAN	PRDX1	Peroxiredoxin-1	1	ADEGISFR	ADEGISFR	2	ADEGISFR2	87215.5	47226.8	65312.3	54694.9	53295.1	128417	93585.7		35705.3	40347.6	112410	53413.1	95350.2		88728.6	59513.4	113705	40239.3	38923.1	58346.9	60646.9	47632.9	46125.8	25056.6	69444.2	46026.8	28364.2	41504.8	56853.3	91864.1	107226	43953.1	1740000	1320000	1030000	818887	1270000	635624	1380000	746433
P13861	P13861	KAP2_HUMAN	PRKAR2A	cAMP-dependent protein kinase type II-alpha regulatory subunit	1	ADEHVIDQGDDGDNFYVIER	ADEHVIDQGDDGDNFYVIER	2	ADEHVIDQGDDGDNFYVIER2
P13861	P13861	KAP2_HUMAN	PRKAR2A	cAMP-dependent protein kinase type II-alpha regulatory subunit	1	ADEHVIDQGDDGDNFYVIER	ADEHVIDQGDDGDNFYVIER	3	ADEHVIDQGDDGDNFYVIER3	5032.85		18584		8178.76	12348.3					8203.62		5554.67	20469.5	17252.7	23571			18800.7	13342	12385.5		12651.1			13926						10834.6	20494.8		13870.1	25080.9	30103	43995.7	20082.2	5467.55
P46939	P46939	UTRN_HUMAN	UTRN	Utrophin	1	ADELNQTGQILVEQMGK	ADELNQTGQILVEQMGK	2	ADELNQTGQILVEQMGK2																																	4518.25		1896.74		5456.96	2810.09	2538.79
O00499	O00499	BIN1_HUMAN	BIN1	Myc box-dependent-interacting protein 1	1	ADETKDEQFEQCVQNFNK	ADETKDEQFEQC(UniMod:4)VQNFNK	3	ADETKDEQFEQC(UniMod:4)VQNFNK3																																		3042.53	2273.92	2425.62	1830.33	1895.26	1859.45	4934.68
P59665;P59666	P59665;P59666	DEF1_HUMAN;DEF3_HUMAN	DEFA1B;DEFA3	Neutrophil defensin 1	0	ADEVAAAPEQIAADIPEVVVSLAWDESLAPKHPGSR	ADEVAAAPEQIAADIPEVVVSLAWDESLAPKHPGSR	4	ADEVAAAPEQIAADIPEVVVSLAWDESLAPKHPGSR4																																								55715
O75643	O75643	U520_HUMAN	SNRNP200	U5 small nuclear ribonucleoprotein 200 kDa helicase	1	ADEVLEILK	ADEVLEILK	2	ADEVLEILK2																																	4770.13
O75781	O75781	PALM_HUMAN	PALM	Paralemmin-1	1	ADEVTLSEAGSTAGAAETR	ADEVTLSEAGSTAGAAETR	2	ADEVTLSEAGSTAGAAETR2																																	365.316	804.024	763.053	576.053	684.061	656.435	446.816
P14868	P14868	SYDC_HUMAN	DARS1	Aspartate--tRNA ligase, cytoplasmic	1	ADEVVWVR	ADEVVWVR	2	ADEVVWVR2																																	62878	37878.8	48502.4	12343.1	24159.7	3747.87	43021.9
P35579	P35579;P35580	MYH9_HUMAN	MYH9	Myosin-9	0	ADEWLMK	ADEWLMK	2	ADEWLMK2																																	12936.3	80689.7		6639.32		2925.78	6302.58	30345.3
P11498	P11498	PYC_HUMAN	PC	Pyruvate carboxylase, mitochondrial	1	ADFAQACQDAGVR	ADFAQAC(UniMod:4)QDAGVR	2	ADFAQAC(UniMod:4)QDAGVR2																																	7633.78	6497.68	8610.81	9948.89	8649.18	15933.7	20029	20522.8
P35579	P35579;P35580	MYH9_HUMAN	MYH9	Myosin-9	0	ADFCIIHYAGK	ADFC(UniMod:4)IIHYAGK	2	ADFC(UniMod:4)IIHYAGK2																																	8984.15	36801.5	4872.32	19155.4	12060.5	11533.2	7492.83	19074.7
P35579	P35579;P35580	MYH9_HUMAN	MYH9	Myosin-9	0	ADFCIIHYAGK	ADFC(UniMod:4)IIHYAGK	3	ADFC(UniMod:4)IIHYAGK3																																	1935.57	11795.9	2807.98	3042.46	5014.12	2017.06	2982.41
P54296	P54296	MYOM2_HUMAN	MYOM2	Myomesin-2	1	ADFDDTATYSAVATNAHGQVSTNAAVVVR	ADFDDTATYSAVATNAHGQVSTNAAVVVR	3	ADFDDTATYSAVATNAHGQVSTNAAVVVR3													2810.9		2061.72		6872.71	7260.91															10918.3	5451.15	14940.5	11853.3	6690.72	2817.18	6922.3
Q86SQ0	Q86SQ0	PHLB2_HUMAN	PHLDB2	Pleckstrin homology-like domain family B member 2	1	ADFDHYTGRDSER	ADFDHYTGRDSER	3	ADFDHYTGRDSER3														4787																		2536.97
P00390	P00390	GSHR_HUMAN	GSR	Glutathione reductase, mitochondrial	1	ADFDNTVAIHPTSSEELVTLR	ADFDNTVAIHPTSSEELVTLR	3	ADFDNTVAIHPTSSEELVTLR3	19736.7	23400.1	24322.6	22337.3	21725.7	46880.6		66547.6	43295.5	24074.9	25848.3	15782.2	25991.1	32111.9	25932.1	47431.3	39082.3	19023.5	31668.2	27907.3	35441.4	25291.4	25144.1	25168.3	24547.7	23064.4	28353.3	23884.1	18467.9	19399.6	11963.1	43489.3	2081.16	7270.79	1214.68
O95573	O95573	ACSL3_HUMAN	ACSL3	Fatty acid CoA ligase Acsl3	1	ADFFEDENGQR	ADFFEDENGQR	2	ADFFEDENGQR2	10210		8443.09	6127.75	4760.55				7141.8		8065.1		6901.93	7786.4				9159	6528.55	8553.95	7655.69	9232.84	8568.12	14236	11407.4	10435.4	6563.87	7722			7423.99	8647.22
P02730	P02730	B3AT_HUMAN	SLC4A1	Band 3 anion transport protein	1	ADFLEQPVLGFVR	ADFLEQPVLGFVR	2	ADFLEQPVLGFVR2	109497	2260000	52871.1	77474.6	354406	86883.3		91135.7	88415.6	407636	191597	40930	320738	370037	37985.2	79035.5	38540.9	73990.7	10808.3		16898.2	24352.5	154269	92486.1	41947.1		7729.41	78930.5	32811.1	49854.5	49111.2	119867	5571.84	106007	4945.78		43772.4	4292.19	9229.06	214958
Q5VIR6	Q5VIR6	VPS53_HUMAN	VPS53	Vacuolar protein sorting-associated protein 53 homolog	1	ADFNAVEYINTLFPTEQSLANIDEVVNK	ADFNAVEYINTLFPTEQSLANIDEVVNK	3	ADFNAVEYINTLFPTEQSLANIDEVVNK3																																			3085.01	2229.92	2289.48	3150.03	1774.25
P26640	P26640	SYVC_HUMAN	VARS1	Valine--tRNA ligase	1	ADFPAGIPECGTDALR	ADFPAGIPEC(UniMod:4)GTDALR	2	ADFPAGIPEC(UniMod:4)GTDALR2			4112.26												25471.1		10158.5														7949.34		47229.4	22628	37375.5	39993.9	35509	64629.4	26893.9	26395.9
Q12882	Q12882	DPYD_HUMAN	DPYD	Dihydropyrimidine dehydrogenase [NADP(+)]	1	ADFPDNIVIASIMCSYNK	ADFPDNIVIASIMC(UniMod:4)SYNK	2	ADFPDNIVIASIMC(UniMod:4)SYNK2																																	2631.15		2584.81	2247.54	2596.2	3028.82	2032.14
Q12882	Q12882	DPYD_HUMAN	DPYD	Dihydropyrimidine dehydrogenase [NADP(+)]	1	ADFPDNIVIASIMCSYNK	ADFPDNIVIASIMC(UniMod:4)SYNK	3	ADFPDNIVIASIMC(UniMod:4)SYNK3
P39059	P39059	COFA1_HUMAN	COL15A1	Collagen alpha-1(XV) chain	1	ADFQCFK	ADFQC(UniMod:4)FK	2	ADFQC(UniMod:4)FK2			15234.2	7675.04	14840.1	11358.2			11644.2	18201.3	48483.5		27190.7		11812.1	17126.5	13257.2		8394.14		13597.4		11429.1			11400.2	14236.9		16590.2			14348.3		10763.2	6255.07		5987.36			18974.2
Q9H8L6	Q9H8L6	MMRN2_HUMAN	MMRN2	Multimerin-2	1	ADFQELGAK	ADFQELGAK	2	ADFQELGAK2	7141.16		11985			10949.3			11708	8185.72	18709		7924.95						9938.87		8477.92		8201.86		11887.6							7387.34	8722.92	6160.59	3694.93	9995.64	11349.2	5215.92	5533.26	12413.9
P61803	P61803	DAD1_HUMAN	DAD1	Dolichyl-diphosphooligosaccharide--protein glycosyltransferase subunit DAD1	1	ADFQGISPER	ADFQGISPER	2	ADFQGISPER2	23256.3		18462	13613.6		15491.3			17311.4		33693.4		15785.3	15075.4	19252				10744.6	19584.6	15727.8	11248.1		15372.8	28999.9		14231.4		19091.1	17807.8	17689.7	16778.7
Q9H2M9	Q9H2M9	RBGPR_HUMAN	RAB3GAP2	Rab3 GTPase-activating protein non-catalytic subunit	1	ADFSPFGNSQGPSR	ADFSPFGNSQGPSR	2	ADFSPFGNSQGPSR2																															3886.76				5388.79	3467.44	4529.07	4773.47
Q14318	Q14318	FKBP8_HUMAN	FKBP8	Peptidyl-prolyl cis-trans isomerase FKBP8	1	ADFVLAANSYDLAIK	ADFVLAANSYDLAIK	2	ADFVLAANSYDLAIK2	13325.4	5533.16	6197	5401.58	14988	4943.56			8700.76	12482.4	7639.21	10444.8	10266.2	7094.2	6506.21	7334.69		4062.61	8649.08	11527.6	6089.02	9528.61	6650.05	5022.29	6567.28	3977.49	10447.1	12376.8	10618.5	13095.6	10646.9	8297.73	3412.11	3087.64		2567.05	2316.81		1932.26	5707.05
O94832	O94832	MYO1D_HUMAN	MYO1D	Unconventional myosin-Id	1	ADFVLMDTVSMPEFMANLR	ADFVLMDTVSMPEFMANLR	2	ADFVLMDTVSMPEFMANLR2																																	2104.2					2066.37	2374.29
Q96QE5	Q96QE5	TEFM_HUMAN	TEFM	Transcription elongation factor, mitochondrial	1	ADFYVLEK	ADFYVLEK	2	ADFYVLEK2																																			9225.87				7018.56
P17535	P17535	JUND_HUMAN	JUND	Transcription factor JunD	1	ADGAPSAAPPDGLLASPDLGLLK	ADGAPSAAPPDGLLASPDLGLLK	2	ADGAPSAAPPDGLLASPDLGLLK2																																				3078.66		5206.89	1449.75
Q07157	Q07157	ZO1_HUMAN	TJP1	Tight junction protein ZO-1	1	ADGATSDDLDLHDDR	ADGATSDDLDLHDDR	3	ADGATSDDLDLHDDR3																																	1826.29		2537.06	1454.27		2111.43
Q9C0D5	Q9C0D5	TANC1_HUMAN	TANC1	Protein TANC1	1	ADGENTAFLCEPR	ADGENTAFLC(UniMod:4)EPR	2	ADGENTAFLC(UniMod:4)EPR2																																	5586.21		5303.02	4102.53	4336.77	3604.34	3105.06
P01008	P01008	ANT3_HUMAN	SERPINC1	Antithrombin-III	1	ADGESCSASMMYQEGK	ADGESC(UniMod:4)SASMMYQEGK	2	ADGESC(UniMod:4)SASMMYQEGK2																																	17309.7	22728.6	14891.6	61127.2	54842.9	67606.2	45733.2	36423.6
P01008	P01008	ANT3_HUMAN	SERPINC1	Antithrombin-III	1	ADGESCSASMMYQEGKFR	ADGESC(UniMod:4)SASMMYQEGKFR	3	ADGESC(UniMod:4)SASMMYQEGKFR3																																								21484.1
P52788	P52788	SPSY_HUMAN	SMS	Spermine synthase	1	ADGETILK	ADGETILK	2	ADGETILK2																																	5579.89		7568.07	10739.4	11299.7	5710.48	8748.46
P55083	P55083	MFAP4_HUMAN	MFAP4	Microfibril-associated glycoprotein 4	1	ADGEYWLGLQNMHLLTLK	ADGEYWLGLQNMHLLTLK	2	ADGEYWLGLQNMHLLTLK2																											1813.32						24689.4	33908.7	3401.2	32171.2	51020	57861.6	37088.7	349567
P55083	P55083	MFAP4_HUMAN	MFAP4	Microfibril-associated glycoprotein 4	1	ADGEYWLGLQNMHLLTLK	ADGEYWLGLQNMHLLTLK	3	ADGEYWLGLQNMHLLTLK3																																	49618.2	118644	14787.5	22288.2	72710.6	46742	75879.2	1270000
Q96F10	Q96F10	SAT2_HUMAN	SAT2	Thialysine N-epsilon-acetyltransferase	1	ADGFGDNPFYHCLVAEILPAPGK	ADGFGDNPFYHC(UniMod:4)LVAEILPAPGK	3	ADGFGDNPFYHC(UniMod:4)LVAEILPAPGK3																																	3536.75		4125.57	6859.77	5295.22	7918.75	3715.39
P07204	P07204	TRBM_HUMAN	THBD	Thrombomodulin	1	ADGFLCEFHFPATCR	ADGFLC(UniMod:4)EFHFPATC(UniMod:4)R	3	ADGFLC(UniMod:4)EFHFPATC(UniMod:4)R3																																	3171.71			4203.87	1097.97	3666.49
Q86UU1	Q86UU1	PHLB1_HUMAN	PHLDB1	Pleckstrin homology-like domain family B member 1	1	ADGGPEAGELPSIGEATAALALAGR	ADGGPEAGELPSIGEATAALALAGR	2	ADGGPEAGELPSIGEATAALALAGR2																																	1788.94		4642.39	6805.61	3751.96	4807.26	4792.53	11313.8
Q8TD16	Q8TD16	BICD2_HUMAN	BICD2	Protein bicaudal D homolog 2	1	ADGGTGDSSPSPGSSLPSPLSDPR	ADGGTGDSSPSPGSSLPSPLSDPR	2	ADGGTGDSSPSPGSSLPSPLSDPR2																																				829.459		1164.03
P09622	P09622	DLDH_HUMAN	DLD	Dihydrolipoyl dehydrogenase, mitochondrial	1	ADGGTQVIDTK	ADGGTQVIDTK	2	ADGGTQVIDTK2	326137	99907	160224	115573	167924	174122	584553		156045	176276	227685	135553	141189	135125	220059	151525	163444	135877	178473	128126	202534	208323	182683	147998	166235	175397	207179	161263	175733	267031	203318	290884	211514	75976.9	100862	171973	142073	163782	116412
Q9NRF8	Q9NRF8	PYRG2_HUMAN	CTPS2	CTP synthase 2	1	ADGILVPGGFGIR	ADGILVPGGFGIR	2	ADGILVPGGFGIR2																																	38531.6		41401	38733.1	26093.3	24036	62721.4
P25705	P25705	ATPA_HUMAN	ATP5F1A	ATP synthase subunit alpha, mitochondrial	1	ADGKISEQSDAK	ADGKISEQSDAK	2	ADGKISEQSDAK2				2823.71		3890.91			3027.16	3729.25				7847.55		7963.43		4457.08	3877.88		7161.74		6750.03	4536.26		6016.89	7534.51				4583.58	5171.71
P00915	P00915	CAH1_HUMAN	CA1	Carbonic anhydrase 1	1	ADGLAVIGVLMK	ADGLAVIGVLMK	2	ADGLAVIGVLMK2						6213.15				33458.2		5440.56	4937.14									3784.79	31504.5				3845.88					70594.8	68780.4	3570000	32077.2	59233.8	362835	81307.6	32466.5	16078.4
Q9BU02	Q9BU02	THTPA_HUMAN	THTPA	Thiamine-triphosphatase	1	ADGLGAGDVAAVLGPLGLQEVASFVTKR	ADGLGAGDVAAVLGPLGLQEVASFVTKR	3	ADGLGAGDVAAVLGPLGLQEVASFVTKR3																																						2196.48	3108.52
Q07954	Q07954	LRP1_HUMAN	LRP1	Prolow-density lipoprotein receptor-related protein 1	1	ADGSGSVVLR	ADGSGSVVLR	2	ADGSGSVVLR2																																		16433.2	20083.8	17423.3	15786.7	17458.8	28607.9
Q8NDA2	Q8NDA2	HMCN2_HUMAN	HMCN2	Hemicentin-2	1	ADGSLHLDR	ADGSLHLDR	2	ADGSLHLDR2											6120.45		10287.1
A4D2B0	A4D2B0	MBLC1_HUMAN	MBLAC1	Metallo-beta-lactamase domain-containing protein 1	1	ADGSVTLVLPQTR	ADGSVTLVLPQTR	2	ADGSVTLVLPQTR2															5633.77																				3529.03	2458.77		2247.44	2755.02
P0C0L5	P0C0L4;P0C0L5	CO4B_HUMAN	C4B_2	Complement C4-B	0	ADGSYAAWLSR	ADGSYAAWLSR	2	ADGSYAAWLSR2																																	91556.2	165916	21229.1	17278.4	146040	32026.4	67623.9	243472
Q7Z6Z7	Q7Z6Z7	HUWE1_HUMAN	HUWE1	E3 ubiquitin-protein ligase HUWE1	1	ADGTATAPPPR	ADGTATAPPPR	2	ADGTATAPPPR2							18589.3		4625.23			5367.53																					3901.27			2435.16	4270.34	3149.04
O76024	O76024	WFS1_HUMAN	WFS1	Wolframin	1	ADGTGPTKGDMEIPFEEVLER	ADGTGPTKGDMEIPFEEVLER	3	ADGTGPTKGDMEIPFEEVLER3	25235.2		17360.7	26718.2	16343.5	67651.5			25748.1	40597.3	10924	28897.9	92931.8	26911.9	5443.29	13677.8		40725	5546.33	8193.11	13409.9	26410.7	75670.9	48939.7	50391.4	19217.4	13357.7	78466	19285		25309.9	97693.9
O14548	O14548	COX7R_HUMAN	COX7A2L	Cytochrome c oxidase subunit 7A-related protein, mitochondrial	1	ADGVPVYLKR	ADGVPVYLKR	2	ADGVPVYLKR2	46843.4	30652.4	43790	61261	46794.2	75554.9			84188.2	81285.5	80526.3		67102.3	88842.7	54154.7	85521.8	48690.8	83550.1	108745	56633.9	87831.7		72634.7	117879	38672.8	79693.7	81888.1	79560.3	64077.5	21520.3	47355.5	181914
P61247	P61247	RS3A_HUMAN	RPS3A	40S ribosomal protein S3a	1	ADGYEPPVQESV	ADGYEPPVQESV	2	ADGYEPPVQESV2			30186.2		13635.5	24655.9			15295.9	15635.7	20646.4		24385.6		37756.5		21952.2	25126		15664.5	12954					14393.5	15609.8		33473.4	62822.6			27219.3		20007.3				21809.1	55984.5
Q9H008	Q9H008	LHPP_HUMAN	LHPP	Phospholysine phosphohistidine inorganic pyrophosphate phosphatase	1	ADGYVDNLAEAVDLLLQHADK	ADGYVDNLAEAVDLLLQHADK	2	ADGYVDNLAEAVDLLLQHADK2																																				2196.36		1948.32
Q9H008	Q9H008	LHPP_HUMAN	LHPP	Phospholysine phosphohistidine inorganic pyrophosphate phosphatase	1	ADGYVDNLAEAVDLLLQHADK	ADGYVDNLAEAVDLLLQHADK	3	ADGYVDNLAEAVDLLLQHADK3										9116.6			4651.42														10304.3	7589.09					67231.1	73459.9	63785.2	101093	36339.5	68801.9	42339.6
P62241	P62241	RS8_HUMAN	RPS8	40S ribosomal protein S8	1	ADGYVLEGK	ADGYVLEGK	2	ADGYVLEGK2																																	7646.17	7522.67	7587.36	6575.38	7547.55	6971.72	5431.62	34527.2
P62333	P62333	PRS10_HUMAN	PSMC6	26S proteasome regulatory subunit 10B	1	ADHDFVVQEDFMK	ADHDFVVQEDFMK	2	ADHDFVVQEDFMK2																																	5676.99		3604.52	6715.96	6218.7	9178.2
P62333	P62333	PRS10_HUMAN	PSMC6	26S proteasome regulatory subunit 10B	1	ADHDFVVQEDFMK	ADHDFVVQEDFMK	3	ADHDFVVQEDFMK3															14774.7																		26076.3		24957.8	6665.27		3864.09	17090.9	39060.3
O00748	O00748	EST2_HUMAN	CES2	Cocaine esterase	1	ADHGDELPFVFR	ADHGDELPFVFR	2	ADHGDELPFVFR2			7002.93	10788.8					8208.41	5572.11	14196.8	9974.29	5652.93	6185.06									4761.51	10510.4	10087.5			7597.67				5396.93	12904.3		34030.8	41735.7	20348.4	8048.77	21997.8
O00748	O00748	EST2_HUMAN	CES2	Cocaine esterase	1	ADHGDELPFVFR	ADHGDELPFVFR	3	ADHGDELPFVFR3	32280.2		79464.7	82491.4	32741.2	8026.14		81593.3	55508.1	39914.2	74633.7	58678.1	19610.5	28464.4	21359.7	21923.6		35450.3	14470.1		20024.1	23156.2	48978.2	92680.3	65291	34772.3	56510.4	43875.7		43348	32901.2	36366.8	79280.8		219562	16729.5	18457.9	6603.05	128556
P08238	P08238	HS90B_HUMAN	HSP90AB1	Heat shock protein HSP 90-beta	1	ADHGEPIGR	ADHGEPIGR	2	ADHGEPIGR2	66180.5	74070.7	72043	99922.5	52620.8	101167	122545		92910.8	105511	80799.6	124154	81913.2	92164.8	27505.5	136168	52464.1	83430.8	48458.4		69844.2	61729.7	108493	66196.7	104879	115300	86936.4	55283.1	76377.3		73880.6	57026.7	43577.4		15995.8	11655.5		3813.63	7204.66
P08238	P08238	HS90B_HUMAN	HSP90AB1	Heat shock protein HSP 90-beta	1	ADHGEPIGRGTK	ADHGEPIGRGTK	3	ADHGEPIGRGTK3		23154.7	15196.8	9257.42		11495.4			5036.16			16566.4		12750.3	5961.15	10673.6	11124.4	29077.4	6512.71		7382.28	9217.07	11184.8			8835.56	14947.8	6560.45	13834		14005	4583.34
Q8WZ42	Q8WZ42	TITIN_HUMAN	TTN	Titin	1	ADHGKYIISAK	ADHGKYIISAK	2	ADHGKYIISAK2					6100.48	5187.03				2768.15			5209.75	14836.2			4461	8050.39	4040.59		5974.36	12486	5581.79	7815.37		4279.68	5332.45	5673.29	4477.11		8098.79	8283.6
Q8WZ42	Q8WZ42	TITIN_HUMAN	TTN	Titin	1	ADHGKYIISAK	ADHGKYIISAK	3	ADHGKYIISAK3	5702.04	42343.4	43183.4	13734.4	38135.8	21645.3			14714.4	15918.4	22656.9	9049.1	14682.7	42588.2	57187.9	10685.5	46858.1	51673.1	31923.3	51096.9	39691.9	78455.1	17214.8	33956.5	7538.9	18024.5	18036.2	34654.2	27101.4		44666.5	31738.2
Q15582	Q15582	BGH3_HUMAN	TGFBI	Transforming growth factor-beta-induced protein ig-h3	1	ADHHATNGVVHLIDK	ADHHATNGVVHLIDK	3	ADHHATNGVVHLIDK3																																					14292.6	3131.68	4642.21
Q15582	Q15582	BGH3_HUMAN	TGFBI	Transforming growth factor-beta-induced protein ig-h3	1	ADHHATNGVVHLIDK	ADHHATNGVVHLIDK	4	ADHHATNGVVHLIDK4																																						811.301	1177.83
O75635	O75635	SPB7_HUMAN	SERPINB7	Serpin B7	1	ADHPFLFVIR	ADHPFLFVIR	2	ADHPFLFVIR2																																	6815.59		8976.05	28137.6		7464.45	6857.53
O75635	O75635	SPB7_HUMAN	SERPINB7	Serpin B7	1	ADHPFLFVIR	ADHPFLFVIR	3	ADHPFLFVIR3																																	8945.74		7423.3	13865.9	4689.92	5931.55	5881.93
P08865	P08865	RSSA_HUMAN	RPSA	40S ribosomal protein SA	1	ADHQPLTEASYVNLPTIALCNTDSPLR	ADHQPLTEASYVNLPTIALC(UniMod:4)NTDSPLR	3	ADHQPLTEASYVNLPTIALC(UniMod:4)NTDSPLR3	9239.23	10122.8	12524	5106.59	13521.9	29811.9		27311.1	10982.3	3422.01	6750.36		14978.6	8845.27	74106.8	7991.01	37418	8699.58	14180.7	11007.5	8975.86	15892			13272.2		6634.07	6369.26	11124.4	36231.4	38228.2		87646.5	40701	157707	136537	88256.5	118946	149831	255534
Q5VW32	Q5VW32	BROX_HUMAN	BROX	BRO1 domain-containing protein BROX	1	ADHTLSSLEPAYSAK	ADHTLSSLEPAYSAK	2	ADHTLSSLEPAYSAK2																																	3155.11	1853.98	1887.42	3775.46	2406.02	2931.17	1196.08
Q5VW32	Q5VW32	BROX_HUMAN	BROX	BRO1 domain-containing protein BROX	1	ADHTLSSLEPAYSAK	ADHTLSSLEPAYSAK	3	ADHTLSSLEPAYSAK3					6684.24																													22386.2		10429.3	8319.95	8228.71	14435.4
P12883	P11055;P12882;P12883;P13533;P13535;Q9UKX2;Q9UKX3;Q9Y623	MYH7_HUMAN	MYH7	Myosin-7	0	ADIAESQVNK	ADIAESQVNK	2	ADIAESQVNK2	1250000	594705	770712	888105	976098	733582	4460000		703401	1200000	779862	1510000	655285	291367	645214	1100000	687026			322634	756329	837790	875129		1710000	1660000		973279	1050000					393903		217453	369954	206491
P12883	P11055;P12882;P12883;P13533;P13535;Q9UKX2;Q9UKX3;Q9Y623	MYH7_HUMAN	MYH7	Myosin-7	0	ADIAESQVNKLR	ADIAESQVNKLR	2	ADIAESQVNKLR2	504641	1420000	1490000	1500000	1790000	1250000	102445	368100	774190	1240000	553607	663062	1130000	1040000	1740000	1450000	1190000	2080000	1400000	1330000	1540000	800772	1170000	1200000	582724	1030000	2040000	2410000	1590000	638703	1510000	1230000			393.772				1320.92	5923.22
P12883	P11055;P12882;P12883;P13533;P13535;Q9UKX2;Q9UKX3;Q9Y623	MYH7_HUMAN	MYH7	Myosin-7	0	ADIAESQVNKLR	ADIAESQVNKLR	3	ADIAESQVNKLR3	118181	733783	778281	375685	965978	532049	41530	236054	102520	157446	131914	167241	406033	78266.1	869956	224390	781278	1060000	524818	725266	710115	376067	202247	323408	202118	354772	423743	732891	744626	278812	724793	331197					911.223			2683.57
Q09666	Q09666	AHNK_HUMAN	AHNAK	Neuroblast differentiation-associated protein AHNAK	1	ADIDISGPNVDVDVPDVNIEGPDAK	ADIDISGPNVDVDVPDVNIEGPDAK	3	ADIDISGPNVDVDVPDVNIEGPDAK3	48607.3	17259.9	23011.1	26734.7	58808.4	24608.9	193469	338840	28148.4	13521	35283.4	30958.6	15881.6	22853.5	25784.9	49546.5	37779.9	17021.4	25865	40012.5	41123.2			41124.6	71503.3	38056	12785.7	13618.8	20079.1	33540.5	19327.9	23070.1								27519.3
Q09666	Q09666	AHNK_HUMAN	AHNAK	Neuroblast differentiation-associated protein AHNAK	1	ADIDVSGPK	ADIDVSGPK	2	ADIDVSGPK2			48410.2	56073.8	55017.9	91677.8			55411.2	100018		66553.6		16708.6			46718.6	83798.5	84063.1			98546.7			142551		99046.2		113427		58593.3			143345	133672	127594		70010.8	141973	129880
Q09666	Q09666	AHNK_HUMAN	AHNAK	Neuroblast differentiation-associated protein AHNAK	1	ADIDVSGPKVDIDTPDIDIHGPEGK	ADIDVSGPKVDIDTPDIDIHGPEGK	3	ADIDVSGPKVDIDTPDIDIHGPEGK3	5592.68		5210.01	9189.5	5587.66	4884.7			9640.94	6488.74	8696.16	5126.35	3858.04	4960.86		9169.95		5726.1	10935.1	7601.5	6565.52		4967.46	8757.37	8971.62	5169.18	7703.42	8749.77	6800.85			5119.4				1190.8	1316.15	845.143
Q09666	Q09666	AHNK_HUMAN	AHNAK	Neuroblast differentiation-associated protein AHNAK	1	ADIDVSGPKVDIDTPDIDIHGPEGK	ADIDVSGPKVDIDTPDIDIHGPEGK	4	ADIDVSGPKVDIDTPDIDIHGPEGK4	30809.5	31780.3	49419.2	41062.4	45499.9	30008	27731	136951	30641	20910.2	32777.2	27108.7	21807.6	32895.1	34851	31415.4	43381.6	62134.9	39554.9	45888.6	35185.3	19249.6	25948.8	56422.9	30553.5	40558.1	38638.3	26644.3	35867.4		22918.8	30916.3							7846.03	28511.6
Q09666	Q09666	AHNK_HUMAN	AHNAK	Neuroblast differentiation-associated protein AHNAK	1	ADIDVSGPKVDIEGPDVNIEGPEGK	ADIDVSGPKVDIEGPDVNIEGPEGK	3	ADIDVSGPKVDIEGPDVNIEGPEGK3		24623	23422	20916.5	29644.7	13554.5	17681.3	57801.9	25475.3	10409.5	14816.8	23067.2	11239.7	12911.7	19164		31140.2	22686.2	11761.8	17565.6	18155.9	12735.1		27715.8			19650.2	16037.4	21735.1	17424.6	8395.76	13661.5			2002.3		5403.89	4277.15	3348.82	13298.2
Q09666	Q09666	AHNK_HUMAN	AHNAK	Neuroblast differentiation-associated protein AHNAK	1	ADIDVSGPKVDVDIPDVNIEGPDAK	ADIDVSGPKVDVDIPDVNIEGPDAK	3	ADIDVSGPKVDVDIPDVNIEGPDAK3							633138		453404	205869	258855				255763	476330		363518	319707				244703	567235	366384	343859		320858	384774		181724	421928	9432.9			9953.37		14797.2		227514
Q09666	Q09666	AHNK_HUMAN	AHNAK	Neuroblast differentiation-associated protein AHNAK	1	ADIDVSGPKVDVDVPDVNIEGPDAK	ADIDVSGPKVDVDVPDVNIEGPDAK	3	ADIDVSGPKVDVDVPDVNIEGPDAK3	278435		375815	315177	280973	101218	606026	365336	302162	237749	103339	92710.1	204744	235534			220326		150243	283570			171959	457601	366000	381739	124381	232760	409102			296810			15413.8			6791.22	17689.9	123283
Q09666	Q09666	AHNK_HUMAN	AHNAK	Neuroblast differentiation-associated protein AHNAK	1	ADIDVSGPKVDVECPDVNIEGPEGK	ADIDVSGPKVDVEC(UniMod:4)PDVNIEGPEGK	3	ADIDVSGPKVDVEC(UniMod:4)PDVNIEGPEGK3	25727.1	13112.5	23330.5	37093.8	27477.4	28334.7		90161.5	42595.9	28920.1	31007	12623.2	21138.7	23612.5	14444.4	42502.3	15627.7	16521.4	40454.6	21596.9	24965.7	8390.12	22430.8	51450.7	35324.7	38292.1	32766.8	24473.6	30784.8	16307.8	12071.5	26140.1	1699.21		5608.89	3153.65	8274.35	4212.38	3707.39	21897.4
Q09666	Q09666	AHNK_HUMAN	AHNAK	Neuroblast differentiation-associated protein AHNAK	1	ADIDVSGPKVDVEVPDVSLEGPEGK	ADIDVSGPKVDVEVPDVSLEGPEGK	3	ADIDVSGPKVDVEVPDVSLEGPEGK3	134630	72823.1	127494	169417	123541	145422	179761	459613	178380	95834.3	157352	80883.5	112905	146951	92046.8	228765	108161	130165	151102	186676	162263	74573.3	120849	201946	157697	174299	185950	137085	160050	82490.7	48447.2	167175	3973.36		9404.22	2240.28	10254		11622.4	72418.2
Q09666	Q09666	AHNK_HUMAN	AHNAK	Neuroblast differentiation-associated protein AHNAK	1	ADIDVSGPSVDTDAPDLDIEGPEGK	ADIDVSGPSVDTDAPDLDIEGPEGK	3	ADIDVSGPSVDTDAPDLDIEGPEGK3	11672.2					9832.29		42457	7109.63	7402.73	10788.3	10140.6				13359			16901		8323.66		9749.78	21006.7	11814	13884.8						7092.84
Q09666	Q09666	AHNK_HUMAN	AHNAK	Neuroblast differentiation-associated protein AHNAK	1	ADIEISGPK	ADIEISGPK	2	ADIEISGPK2	37269.3		20460.6	22020.2	21566	19865.6	59891.6		20137	20431.2	43426.5	33725.5	15773.9	10559.3	22248.5	18946.4	20582.7	11008.5	14056.1	24992.3	17440.5	20705.9	21101	29302.1	32260.5	25208.1	18319.6	11159.8	20262.9	28269.8	25238.1	16418.7	84348.4	63468.4	77795.1	36986.9	108160	26384.3	75867.2	43153.1
Q09666	Q09666	AHNK_HUMAN	AHNAK	Neuroblast differentiation-associated protein AHNAK	1	ADIEISGPKVDIDAPDVSIEGPDAK	ADIEISGPKVDIDAPDVSIEGPDAK	3	ADIEISGPKVDIDAPDVSIEGPDAK3	33299.9	24783	37001.5	32826.7	28538.3	145901	62504.8	231804	37664.9	24137.4	149131	26297.5	28041.8	15869.6	35010.9	45280.9	37934.6	28803.7	29795.5	37451.8		23942.9		45531.8	30189	32609.2	28190.4	21080.6	33926.4	23402.3	24408	28405			2321.1		4692.39
O75369	O75369	FLNB_HUMAN	FLNB	Filamin-B	1	ADIEMPFDPSK	ADIEMPFDPSK	2	ADIEMPFDPSK2																																	24286.9	58770.9	25776	7826.76	13578.6	18208.2	24975.1
Q13439	Q13439	GOGA4_HUMAN	GOLGA4	Golgin subfamily A member 4	1	ADIESLVTEK	ADIESLVTEK	2	ADIESLVTEK2																																	12343.2		4336.24		6548.69		6317.11
P05198	P05198	IF2A_HUMAN	EIF2S1	Eukaryotic translation initiation factor 2 subunit 1	1	ADIEVACYGYEGIDAVK	ADIEVAC(UniMod:4)YGYEGIDAVK	2	ADIEVAC(UniMod:4)YGYEGIDAVK2															9577.96																11388.8		10584.6	2820.19	8962.54	8732.13	8701.46	18834.8	6233.23
P05198	P05198	IF2A_HUMAN	EIF2S1	Eukaryotic translation initiation factor 2 subunit 1	1	ADIEVACYGYEGIDAVKEALR	ADIEVAC(UniMod:4)YGYEGIDAVKEALR	3	ADIEVAC(UniMod:4)YGYEGIDAVKEALR3																																								14476
P61221	P61221	ABCE1_HUMAN	ABCE1	ATP-binding cassette sub-family E member 1	1	ADIFMFDEPSSYLDVK	ADIFMFDEPSSYLDVK	2	ADIFMFDEPSSYLDVK2																																	12449.6		10483.1	9180.28	6653.25	12585.4	5797.87
P01024	P01024	CO3_HUMAN	C3	Complement C3	1	ADIGCTPGSGK	ADIGC(UniMod:4)TPGSGK	2	ADIGC(UniMod:4)TPGSGK2																																	29070.2	39410.2	7584.99	12593.7	23863.8	22982.4	21915.5	35898
P01024	P01024	CO3_HUMAN	C3	Complement C3	1	ADIGCTPGSGKDYAGVFSDAGLTFTSSSGQQTAQR	ADIGC(UniMod:4)TPGSGKDYAGVFSDAGLTFTSSSGQQTAQR	3	ADIGC(UniMod:4)TPGSGKDYAGVFSDAGLTFTSSSGQQTAQR3																																					1432.35	979.193	1268.68	5892.42
P05023	P05023;P13637	AT1A1_HUMAN	ATP1A1	Sodium/potassium-transporting ATPase subunit alpha-1	0	ADIGVAMGIAGSDVSK	ADIGVAMGIAGSDVSK	2	ADIGVAMGIAGSDVSK2	11911.8				18588.1	14017.1							15959.2		10773.2				16595.8		15351.3		13849.5	9655.81	10137.7	13489.4	13109.7		11674.5			12066
Q8WZ42	Q8WZ42	TITIN_HUMAN	TTN	Titin	1	ADIHTTDSFSTLTVENCNR	ADIHTTDSFSTLTVENC(UniMod:4)NR	3	ADIHTTDSFSTLTVENC(UniMod:4)NR3	2927.91		4226.29							4705.91	4273.25			3504.51	6664.64			4232.8	3100.55									3427.08			3877.13		3152.58	5717.15	20917.9		7070.24		3300.43
Q99707	Q99707	METH_HUMAN	MTR	Methionine synthase	1	ADIIGLSGLITPSLDEMIFVAK	ADIIGLSGLITPSLDEMIFVAK	2	ADIIGLSGLITPSLDEMIFVAK2																																	3446.49		3916.57	3295.3	3918.97	5868.93
Q9NSD9	Q9NSD9	SYFB_HUMAN	FARSB	Phenylalanine--tRNA ligase beta subunit	1	ADIIHACDIVEDAAIAYGYNNIQMTLPK	ADIIHAC(UniMod:4)DIVEDAAIAYGYNNIQMTLPK	3	ADIIHAC(UniMod:4)DIVEDAAIAYGYNNIQMTLPK3																																	12140.5		12483.7	3000.74	11060.3	6113.99	17364.6	6000.5
O14744	O14744	ANM5_HUMAN	PRMT5	Protein arginine N-methyltransferase 5	1	ADIIVSELLGSFADNELSPECLDGAQHFLK	ADIIVSELLGSFADNELSPEC(UniMod:4)LDGAQHFLK	3	ADIIVSELLGSFADNELSPEC(UniMod:4)LDGAQHFLK3															5043.85																		8626.63	20672.9	5153.93	7024.44	3136.87	6118.03	4073.31
Q53H82	Q53H82	LACB2_HUMAN	LACTB2	Endoribonuclease LACTB2	1	ADIIYPGHGPVIHNAEAK	ADIIYPGHGPVIHNAEAK	3	ADIIYPGHGPVIHNAEAK3																																	3782.07	7211.16	3181.67	2322.7	2335.97	2854.51
P36542	P36542	ATPG_HUMAN	ATP5F1C	ATP synthase subunit gamma, mitochondrial	1	ADIKGPEDK	ADIKGPEDK	2	ADIKGPEDK2	240087	65111.7	154183	182004	96363.9	117950	365458		200438	231968	230144	136407	164350	177274	96999.3	183518	116866	116074	175819	39471.8	175782	148462	214320	219065	178290	260791	157583	123629	147263	93633.1	156967	170968	22186.3		13451.5	11206.7	6977.83		8324.4
Q09666	Q09666	AHNK_HUMAN	AHNAK	Neuroblast differentiation-associated protein AHNAK	1	ADIKSPSLDVTVPEAELNLETPEISVGGK	ADIKSPSLDVTVPEAELNLETPEISVGGK	3	ADIKSPSLDVTVPEAELNLETPEISVGGK3	5105.83	11725.9	23529.4	5223.17	25301	41060.2		60405.9	3686.52	7248.27	16386.8		19602.6	15178.4	34798.7	5262.42	45160.2	28944.3	8560.44	45169.6	37680.8	11957.7	3754.32	3721.18		6179.86	11327.1	6976.5	24654.2	43664.1	18218.2	20196.1								57332.6
P52272	P52272	HNRPM_HUMAN	HNRNPM	Heterogeneous nuclear ribonucleoprotein M	1	ADILEDKDGK	ADILEDKDGK	2	ADILEDKDGK2				17475.1		26952.3			34119.8	32543	32844.5		30602.7	32937.8		48133.7			19126.3				28420.9				22555.9		21909		17764.5	30648.1	13058.4		10450.8	14684.5	10550.3	10361.9
Q9H074	Q9H074	PAIP1_HUMAN	PAIP1	Polyadenylate-binding protein-interacting protein 1	1	ADILQVGLR	ADILQVGLR	2	ADILQVGLR2																																	93255.6		91486.9	37569.8	95247.8	36104.9	66853.7
A6NMZ7	A6NMZ7	CO6A6_HUMAN	COL6A6	Collagen alpha-6(VI) chain	1	ADIMFLVDSSGSIGPENFSK	ADIMFLVDSSGSIGPENFSK	2	ADIMFLVDSSGSIGPENFSK2																																								2571.67
Q8IWW8	Q8IWW8	HOT_HUMAN	ADHFE1	Hydroxyacid-oxoacid transhydrogenase, mitochondrial	1	ADIPALVK	ADIPALVK	2	ADIPALVK2			4074.29			11932.2								9515.91																			10472	9792.31	18360.4				11056.7
Q9NUJ1	Q9NUJ1	ABHDA_HUMAN	ABHD10	Palmitoyl-protein thioesterase ABHD10, mitochondrial	1	ADIQLLVYTIDDLIDK	ADIQLLVYTIDDLIDK	2	ADIQLLVYTIDDLIDK2						4450.13				11796.9			51688.4	4535.2									10798									18059.2	166419		104566	145285		76348.5	109286
Q9NUJ1	Q9NUJ1	ABHDA_HUMAN	ABHD10	Palmitoyl-protein thioesterase ABHD10, mitochondrial	1	ADIQLLVYTIDDLIDK	ADIQLLVYTIDDLIDK	3	ADIQLLVYTIDDLIDK3																																2444.37	31063.9		17518.8	21593.1		16551	16812
Q9NZD2	Q9NZD2	GLTP_HUMAN	GLTP	Glycolipid transfer protein	1	ADISGNITK	ADISGNITK	2	ADISGNITK2																																						2260.7	3063.61
P15882	P15882	CHIN_HUMAN	CHN1	N-chimaerin	1	ADISVNMYEDINIITGALK	ADISVNMYEDINIITGALK	2	ADISVNMYEDINIITGALK2																																					2051.29	1846.17	1463.95
Q99715	Q99715	COCA1_HUMAN	COL12A1	Collagen alpha-1(XII) chain	1	ADIVFLTDASWSIGDDNFNKVVK	ADIVFLTDASWSIGDDNFNKVVK	3	ADIVFLTDASWSIGDDNFNKVVK3																																								21337.5
P51157	P51157	RAB28_HUMAN	RAB28	Ras-related protein Rab-28	1	ADIVNYNQEPMSR	ADIVNYNQEPMSR	2	ADIVNYNQEPMSR2																																	2683.97			2693.53	3568.99	4284.72	2932.65
Q12955	Q12955	ANK3_HUMAN	ANK3	Ankyrin-3	1	ADIVQQLLQQGASPNAATTSGYTPLHLSAR	ADIVQQLLQQGASPNAATTSGYTPLHLSAR	3	ADIVQQLLQQGASPNAATTSGYTPLHLSAR3																																	6067.98		14996.5	9285.74	8417.14	14267.8	9947.84
Q2M2I8	Q2M2I8;Q9NSY1	AAK1_HUMAN	AAK1	AP2-associated protein kinase 1	0	ADIWALGCLLYK	ADIWALGC(UniMod:4)LLYK	2	ADIWALGC(UniMod:4)LLYK2																																	18229.9		26877.1	12987.2	37269.6	8659.83	18994.3
O95747	O95747	OXSR1_HUMAN	OXSR1	Serine/threonine-protein kinase OSR1	1	ADIWSFGITAIELATGAAPYHK	ADIWSFGITAIELATGAAPYHK	3	ADIWSFGITAIELATGAAPYHK3																																	12179.1	22865.9	18596	9363.92	13673.6	14506.4	13829.2
O95747	O95747	OXSR1_HUMAN	OXSR1	Serine/threonine-protein kinase OSR1	1	ADIWSFGITAIELATGAAPYHKYPPMK	ADIWSFGITAIELATGAAPYHKYPPMK	3	ADIWSFGITAIELATGAAPYHKYPPMK3																																				1989.12	2834.12	2167.89	3205.08
O95747	O95747	OXSR1_HUMAN	OXSR1	Serine/threonine-protein kinase OSR1	1	ADIWSFGITAIELATGAAPYHKYPPMK	ADIWSFGITAIELATGAAPYHKYPPMK	4	ADIWSFGITAIELATGAAPYHKYPPMK4																																			4032.73
Q9P289	O00506;Q9P289	STK26_HUMAN	STK26	Serine/threonine-protein kinase 26	0	ADIWSLGITAIELAK	ADIWSLGITAIELAK	2	ADIWSLGITAIELAK2																																	6546.25	3613.24	4744.75	4334.47	3858.46	2748.98	4296.96
Q9Y6E0	Q9Y6E0	STK24_HUMAN	STK24	Serine/threonine-protein kinase 24	1	ADIWSLGITAIELAR	ADIWSLGITAIELAR	2	ADIWSLGITAIELAR2																																	19508.9		6766.15	4737.25	6783.5	8054.52	9163.21
Q9Y6E0	Q9Y6E0	STK24_HUMAN	STK24	Serine/threonine-protein kinase 24	1	ADIWSLGITAIELAR	ADIWSLGITAIELAR	3	ADIWSLGITAIELAR3																																	7050.24	2440.29	7184	3229.18	4804.32	8281.9	7884.6
O94804	O94804	STK10_HUMAN	STK10	Serine/threonine-protein kinase 10	1	ADIWSLGITLIEMAQIEPPHHELNPMR	ADIWSLGITLIEMAQIEPPHHELNPMR	4	ADIWSLGITLIEMAQIEPPHHELNPMR4																																	2263.81		2072.14
P45954	P45954	ACDSB_HUMAN	ACADSB	Short/branched chain specific acyl-CoA dehydrogenase, mitochondrial	1	ADKEGDYYVLNGSK	ADKEGDYYVLNGSK	2	ADKEGDYYVLNGSK2									2315.58																								4313.41		1817.03	4115.51	1065.42	4053.45	1276.3
P45954	P45954	ACDSB_HUMAN	ACADSB	Short/branched chain specific acyl-CoA dehydrogenase, mitochondrial	1	ADKEGDYYVLNGSK	ADKEGDYYVLNGSK	3	ADKEGDYYVLNGSK3					4644.75														7425.56												4621.86	5802.8	20873.4		10126.9	10455.1	8932.38	16620.5	9241.29
P06576	P06576	ATPB_HUMAN	ATP5F1B	ATP synthase subunit beta, mitochondrial	1	ADKLAEEHSS	ADKLAEEHSS	2	ADKLAEEHSS2	267564	363070	313892	288212	117385	239633	2970000		271595	278918	206772	316317	192454	619612	209364	582604	182685	472082	231284	153374	501890	382561	549774	298694	429857	285272	333828	137022	274233	191188	320964	414413	82639.4		80336.6	48212			75448.1
P56192	P56192	SYMC_HUMAN	MARS1	Methionine--tRNA ligase, cytoplasmic	1	ADKNEVAAEVAK	ADKNEVAAEVAK	2	ADKNEVAAEVAK2																																	1282.95		1260.81	1365.57		1766.41
Q99797	Q99797	MIPEP_HUMAN	MIPEP	Mitochondrial intermediate peptidase	1	ADKPHQDCHFTIR	ADKPHQDC(UniMod:4)HFTIR	4	ADKPHQDC(UniMod:4)HFTIR4																																			2962.48			3154.44	2055.53
Q14204	Q14204	DYHC1_HUMAN	DYNC1H1	Cytoplasmic dynein 1 heavy chain 1	1	ADLAAVEAK	ADLAAVEAK	2	ADLAAVEAK2																										10953.8							11089.5			6489.68	7855.94	6163.31	5254.23
P68036	P68036	UB2L3_HUMAN	UBE2L3	Ubiquitin-conjugating enzyme E2 L3	1	ADLAEEYSK	ADLAEEYSK	2	ADLAEEYSK2						9373.83													16284.2									13355.9			13710.3		53773.7	105498	33824.8	46301.1	15529.6	28127.7	38995.1
P68036	P68036	UB2L3_HUMAN	UBE2L3	Ubiquitin-conjugating enzyme E2 L3	1	ADLAEEYSKDR	ADLAEEYSKDR	2	ADLAEEYSKDR2																																	6953.47	3594.35	8782.39	13100.4	4891.85	11080.2	9186.37
P68036	P68036	UB2L3_HUMAN	UBE2L3	Ubiquitin-conjugating enzyme E2 L3	1	ADLAEEYSKDR	ADLAEEYSKDR	3	ADLAEEYSKDR3																																	3685.4	1821.08	8041.25	6268.82	3010.5	5985.19	5393.05
P02768	P02768	ALBU_HUMAN	ALB	Albumin	1	ADLAKYICENQDSISSK	ADLAKYIC(UniMod:4)ENQDSISSK	2	ADLAKYIC(UniMod:4)ENQDSISSK2																																								17831.6
P02768	P02768	ALBU_HUMAN	ALB	Albumin	1	ADLAKYICENQDSISSK	ADLAKYIC(UniMod:4)ENQDSISSK	3	ADLAKYIC(UniMod:4)ENQDSISSK3																																								476660
Q8N1G4	Q8N1G4	LRC47_HUMAN	LRRC47	Leucine-rich repeat-containing protein 47	1	ADLATAPPHVTVVR	ADLATAPPHVTVVR	2	ADLATAPPHVTVVR2			3762	9552.51	2245.72	9688.01				11971.2	6310.6	12008.7	5058.67	6545.64	12444.1	8669.06	6996.42	7006.26	5516.76		2882.23							2962.46	6259.76		9032.68	8201.33	25130.4	5403.68	19034.6	47046.3	19462.5	38009.3	26307.7	2888.26
Q8N1G4	Q8N1G4	LRC47_HUMAN	LRRC47	Leucine-rich repeat-containing protein 47	1	ADLATAPPHVTVVR	ADLATAPPHVTVVR	3	ADLATAPPHVTVVR3	9643.74		6058.45		3915.17					5167.92		11925.9	7853.68		14047.2		10671.3		4944.83		3508.57		7306.55		9737.47				4978.5		5580.49	4843.01	23098.6		19763.4	10883.9	10509.8	10588.8	24398.9
Q9P253	Q9P253	VPS18_HUMAN	VPS18	Vacuolar protein sorting-associated protein 18 homolog	1	ADLDELVAAECVYCGELMIR	ADLDELVAAEC(UniMod:4)VYC(UniMod:4)GELMIR	2	ADLDELVAAEC(UniMod:4)VYC(UniMod:4)GELMIR2																																						1319.29
Q09666	Q09666	AHNK_HUMAN	AHNAK	Neuroblast differentiation-associated protein AHNAK	1	ADLDVSGPK	ADLDVSGPK	2	ADLDVSGPK2	92003.2						318180				85976.8	66802	37520.6	23540.2		86299			52406.3	88717.3	41203.7	135866	55271.6	73589.2	96213		49757.7		51816.9	51789.3	58872.4	44627.5	58688.5	80950.9	89889.1	77764.1	139214	35258.8	99842.7	83518.4
Q09666	Q09666	AHNK_HUMAN	AHNAK	Neuroblast differentiation-associated protein AHNAK	1	ADLDVSGPKVDIDVPDVNIEGPDAK	ADLDVSGPKVDIDVPDVNIEGPDAK	3	ADLDVSGPKVDIDVPDVNIEGPDAK3			350477	438896		377617		1210000	506906		280042	211817	270631	377060	294241	500647		395392					261886	600900		362691	296938	343693			186468				32880.4		46473.9	17207.1		243377
Q09666	Q09666	AHNK_HUMAN	AHNAK	Neuroblast differentiation-associated protein AHNAK	1	ADLDVSGPKVDIDVPDVNIEGPEGK	ADLDVSGPKVDIDVPDVNIEGPEGK	3	ADLDVSGPKVDIDVPDVNIEGPEGK3	386693	206297	345286		339257	372090	705667	1220000	510687	221554	283384		263442				293494		346497	406808	367808	177643		605229	382108		288767	348912	409826	245305	200748	450398	12178.2				51093.8		36143.6	251481
Q09666	Q09666	AHNK_HUMAN	AHNAK	Neuroblast differentiation-associated protein AHNAK	1	ADLDVSGPKVDVDVPDVNIEGPDAK	ADLDVSGPKVDVDVPDVNIEGPDAK	3	ADLDVSGPKVDVDVPDVNIEGPDAK3	157926	134132	151211	160810	137898	120733	648405	1200000	341839	118294	359203	215441	97837.5	141326	231304	240946	97231.1	323802	338650	348887	288936	149782	77214.3	202043	152307	175104	142211	119838	144325	186476	173404	148758	7308.84		12471.4	11582.1	18257.8	7520.31	19966.9	138940
Q15031	Q15031	SYLM_HUMAN	LARS2	Leucine--tRNA ligase, mitochondrial	1	ADLEGSLDSK	ADLEGSLDSK	2	ADLEGSLDSK2	26851.1	41177.7	20201.8	18163.5	19080.6	9574.1	74735.4		12410.7		18432.3	20397.8				11355.3	35838.4	15874.5	12866.6		21941.5				36887.4	17517.1		13943	23625.2	36228.6	17974.3	7402.56	20902.9	6361.78	27406.3	32272.2	20375.3	31115.9	32581.4
P0C0L5	P0C0L4;P0C0L5	CO4B_HUMAN	C4B_2	Complement C4-B	0	ADLEKLTSLSDR	ADLEKLTSLSDR	2	ADLEKLTSLSDR2																													3029.38											33237.9
Q14997	Q14997	PSME4_HUMAN	PSME4	Proteasome activator complex subunit 4	1	ADLELPWRPLYDMVER	ADLELPWRPLYDMVER	3	ADLELPWRPLYDMVER3																																	7250.9		11008.2	5457.68		6852.67
P02533	P02533	K1C14_HUMAN	KRT14	Keratin, type I cytoskeletal 14	1	ADLEMQIESLKEELAYLK	ADLEMQIESLKEELAYLK	3	ADLEMQIESLKEELAYLK3																																		7390.92	5587.35	1853.22			2601.1
P13645	P13645	K1C10_HUMAN	KRT10	Keratin, type I cytoskeletal 10	1	ADLEMQIESLTEELAYLK	ADLEMQIESLTEELAYLK	2	ADLEMQIESLTEELAYLK2										4992.13			5776.35																				35038.4	35765	94246.6	18150.3	9447.81	18469.5	25064.7
P13645	P13645	K1C10_HUMAN	KRT10	Keratin, type I cytoskeletal 10	1	ADLEMQIESLTEELAYLK	ADLEMQIESLTEELAYLK	3	ADLEMQIESLTEELAYLK3																																	12230	14042.9	33137.5	8707.84	3633.18	5857.4	10137.9
P13645	P13645	K1C10_HUMAN	KRT10	Keratin, type I cytoskeletal 10	1	ADLEMQIESLTEELAYLKK	ADLEMQIESLTEELAYLKK	2	ADLEMQIESLTEELAYLKK2																																	4569.62	4319.36	13795.8	6468.51	3417.88	6053.74	6264.83
P13645	P13645	K1C10_HUMAN	KRT10	Keratin, type I cytoskeletal 10	1	ADLEMQIESLTEELAYLKK	ADLEMQIESLTEELAYLKK	3	ADLEMQIESLTEELAYLKK3										23008.5			15493.8														5523.35	10147.8	2473.5			8737.64	118268	117525	214043	69773.4	27460	45874.2	104702
Q8N573	Q8N573	OXR1_HUMAN	OXR1	Oxidation resistance protein 1	1	ADLESESFRPNLSDPSELLLPDQIEK	ADLESESFRPNLSDPSELLLPDQIEK	3	ADLESESFRPNLSDPSELLLPDQIEK3				4300.07	4690.59	13721.4			3416.93	4122.38	3370.68				24227.3				9278.04		7768.57		3331.48				4370.82	2540.16	5294.74			9539.83			53548.2	41672.5
P04196	P04196	HRG_HUMAN	HRG	Histidine-rich glycoprotein	1	ADLFYDVEALDLESPK	ADLFYDVEALDLESPK	2	ADLFYDVEALDLESPK2		19398.1			6678.99				5540.96	9750.55	15586.7		7506.79										12428.9				7814.02					6923.38	70200.2	164885	35772.7	124935	137712	100278	205906	895933
P04196	P04196	HRG_HUMAN	HRG	Histidine-rich glycoprotein	1	ADLFYDVEALDLESPK	ADLFYDVEALDLESPK	3	ADLFYDVEALDLESPK3																																	14939.6	17753.5	6682.1	25076.5	42362.4	16142.2	33468	95535.7
Q8WZ42	Q8WZ42	TITIN_HUMAN	TTN	Titin	1	ADLGDWHK	ADLGDWHK	2	ADLGDWHK2																																	8409.87		11822.2	3844.72	19221	3129.89	4207.93
Q8WZ42	Q8WZ42	TITIN_HUMAN	TTN	Titin	1	ADLGDWHKVNAEACVK	ADLGDWHKVNAEAC(UniMod:4)VK	3	ADLGDWHKVNAEAC(UniMod:4)VK3																																					7568.15	4954.89
Q09666	Q09666	AHNK_HUMAN	AHNAK	Neuroblast differentiation-associated protein AHNAK	1	ADLGVSGPK	ADLGVSGPK	2	ADLGVSGPK2	64703.4		37014.1	22892.4	31782.2	19526.9	197591		6359.06	4824.99	27583.3	54517.6	15583.7		28805.3	24160.8	23218.2	21346.3	9433	24423.9	28092.9	34858.4		13986.8	55614.4	43512.6	5263.83	15436.4	31854.4	44388.9	42517.2		17495.4	13828.7	13987.5	10320	16113.2	4401.25	13626.5	22055.3
Q09666	Q09666	AHNK_HUMAN	AHNAK	Neuroblast differentiation-associated protein AHNAK	1	ADLGVSGPKVDIDVPDVNLEAPEGK	ADLGVSGPKVDIDVPDVNLEAPEGK	3	ADLGVSGPKVDIDVPDVNLEAPEGK3	307568	128237	223253	284573	236937	340944	315349	677163	251422	205089	235254	263058	143399	160406	195433	463572	213065	363114	317978	328523	298433	125391	324643	520816	413351	361107	416235	348652	324954	209515	206026	217249					3793.92		4698.77	308845
Q09666	Q09666	AHNK_HUMAN	AHNAK	Neuroblast differentiation-associated protein AHNAK	1	ADLGVSGPKVDIDVPDVNLEAPEGK	ADLGVSGPKVDIDVPDVNLEAPEGK	4	ADLGVSGPKVDIDVPDVNLEAPEGK4				11700.9		9745.38			8717.93	5751.4	7512.29			7852.44		7831.79			8948.98	7179.06	8837.87			11372.6		11790.8		11580				9374.02
P26022	P26022	PTX3_HUMAN	PTX3	Pentraxin-related protein PTX3	1	ADLHAVQGWAAR	ADLHAVQGWAAR	2	ADLHAVQGWAAR2																																	2626.72	9873.88	8369.24	3683.53	4204.86	3167.23	3847
P26022	P26022	PTX3_HUMAN	PTX3	Pentraxin-related protein PTX3	1	ADLHAVQGWAAR	ADLHAVQGWAAR	3	ADLHAVQGWAAR3																																		16081.5	12529.5				2582.75
Q9H2W6	Q9H2W6	RM46_HUMAN	MRPL46	39S ribosomal protein L46, mitochondrial	1	ADLHDEEDEQDILLAQDLEDMWEQK	ADLHDEEDEQDILLAQDLEDMWEQK	3	ADLHDEEDEQDILLAQDLEDMWEQK3																																				2485.79	1467.72	2589.9	4623.16
P99999	P99999	CYC_HUMAN	CYCS	Cytochrome c	1	ADLIAYLK	ADLIAYLK	2	ADLIAYLK2	225751		130612	76787	171754	125362		124686	87748.4	132484	144058	122049	129497	181392	272390	69431	110638	152607	148262	167878	196422	115827	143859	134725	50246.2	117605	122710	89855.4	149925	229027	206590	284981	1100000	43180.4	525945	47285.5	115942	108472	815711
P99999	P99999	CYC_HUMAN	CYCS	Cytochrome c	1	ADLIAYLKK	ADLIAYLKK	2	ADLIAYLKK2	96257.7	21844	123034	13767.6	171090	133446		165613	22515.5	22887.3	83548.2	22830	63861.2	129889	189455	27179.3	173457	189846	97517.1	193935	167516	67941.9	39213.9	35710.7	47156	18780.8	55122	38825	99074.3	100938	198413	214849	707601	274950	574502	958324	790322	339273	583938
Q8IXQ6	Q8IXQ6	PARP9_HUMAN	PARP9	Protein mono-ADP-ribosyltransferase PARP9	1	ADLIEVVMNIEDMLCK	ADLIEVVMNIEDMLC(UniMod:4)K	2	ADLIEVVMNIEDMLC(UniMod:4)K2																																	1331.15		2632.63
Q86TD4	Q86TD4	SRCA_HUMAN	SRL	Sarcalumenin	1	ADLIFVVFDPTK	ADLIFVVFDPTK	2	ADLIFVVFDPTK2																																9120.15	71479.5		96050.6	67520	23825.4	35175.4	49054.4
Q86TD4	Q86TD4	SRCA_HUMAN	SRL	Sarcalumenin	1	ADLIFVVFDPTKLDVGLELEMLFR	ADLIFVVFDPTKLDVGLELEMLFR	3	ADLIFVVFDPTKLDVGLELEMLFR3										1637.39													2609.3
Q3SXM5	Q3SXM5	HSDL1_HUMAN	HSDL1	Inactive hydroxysteroid dehydrogenase-like protein 1	1	ADLIKQYGR	ADLIKQYGR	2	ADLIKQYGR2		44463.6	21872.6			14649			20331.9	14310			25402	38922			25604.9		15659.6	38901.9	30153.6	21580		21440.3		19908.9	15165.7	41046.2	16293.7		23674.1	26188.6
Q8WVD5	Q8WVD5	RN141_HUMAN	RNF141	RING finger protein 141	1	ADLILPCAHSFCQK	ADLILPC(UniMod:4)AHSFC(UniMod:4)QK	2	ADLILPC(UniMod:4)AHSFC(UniMod:4)QK2																																				2032.11		1827.78
P08238	P07900;P08238;Q14568;Q58FF8	HS90B_HUMAN	HSP90AB1	Heat shock protein HSP 90-beta	0	ADLINNLGTIAK	ADLINNLGTIAK	2	ADLINNLGTIAK2	111080	124963	122733	86233.9	77785	195260	157842	268436	88735.1	151474	82097.2	121186	137040	104182	831756	86181.2	217140	50564.9	167651	72053.9	87014.8	229071	97846.6	41133.8	134330	78986.7	50410.2	132864	120038	319614	399283	69070	2250000	740966	1990000	1130000	21168.3	2000000	1760000	352878
Q92888	Q92888	ARHG1_HUMAN	ARHGEF1	Rho guanine nucleotide exchange factor 1	1	ADLISEDVQR	ADLISEDVQR	2	ADLISEDVQR2																																	10723.8		11153.5	8749.06		8891.21		20429.9
O95822	O95822	DCMC_HUMAN	MLYCD	Malonyl-CoA decarboxylase, mitochondrial	1	ADLLEAQALK	ADLLEAQALK	2	ADLLEAQALK2																																	405286	30470.9	122273	12677.5	158847	11078.2	193859
O95822	O95822	DCMC_HUMAN	MLYCD	Malonyl-CoA decarboxylase, mitochondrial	1	ADLLEAQALKLVEGPDVR	ADLLEAQALKLVEGPDVR	3	ADLLEAQALKLVEGPDVR3
Q96CV9	Q96CV9	OPTN_HUMAN	OPTN	Optineurin	1	ADLLGIVSELQLK	ADLLGIVSELQLK	2	ADLLGIVSELQLK2				3994.4		11243.7			13295.8	13305.7	3667.28		26610.7	7798.09					3520.07				7453.55				3624.05	3433.68	7941.81			15624.6	71596.9	22118.4	77696.4	107775	57643.4	68346.7	71396.1	31512
Q7Z406	Q7Z406	MYH14_HUMAN	MYH14	Myosin-14	1	ADLLLEPCSHYR	ADLLLEPC(UniMod:4)SHYR	2	ADLLLEPC(UniMod:4)SHYR2																																	1186
P08195	P08195	4F2_HUMAN	SLC3A2	4F2 cell-surface antigen heavy chain	1	ADLLLSTQPGREEGSPLELER	ADLLLSTQPGREEGSPLELER	3	ADLLLSTQPGREEGSPLELER3		11981.8	11070.2			4869.68			7106.29	4415.37	4818.89		5760.73	8133.89							5965.79		8511.05		9569.91	6071.25		7796.48
Q9BQG0	Q9BQG0	MBB1A_HUMAN	MYBBP1A	Myb-binding protein 1A	1	ADLNIILSSPEQLELFLLAQQK	ADLNIILSSPEQLELFLLAQQK	3	ADLNIILSSPEQLELFLLAQQK3																																	5669.97		5702.27		3577.15	8181.06	4891.79
Q96C19	Q96C19	EFHD2_HUMAN	EFHD2	EF-hand domain-containing protein D2	1	ADLNQGIGEPQSPSR	ADLNQGIGEPQSPSR	2	ADLNQGIGEPQSPSR2																																	11585	67870.2	9934.82	29725.9	12953.8	14351	9377.47	38350.4
Q96C19	Q96C19	EFHD2_HUMAN	EFHD2	EF-hand domain-containing protein D2	1	ADLNQGIGEPQSPSRR	ADLNQGIGEPQSPSRR	3	ADLNQGIGEPQSPSRR3			3814.29											2859.59							1864.95												2187.18	3820.84	4477.67	6109.55	4380.3	4404.91	4390.07	6483
Q15075	Q15075	EEA1_HUMAN	EEA1	Early endosome antigen 1	1	ADLQNHLDTAQNALQDK	ADLQNHLDTAQNALQDK	2	ADLQNHLDTAQNALQDK2																																	356.173			1092.5		1366.46	736.243
Q15075	Q15075	EEA1_HUMAN	EEA1	Early endosome antigen 1	1	ADLQNHLDTAQNALQDK	ADLQNHLDTAQNALQDK	3	ADLQNHLDTAQNALQDK3																																	10910.2	26421.1	15127.7	25311.5	10437.8	12343.5	18693.9
Q01449	Q01449	MLRA_HUMAN	MYL7	Myosin regulatory light chain 2, atrial isoform	1	ADLRETYSQLGK	ADLRETYSQLGK	2	ADLRETYSQLGK2																																							15338
Q01449	Q01449	MLRA_HUMAN	MYL7	Myosin regulatory light chain 2, atrial isoform	1	ADLRETYSQLGK	ADLRETYSQLGK	3	ADLRETYSQLGK3			6311.03																																			2350.19
P50453	P50453	SPB9_HUMAN	SERPINB9	Serpin B9	1	ADLSAMSAER	ADLSAMSAER	2	ADLSAMSAER2																																	8151.52		4966.91		10365.2	9509.52	9037.71
Q17RN3	Q17RN3	FA98C_HUMAN	FAM98C	Protein FAM98C	1	ADLSCLVPATSVAVR	ADLSC(UniMod:4)LVPATSVAVR	2	ADLSC(UniMod:4)LVPATSVAVR2						5765.54				8547.04																							26954.3		18141.8	11323	35175.8	32891.7	27962.7	14035.8
P01011	P01011	AACT_HUMAN	SERPINA3	Alpha-1-antichymotrypsin	1	ADLSGITGAR	ADLSGITGAR	2	ADLSGITGAR2	201884	68941.2	107408	75288.7	98219.2	92619.7	77269.4		49857.6	47731.8	85186.3	67170.5	86556.1	88779.2	55455.6	84764.3	69058.9	46309.2	20084.2	52031.5	63856	95324.5	71187.2	70975.9	126979	99577.8	38657.8	49993.3	90032.4	115041	77196.8	34107.5	608021	132501	470634	245829	524428	190451	448450	55200.2
Q7L273	Q7L273	KCTD9_HUMAN	KCTD9	BTB/POZ domain-containing protein KCTD9	1	ADLSGSVLDCANLQGVK	ADLSGSVLDC(UniMod:4)ANLQGVK	2	ADLSGSVLDC(UniMod:4)ANLQGVK2																																				6547.26		5051.51	1731.55
Q86X10	Q86X10	RLGPB_HUMAN	RALGAPB	Ral GTPase-activating protein subunit beta	1	ADLSIPDLHEIVTEELEER	ADLSIPDLHEIVTEELEER	3	ADLSIPDLHEIVTEELEER3																																	6849.95		9274.81	10071.6	3485.65	7124.5	4597.61
O76041	O76041	NEBL_HUMAN	NEBL	Nebulette	1	ADLSNSLYK	ADLSNSLYK	2	ADLSNSLYK2	117991	86408.2	76676.3	75560.8	81592.3	86607.1	85060.9		74162	116116	105705	122804	107580	64390.1	82895.8	96182	98290.6	73167.1	83657.8	103225	113003	135249	146326	115289	138020	152186	92879.7	70714.8	108000	119556	101452	95822.5	34701.7	29268	47922	18485.9	88260.3	14672.4	36746.9
O76041	O76041	NEBL_HUMAN	NEBL	Nebulette	1	ADLSNSLYKR	ADLSNSLYKR	2	ADLSNSLYKR2	46545	55755.3	62910.6	56353.9	70053.4	63379.4			60703.9	77171.7	53295.5	64650.6	78506	116888	47531.4	64691.1	57273.7	61664.5	83579.8	59213.1	107160	71121.5	86606.3	53758.4	47202.6	72474.5	70289.3	64077	68385.6	33097.9	62983.1	93255.9			3035.59		15042.9	1389.38	3364.46
Q9H3Q1	Q9H3Q1	BORG4_HUMAN	CDC42EP4	Cdc42 effector protein 4	1	ADLTAEMISAPLGDFR	ADLTAEMISAPLGDFR	2	ADLTAEMISAPLGDFR2																																			18203	22386.5			20275.4
Q13045	Q13045	FLII_HUMAN	FLII	Protein flightless-1 homolog	1	ADLTALFLPR	ADLTALFLPR	2	ADLTALFLPR2	18579.5	15217.5		15997.3	14200.2	22311.4			20088.7	23776.2	23685.2	15763.3	27230.5	15023.2	12708.2	7821.75	12003	9864.89	15516.3		9205.52		8084.7		13939.7	9910.38	6813.64	12914.4	15715.7		10890	20455.8	3378.8	16659.6	6113.25	5066.09	16354.5	3659.13	6546.41	18128.7
P31930	P31930	QCR1_HUMAN	UQCRC1	Cytochrome b-c1 complex subunit 1, mitochondrial	1	ADLTEYLSTHYK	ADLTEYLSTHYK	2	ADLTEYLSTHYK2	27582.2	25989.2	39679.6		75289.8	16212.4			21286.2	66889.7	54121.7		49465.2	69157.6	34519.5	14983.2	26002	57427.2	43323.3	25840.2	38587.9	12264.2	14546.7	26046.7	12121	19866.3	56000.4	75770.9	50278.1	28780.7	43825.3	88587.9	47987.1	207253	44161.3	63762.6	21142.4	75443.7	31220.2
P31930	P31930	QCR1_HUMAN	UQCRC1	Cytochrome b-c1 complex subunit 1, mitochondrial	1	ADLTEYLSTHYK	ADLTEYLSTHYK	3	ADLTEYLSTHYK3	24770.8	37503.6	55921.9		100335	26345.6			28712.1	65651.5	29738.8		54014.8	49939.5	53297.5	11309.2	52553.6	58115.7	86457.2	43376	67005.2		17558.5	25344	15721.7	27781.1	58725.7	85719.8	60080.7	30592.6	49992.5	90797.2	27729.7	115612	43909.3	27567	17099.9	35610.6	24268.4
P31930	P31930	QCR1_HUMAN	UQCRC1	Cytochrome b-c1 complex subunit 1, mitochondrial	1	ADLTEYLSTHYKAPR	ADLTEYLSTHYKAPR	3	ADLTEYLSTHYKAPR3	81248.7	201145	279683	52115.6	396521	105744		85808		165883	92976.4	170113	91556.2	176634	236170	57513.3	237820	276337	132170	216957	115345	117639	116636	137382		79913.6	261067	275945	97173.3	191431	302617	280605		8461.89		2481.51
P31930	P31930	QCR1_HUMAN	UQCRC1	Cytochrome b-c1 complex subunit 1, mitochondrial	1	ADLTEYLSTHYKAPR	ADLTEYLSTHYKAPR	4	ADLTEYLSTHYKAPR4		147421	54011.6		58097.1	12483.2				22488.5			12457.8	24718.9	60816.8			57576.9	45215.7		12918.2						34350.9	40160.3	149317	23166.9	57499.4	24167.9
Q96P63	Q96P63	SPB12_HUMAN	SERPINB12	Serpin B12	1	ADLTGISPSPNLYLSK	ADLTGISPSPNLYLSK	2	ADLTGISPSPNLYLSK2																																		5226.63					5686.71
Q9C0E2	Q9C0E2	XPO4_HUMAN	XPO4	Exportin-4	1	ADLTHLLSPQMGK	ADLTHLLSPQMGK	3	ADLTHLLSPQMGK3																																	2791.77		1859.45	2505.44	1541.43	2485.23
O00339	O00339	MATN2_HUMAN	MATN2	Matrilin-2	1	ADLVFIIDSSR	ADLVFIIDSSR	2	ADLVFIIDSSR2				37376.4	20313.6	32486.4			36358.5		30870.8		31123.3																				16639.1		11489.7	24249.7		22847	26653	25268.2
Q14232	Q14232	EI2BA_HUMAN	EIF2B1	Translation initiation factor eIF-2B subunit alpha	1	ADLVIVGAEGVVENGGIINK	ADLVIVGAEGVVENGGIINK	2	ADLVIVGAEGVVENGGIINK2															5068.09																3875.3		6929.35	3310.14	7166.49	4398.45	4906.01	5488.74	5176.31	3228.09
Q9NSE4	Q9NSE4	SYIM_HUMAN	IARS2	Isoleucine--tRNA ligase, mitochondrial	1	ADLYLEGK	ADLYLEGK	2	ADLYLEGK2																																	123002		93725.4	42015.1	12651.1	35734.5	110263
Q9NSE4	Q9NSE4	SYIM_HUMAN	IARS2	Isoleucine--tRNA ligase, mitochondrial	1	ADLYLEGKDQLGGWFQSSLLTSVAAR	ADLYLEGKDQLGGWFQSSLLTSVAAR	3	ADLYLEGKDQLGGWFQSSLLTSVAAR3																																				1149.98	1219.56	1213.19	2351.91	5525.51
P02549	P02549	SPTA1_HUMAN	SPTA1	Spectrin alpha chain, erythrocytic 1	1	ADMEAEAPTFQALEDFSAELIDSGHHASPEIEK	ADMEAEAPTFQALEDFSAELIDSGHHASPEIEK	4	ADMEAEAPTFQALEDFSAELIDSGHHASPEIEK4																																		48359.9
P02549	P02549	SPTA1_HUMAN	SPTA1	Spectrin alpha chain, erythrocytic 1	1	ADMEAEAPTFQALEDFSAELIDSGHHASPEIEKK	ADMEAEAPTFQALEDFSAELIDSGHHASPEIEKK	4	ADMEAEAPTFQALEDFSAELIDSGHHASPEIEKK4																																		39884.8		955.567	4703.8
P35580	P35580	MYH10_HUMAN	MYH10	Myosin-10	1	ADMEDLMSSK	ADMEDLMSSK	2	ADMEDLMSSK2																																	7452.86
P35580	P35580	MYH10_HUMAN	MYH10	Myosin-10	1	ADMEDLMSSKDDVGK	ADMEDLMSSKDDVGK	2	ADMEDLMSSKDDVGK2																																						1021.43
P35580	P35580	MYH10_HUMAN	MYH10	Myosin-10	1	ADMEDLMSSKDDVGK	ADMEDLMSSKDDVGK	3	ADMEDLMSSKDDVGK3																																				1453.26		1455.25
P26639	P26639	SYTC_HUMAN	TARS1	Threonine--tRNA ligase 1, cytoplasmic	1	ADMETLQR	ADMETLQR	2	ADMETLQR2																																	12872.1		12742.2	12783.1	11728.2	9271.79	9073.51
P28838	P28838	AMPL_HUMAN	LAP3	Cytosol aminopeptidase	1	ADMGGAATICSAIVSAAK	ADMGGAATIC(UniMod:4)SAIVSAAK	2	ADMGGAATIC(UniMod:4)SAIVSAAK2																																	31734.2	20886.9		45866.6	48974	37785.7	33039.1	102680
Q9NZN4	Q9NZN4	EHD2_HUMAN	EHD2	EH domain-containing protein 2	1	ADMVETQQLMR	ADMVETQQLMR	2	ADMVETQQLMR2																											19124.5						41094.3		32172.1	37107.1	56720.8	27177.7	27278.8
P40939	P40939	ECHA_HUMAN	HADHA	Trifunctional enzyme subunit alpha, mitochondrial	1	ADMVIEAVFEDLSLK	ADMVIEAVFEDLSLK	2	ADMVIEAVFEDLSLK2						7368.42				16391.8			20962.8										12691				6297.1	8364.23				16823.9	255021	52608.7	318254	106443	112020	124471	65890.7
P40939	P40939	ECHA_HUMAN	HADHA	Trifunctional enzyme subunit alpha, mitochondrial	1	ADMVIEAVFEDLSLK	ADMVIEAVFEDLSLK	3	ADMVIEAVFEDLSLK3																																	49799.8	7742.18	78129.1	19298.2	22282.3	25278.8	12637.5
P40939	P40939	ECHA_HUMAN	HADHA	Trifunctional enzyme subunit alpha, mitochondrial	1	ADMVIEAVFEDLSLKHR	ADMVIEAVFEDLSLKHR	3	ADMVIEAVFEDLSLKHR3																																			4407.63					7776.57
P40939	P40939	ECHA_HUMAN	HADHA	Trifunctional enzyme subunit alpha, mitochondrial	1	ADMVIEAVFEDLSLKHR	ADMVIEAVFEDLSLKHR	4	ADMVIEAVFEDLSLKHR4
Q9UEW8	Q9UEW8	STK39_HUMAN	STK39	STE20/SPS1-related proline-alanine-rich protein kinase	1	ADMWSFGITAIELATGAAPYHK	ADMWSFGITAIELATGAAPYHK	3	ADMWSFGITAIELATGAAPYHK3																																	6628.76		6694.59	5085.43	4573.76	4126.38	6409.17
P60484	P60484	PTEN_HUMAN	PTEN	Phosphatidylinositol 3,4,5-trisphosphate 3-phosphatase and dual-specificity protein phosphatase PTEN	1	ADNDKEYLVLTLTK	ADNDKEYLVLTLTK	2	ADNDKEYLVLTLTK2																																				667.039		1207.8
P60484	P60484	PTEN_HUMAN	PTEN	Phosphatidylinositol 3,4,5-trisphosphate 3-phosphatase and dual-specificity protein phosphatase PTEN	1	ADNDKEYLVLTLTK	ADNDKEYLVLTLTK	3	ADNDKEYLVLTLTK3																																	2691.33	1115.95	3968.39	2144.03		2785.4	3137.92
Q9C0D5	Q9C0D5	TANC1_HUMAN	TANC1	Protein TANC1	1	ADNEPSCSPAAQELLTR	ADNEPSC(UniMod:4)SPAAQELLTR	2	ADNEPSC(UniMod:4)SPAAQELLTR2																																	2056.93		2448.58	1855.3		3054.13
P36871	P36871	PGM1_HUMAN	PGM1	Phosphoglucomutase-1	1	ADNFEYSDPVDGSISR	ADNFEYSDPVDGSISR	2	ADNFEYSDPVDGSISR2	38695.5	12475.5	39994.9	108499	47582.1	59162.1		59014.8	100576	85583	53115.2	48874.7	51850.2	54819.7	40547.7	89359	24842.4	41159.2	103055	22569.8	58162.8	31298.1	65454.3	51972.7	79875.5	95417.9	87672	92731.8	67562	68608.8	50744.4	80945.8	302545	32224.2	346196	255733	213375	353478	278042	29392.3
P01031	P01031	CO5_HUMAN	C5	Complement C5	1	ADNFLLENTLPAQSTFTLAISAYALSLGDK	ADNFLLENTLPAQSTFTLAISAYALSLGDK	3	ADNFLLENTLPAQSTFTLAISAYALSLGDK3
P29144	P29144	TPP2_HUMAN	TPP2	Tripeptidyl-peptidase 2	1	ADNIEVFAQGHGIIQVDK	ADNIEVFAQGHGIIQVDK	2	ADNIEVFAQGHGIIQVDK2																																		461.448				789.109
P29144	P29144	TPP2_HUMAN	TPP2	Tripeptidyl-peptidase 2	1	ADNIEVFAQGHGIIQVDK	ADNIEVFAQGHGIIQVDK	3	ADNIEVFAQGHGIIQVDK3																																	8759.98		8147.62	3328.12	5718.48	8040.94	4686.18
Q9GZT6	Q9GZT6	CC90B_HUMAN	CCDC90B	Coiled-coil domain-containing protein 90B, mitochondrial	1	ADNKLDINLER	ADNKLDINLER	2	ADNKLDINLER2			9956.1	8605.02	9575.05				10182.8					33620.8	19215.4	9082.63	15178.9	8918.26	13180.6	9571.78	22080.4						10823.4		5237.92			28825.1
Q9GZT6	Q9GZT6	CC90B_HUMAN	CCDC90B	Coiled-coil domain-containing protein 90B, mitochondrial	1	ADNKLDINLER	ADNKLDINLER	3	ADNKLDINLER3			13775.6	13028	19132.8	15354.7			16317.1	7787.27			11335.8	33181.7	20818.5	8055.57	21077.3	13659.5	19684.3	25374.1	22958			10626.3				10684.7	8095.47			24635.5						4624.13
Q86TD4	Q86TD4	SRCA_HUMAN	SRL	Sarcalumenin	1	ADNLATQMLMR	ADNLATQMLMR	2	ADNLATQMLMR2																																	263970	8605.37	328181	177816	305122	137562	218704
Q8WZ42	Q8WZ42	TITIN_HUMAN	TTN	Titin	1	ADNSVGAVASSAVLVIK	ADNSVGAVASSAVLVIK	2	ADNSVGAVASSAVLVIK2	4230.48		23753.5		6343.54				2811.89		16049.9	2749.67	3838.75		10452.7	5472.45		2232.71				8294.59		2854.43		2608.2					7266.89				3981.21
Q8WZ42	Q8WZ42	TITIN_HUMAN	TTN	Titin	1	ADNSVGAVASSAVLVIK	ADNSVGAVASSAVLVIK	3	ADNSVGAVASSAVLVIK3																																			2877.79
Q8WU10	Q8WU10	PYRD1_HUMAN	PYROXD1	Pyridine nucleotide-disulfide oxidoreductase domain-containing protein 1	1	ADNVGSALGPDWHEGLNLK	ADNVGSALGPDWHEGLNLK	3	ADNVGSALGPDWHEGLNLK3																																	2229.03			2386.51		1798
P20591	P20591	MX1_HUMAN	MX1	Interferon-induced GTP-binding protein Mx1	1	ADPAAASHPLLLNGDATVAQK	ADPAAASHPLLLNGDATVAQK	2	ADPAAASHPLLLNGDATVAQK2																																						444.141
P20591	P20591	MX1_HUMAN	MX1	Interferon-induced GTP-binding protein Mx1	1	ADPAAASHPLLLNGDATVAQK	ADPAAASHPLLLNGDATVAQK	3	ADPAAASHPLLLNGDATVAQK3																																						3036.74
O94788	O94788	AL1A2_HUMAN	ALDH1A2	Retinal dehydrogenase 2	1	ADPAALMASLHLLPSPTPNLEIK	ADPAALMASLHLLPSPTPNLEIK	3	ADPAALMASLHLLPSPTPNLEIK3															2948.69																		7594.56	4433.1	7483.51	11751.6	7686.86	22752.8	6756.33
Q92667	Q92667	AKAP1_HUMAN	AKAP1	A-kinase anchor protein 1, mitochondrial	1	ADPAIKEPLPVEDVCPK	ADPAIKEPLPVEDVC(UniMod:4)PK	2	ADPAIKEPLPVEDVC(UniMod:4)PK2			6491.16		5239.41							146354		8306.51				9571.66	8485.4	7952.31		10216.2	117949		18828.7		8233.54	15441.7	10429.5		5937.35	6744.74
Q92667	Q92667	AKAP1_HUMAN	AKAP1	A-kinase anchor protein 1, mitochondrial	1	ADPAIKEPLPVEDVCPK	ADPAIKEPLPVEDVC(UniMod:4)PK	3	ADPAIKEPLPVEDVC(UniMod:4)PK3	28798.1		10617.9	13629	7403.93	10610.8	28730.8		10203.4	11561.6	10728	42699.5	7819.94	9344.49		19708.2	13511.9	18908.1	12353.7	20821.2	16400.7	47096.5	21143.6	28883.9	30030.2	27272.4	19316	19678	19584.1	67712.2	26224.2	11668.9
Q9NX24	Q9NX24	NHP2_HUMAN	NHP2	H/ACA ribonucleoprotein complex subunit 2	1	ADPDGPEAQAEACSGER	ADPDGPEAQAEAC(UniMod:4)SGER	2	ADPDGPEAQAEAC(UniMod:4)SGER2									1112.84										2309.44									3243.65					1734.29			1225.44
Q9UBT2	Q9UBT2	SAE2_HUMAN	UBA2	SUMO-activating enzyme subunit 2	1	ADPEAAWEPTEAEAR	ADPEAAWEPTEAEAR	2	ADPEAAWEPTEAEAR2															9932.44																		10441.4		8074.11	16390.9		10762.8	8003.86	18024.6
O14773	O14773	TPP1_HUMAN	TPP1	Tripeptidyl-peptidase 1	1	ADPEEELSLTFALR	ADPEEELSLTFALR	2	ADPEEELSLTFALR2																																	6613.34			6080.55		5125.19
Q9Y6E0	Q9Y6E0	STK24_HUMAN	STK24	Serine/threonine-protein kinase 24	1	ADPEELFTK	ADPEELFTK	2	ADPEELFTK2																																	32323.4		18353.2				22073.4
Q9Y6E0	Q9Y6E0	STK24_HUMAN	STK24	Serine/threonine-protein kinase 24	1	ADPEELFTKLEK	ADPEELFTKLEK	2	ADPEELFTKLEK2																																	10919.8		8015.72	16143.7		22712.5	14041.8	3158.53
Q9Y6E0	Q9Y6E0	STK24_HUMAN	STK24	Serine/threonine-protein kinase 24	1	ADPEELFTKLEK	ADPEELFTKLEK	3	ADPEELFTKLEK3																																			2575.1	1961.72		2881.64
Q92629	Q92629	SGCD_HUMAN	SGCD	Delta-sarcoglycan	1	ADPFKELR	ADPFKELR	2	ADPFKELR2	488862	198294	668437	727062	742243	726253		444223	872883	926633	707324	89078.3	1010000	736018	841445	719418	784523	554482	768682	648370	868467	513572	699169	863581	275790	491688	699465	651647	602770	164259	742885	1090000								28032.7
Q13326	Q13326	SGCG_HUMAN	SGCG	Gamma-sarcoglycan	1	ADPFQDLR	ADPFQDLR	2	ADPFQDLR2	150678	117736	360567	242840	334710	272170		476106	391624	110925	213120	248222	302390	314979	305876	182852	343345	168627	142245	331032	344668	175381	206911	228014		91260.6	81741.1	62022.3	133989	268023	218370	243626	70124.3	118864			50654.3		52251.8
Q13326	Q13326	SGCG_HUMAN	SGCG	Gamma-sarcoglycan	1	ADPFQDLRLESPTR	ADPFQDLRLESPTR	2	ADPFQDLRLESPTR2	216754	105194	145317	106669	124723	110910			102813	122063	83928.2	257203	125801	178659	162226	182604	118018	172187	125952	146753	135490	248059	247418	129018	175171	102078	199488	226817	252523	183791	233471	180766
Q13326	Q13326	SGCG_HUMAN	SGCG	Gamma-sarcoglycan	1	ADPFQDLRLESPTR	ADPFQDLRLESPTR	3	ADPFQDLRLESPTR3	402645	367116	664960	406381	514697	512696	127430	595463	388862	333169	180027	1020000	413856	632396	772386	416707	539497	674757	318330	600333	433331	674389	819979	438062	501367	402287	559658	491733	896878	659157	919565	605797								43122.3
Q9UKP3	Q9UKP3	ITBP2_HUMAN	ITGB1BP2	Integrin beta-1-binding protein 2	1	ADPGSWAQLEHPDALAK	ADPGSWAQLEHPDALAK	2	ADPGSWAQLEHPDALAK2																																	8413.6		10419.4	22660.7	3906.95	22555.3	8498.34
Q9UKP3	Q9UKP3	ITBP2_HUMAN	ITGB1BP2	Integrin beta-1-binding protein 2	1	ADPGSWAQLEHPDALAK	ADPGSWAQLEHPDALAK	3	ADPGSWAQLEHPDALAK3																																	10125.4		16703.8	8893.97			13258.7
Q96KP1	Q96KP1	EXOC2_HUMAN	EXOC2	Exocyst complex component 2	1	ADPIVGSLEPGIYAGYFDWK	ADPIVGSLEPGIYAGYFDWK	2	ADPIVGSLEPGIYAGYFDWK2																																	3944.59		2880.53	3875.31	3348.46	4515.38
Q3SY69	Q3SY69	AL1L2_HUMAN	ALDH1L2	Mitochondrial 10-formyltetrahydrofolate dehydrogenase	1	ADPLALAAEKDGTPVFK	ADPLALAAEKDGTPVFK	2	ADPLALAAEKDGTPVFK2																																			541.015			1339.59	858.271
O75891	O75891	AL1L1_HUMAN	ALDH1L1	Cytosolic 10-formyltetrahydrofolate dehydrogenase	1	ADPLGLEAEKDGVPVFK	ADPLGLEAEKDGVPVFK	2	ADPLGLEAEKDGVPVFK2																																	3859.22		1635.51	3049.09	2437.04	6496.11	1546.89
O75891	O75891	AL1L1_HUMAN	ALDH1L1	Cytosolic 10-formyltetrahydrofolate dehydrogenase	1	ADPLGLEAEKDGVPVFK	ADPLGLEAEKDGVPVFK	3	ADPLGLEAEKDGVPVFK3																																	4253.94		5093.18		2175.59		7396.2
P46199	P46199	IF2M_HUMAN	MTIF2	Translation initiation factor IF-2, mitochondrial	1	ADPNGPVEGTVIESFTDK	ADPNGPVEGTVIESFTDK	2	ADPNGPVEGTVIESFTDK2													4014.25																				7498.02	4714.9	9323.75	7813.31	4719.38	4957.98	6363.9
Q12929	Q12929	EPS8_HUMAN	EPS8	Epidermal growth factor receptor kinase substrate 8	1	ADPPYTHTIQK	ADPPYTHTIQK	2	ADPPYTHTIQK2			7125.94	12920.9		11679			13197.2	11098.5	12676	13000.6				10445.7	4804.28	12973.6			3971.66		6917.99	4918.34		9811.23	9000.01	6624.57			5216.86	8356.83
P54920	P54920	SNAA_HUMAN	NAPA	Alpha-soluble NSF attachment protein	1	ADPQEAINCLMR	ADPQEAINC(UniMod:4)LMR	2	ADPQEAINC(UniMod:4)LMR2																																	202047	160319	74652.7	145680	152284	138033	144631	48833.5
Q567U6	Q567U6	CCD93_HUMAN	CCDC93	Coiled-coil domain-containing protein 93	1	ADPSILQNLR	ADPSILQNLR	2	ADPSILQNLR2														4272.8																			5125.34		5254.61		5719.65		3553.66	18283.1
Q6Y7W6	Q6Y7W6	GGYF2_HUMAN	GIGYF2	GRB10-interacting GYF protein 2	1	ADPSLLGFSVNASSER	ADPSLLGFSVNASSER	2	ADPSLLGFSVNASSER2	7274.01		10926		7538.73	8849.68			7406.01	9686.14		11803		9268.96	9547.56	7248.72		7400.33	10870.8	11331.5	11176.3		13382.4	8758.18	7891.14	6615.54	11305.5		8561.67	11193.2	9204.31	8101.21	3179.81		3077.64	3589.71	4126.63
Q9UNF0	Q9UNF0	PACN2_HUMAN	PACSIN2	Protein kinase C and casein kinase substrate in neurons protein 2	1	ADPSLNPEQLK	ADPSLNPEQLK	2	ADPSLNPEQLK2																																	61372.7	24606.7	35212.5	57413.3	47575.2	52323.5	38323.5	11128.2
Q9UNF0	Q9UNF0	PACN2_HUMAN	PACSIN2	Protein kinase C and casein kinase substrate in neurons protein 2	1	ADPSLNPEQLKK	ADPSLNPEQLKK	2	ADPSLNPEQLKK2																																	17794.4		12168.6	23217.3	17728	19782.6	11911.5
Q9UNF0	Q9UNF0	PACN2_HUMAN	PACSIN2	Protein kinase C and casein kinase substrate in neurons protein 2	1	ADPSLNPEQLKK	ADPSLNPEQLKK	3	ADPSLNPEQLKK3																																	6231.22		10857.1	5821.51	6906.25	5617.81	7145.52
P51812	P51812;Q15349	KS6A3_HUMAN	RPS6KA3	Ribosomal protein S6 kinase alpha-3	0	ADPSQFELLK	ADPSQFELLK	2	ADPSQFELLK2																																	32754	14239.4	24869.3	9781.78	35643.3		26991.6	20657.7
Q96RQ3	Q96RQ3	MCCA_HUMAN	MCCC1	Methylcrotonoyl-CoA carboxylase subunit alpha, mitochondrial	1	ADPSTRIETGVR	ADPSTRIETGVR	2	ADPSTRIETGVR2			12135.3		10048.3	9870.96												41765.5	8930.58	32260.2	10777.8	23144.6		24491.5		12771.8	36076.4	27505.9	22430.8	20137.4	26137.3
Q96RQ3	Q96RQ3	MCCA_HUMAN	MCCC1	Methylcrotonoyl-CoA carboxylase subunit alpha, mitochondrial	1	ADPSTRIETGVR	ADPSTRIETGVR	3	ADPSTRIETGVR3	17356.8	97608.2	23428.3	8352.29	52870.9	38973.5	90717.6			8899.95		30228	26054.7	10765.5	32632.5		52507.9	75683.5		108913	16774.2	54592.8	14178.4			13781.4	41699.7	39374.4	68782.5	103996	33030.9	49732.2
O75879	O75879	GATB_HUMAN	GATB	Glutamyl-tRNA(Gln) amidotransferase subunit B, mitochondrial	1	ADPVMIKEILEK	ADPVMIKEILEK	2	ADPVMIKEILEK2
Q6QEF8	Q6QEF8	CORO6_HUMAN	CORO6	Coronin-6	1	ADQAYEDIR	ADQAYEDIR	2	ADQAYEDIR2									30530.4	35163.7																							7685.89			8564.76	11419.2		7072.28
Q9HAV0	Q9HAV0	GBB4_HUMAN	GNB4	Guanine nucleotide-binding protein subunit beta-4	1	ADQELLLYSHDNIICGITSVAFSK	ADQELLLYSHDNIIC(UniMod:4)GITSVAFSK	3	ADQELLLYSHDNIIC(UniMod:4)GITSVAFSK3																																			1888.47	1093.08	2238	1873.35	2210.28	12541.4
P62879	P62879	GBB2_HUMAN	GNB2	Guanine nucleotide-binding protein G(I)/G(S)/G(T) subunit beta-2	1	ADQELLMYSHDNIICGITSVAFSR	ADQELLMYSHDNIIC(UniMod:4)GITSVAFSR	3	ADQELLMYSHDNIIC(UniMod:4)GITSVAFSR3																																	10637	3101.35	13170.4	9625.25	11893.5	9788.99	16016.7	58869.1
P62873	P62873	GBB1_HUMAN	GNB1	Guanine nucleotide-binding protein G(I)/G(S)/G(T) subunit beta-1	1	ADQELMTYSHDNIICGITSVSFSK	ADQELMTYSHDNIIC(UniMod:4)GITSVSFSK	3	ADQELMTYSHDNIIC(UniMod:4)GITSVSFSK3																																	3182.6	3231.16	3927.84	2758.42	4242.43	1899.39	3497.4	14309.9
P52434	P52434	RPAB3_HUMAN	POLR2H	DNA-directed RNA polymerases I, II, and III subunit RPABC3	1	ADQFEYVMYGK	ADQFEYVMYGK	2	ADQFEYVMYGK2																																	7131.03		5402.6				7209.21
Q9HC35	Q9HC35	EMAL4_HUMAN	EML4	Echinoderm microtubule-associated protein-like 4	1	ADQFLVGTSR	ADQFLVGTSR	2	ADQFLVGTSR2																																	5856.76	12531.5		4464		3011.98	9250.94	16997.3
Q9H4M9	Q9H4M9;Q9NZN3	EHD1_HUMAN	EHD1	EH domain-containing protein 1	0	ADQIETQQLMR	ADQIETQQLMR	2	ADQIETQQLMR2																																	24513.9	4953.46	14533.6	22565.7	13796.3	36048.6	10077.3
P0DP23;P0DP24;P0DP25	P0DP23;P0DP24;P0DP25	CALM1_HUMAN;CALM2_HUMAN;CALM3_HUMAN	CALM1;CALM2;CALM3	Calmodulin-1	0	ADQLTEEQIAEFK	ADQLTEEQIAEFK	2	ADQLTEEQIAEFK2																																		7043.1	2855.81	6740.21			4260.45
Q00534	Q00534	CDK6_HUMAN	CDK6	Cyclin-dependent kinase 6	1	ADQQYECVAEIGEGAYGK	ADQQYEC(UniMod:4)VAEIGEGAYGK	2	ADQQYEC(UniMod:4)VAEIGEGAYGK2																																	2246.79	2753.19	3775.88	4110.3	2494.25	3851.07	3173.69
Q12805	Q12805	FBLN3_HUMAN	EFEMP1	EGF-containing fibulin-like extracellular matrix protein 1	1	ADQVCINLR	ADQVC(UniMod:4)INLR	2	ADQVC(UniMod:4)INLR2																																	104114	373431	222632	54825.1	239264	58893.1	563868	951484
Q9H223	Q9H223	EHD4_HUMAN	EHD4	EH domain-containing protein 4	1	ADQVDTQQLMR	ADQVDTQQLMR	2	ADQVDTQQLMR2															10504.4																		24996.2		15500.7	9219.63	31312.8	10836.8	9247.17
P02787	P02787	TRFE_HUMAN	TF	Serotransferrin	1	ADRDQYELLCLDNTR	ADRDQYELLC(UniMod:4)LDNTR	2	ADRDQYELLC(UniMod:4)LDNTR2																																	7013.13	5917.57	2477.76	18425.1	8008.22	19735.5	5900.19
P02787	P02787	TRFE_HUMAN	TF	Serotransferrin	1	ADRDQYELLCLDNTR	ADRDQYELLC(UniMod:4)LDNTR	3	ADRDQYELLC(UniMod:4)LDNTR3						6446.24								9456.96																		7598.41	529061		346028	353197	220552	181743	577195	243178
Q9H987	Q9H987	SYP2L_HUMAN	SYNPO2L	Synaptopodin 2-like protein	1	ADRYVVEGTPGPGLGPR	ADRYVVEGTPGPGLGPR	3	ADRYVVEGTPGPGLGPR3			5634.86		7933.13	7725.06					11729.4	13959.2	7797.93	9015.51	5901.85	4716.51			3178.55		4980.21	8748.05										8099.83	1057.23		1804.88		3718.48	3000.24	2465.61
Q8IWX7	Q8IWX7	UN45B_HUMAN	UNC45B	Protein unc-45 homolog B	1	ADSAILTDQTK	ADSAILTDQTK	2	ADSAILTDQTK2																																	126169		80582.5	72741.3	42766.6	93564.9	38722.1
Q8IWX7	Q8IWX7	UN45B_HUMAN	UNC45B	Protein unc-45 homolog B	1	ADSAILTDQTKELLAR	ADSAILTDQTKELLAR	2	ADSAILTDQTKELLAR2																																						211.877
Q8IWX7	Q8IWX7	UN45B_HUMAN	UNC45B	Protein unc-45 homolog B	1	ADSAILTDQTKELLAR	ADSAILTDQTKELLAR	3	ADSAILTDQTKELLAR3
Q9UKS6	Q9UKS6	PACN3_HUMAN	PACSIN3	Protein kinase C and casein kinase substrate in neurons protein 3	1	ADSAVSQEQLR	ADSAVSQEQLR	2	ADSAVSQEQLR2	29944.8	10622.7	23564.6	18647.5	28699.4	11198.8			30409.3	23687.9	36096.4	42111.6	24544.5	15532.1		20997.7	12022.6	11691.2	14829.8		19732.9	50667.5	24573.2	20197.7	27935.6		28994.7	22612.3	28220.3	23652.5	29577	17679	26726.8		25141.2	23643.5	40100.4	18983.1	33027.2
Q5VST9	Q5VST9	OBSCN_HUMAN	OBSCN	Obscurin	1	ADSDTYTCDIGQAQSR	ADSDTYTC(UniMod:4)DIGQAQSR	2	ADSDTYTC(UniMod:4)DIGQAQSR2																																	3184.06		3425.61	6396.97	5667.01	4611.65	1674.29
Q8WZ42	Q8WZ42	TITIN_HUMAN	TTN	Titin	1	ADSGDYVCK	ADSGDYVC(UniMod:4)K	2	ADSGDYVC(UniMod:4)K2	12587.5		13112.4	8654.53			71973.3		8961.47	11572	13344.2			6096.33		12330.4			9371.21		9350.32	20774.8	9689.08	12985.8	9995.34	12965.5	9137.95	8008.13			11164.3	7520.37
Q8WZ42	Q8WZ42	TITIN_HUMAN	TTN	Titin	1	ADSGDYVCKASNVAGSDTTK	ADSGDYVC(UniMod:4)KASNVAGSDTTK	3	ADSGDYVC(UniMod:4)KASNVAGSDTTK3			7409.71	1290.61														4871.61			2137.16			912.325				3406.94			3630.07	3963.68
O15027	O15027	SC16A_HUMAN	SEC16A	Protein transport protein Sec16A	1	ADSGPTQPPLSLSPAPETK	ADSGPTQPPLSLSPAPETK	2	ADSGPTQPPLSLSPAPETK2	5528.6			9843.21								8335.47		3162.17		5171.59		5203.25			6303.34			7455.72	7464.53	8311.75	9196.27					4268.96	4009.68		3579.32	5957.82	4138.49	4969.44
Q15424	Q14151;Q15424	SAFB1_HUMAN	SAFB	Scaffold attachment factor B1	0	ADSLLAVVK	ADSLLAVVK	2	ADSLLAVVK2						5042.71				4450.3					12393.3																7405.33		6770.92		2171.47				6220.46
Q15424	Q14151;Q15424	SAFB1_HUMAN	SAFB	Scaffold attachment factor B1	0	ADSLLAVVKR	ADSLLAVVKR	2	ADSLLAVVKR2																	3765.21																1811.52		4160.44	3908.3	8457.3	2111.34	3129.62	5710.82
Q6NY19	Q6NY19	KANK3_HUMAN	KANK3	KN motif and ankyrin repeat domain-containing protein 3	1	ADSPDGLAAGR	ADSPDGLAAGR	2	ADSPDGLAAGR2				11648.9						14261.4			10753.6						10934.6		7942.31	12685.1	14533.2	14142.6	17531.5	13632.7	22585.3			19625		16521.5
P05156	P05156	CFAI_HUMAN	CFI	Complement factor I	1	ADSPMDDFFQCVNGK	ADSPMDDFFQC(UniMod:4)VNGK	2	ADSPMDDFFQC(UniMod:4)VNGK2																																	31403.8		18594.6	70594.8	43120	38913.3	51715.9	139606
Q08AM6	Q08AM6	VAC14_HUMAN	VAC14	Protein VAC14 homolog	1	ADSPSIDYAELLQHFEK	ADSPSIDYAELLQHFEK	2	ADSPSIDYAELLQHFEK2																																			522.651	3068.63	1242.75	2445.54
Q8WZ42	Q8WZ42	TITIN_HUMAN	TTN	Titin	1	ADSSKFSLTK	ADSSKFSLTK	2	ADSSKFSLTK2	115060	214029	240294	114560	178776	167657	265576		91571.6	104868	109884	197475	172512	250441	204903	157846	256710	356692	166654	257386	278689	744122	261973	323272	134846	188165	161481	300576	215785	275589	320274	208505
P0DOY2;P0DOY3	P0DOY2;P0DOY3	IGLC2_HUMAN;IGLC3_HUMAN	IGLC2;IGLC3	Immunoglobulin lambda constant 2	0	ADSSPVKAGVETTTPSK	ADSSPVKAGVETTTPSK	2	ADSSPVKAGVETTTPSK2						1296.79			1342.17
P0DOY2;P0DOY3	P0DOY2;P0DOY3	IGLC2_HUMAN;IGLC3_HUMAN	IGLC2;IGLC3	Immunoglobulin lambda constant 2	0	ADSSPVKAGVETTTPSK	ADSSPVKAGVETTTPSK	3	ADSSPVKAGVETTTPSK3	31984.7	22841.6	24468.8	39740.9	75595.1	52368.6	64593		31961.5	49994.5	27676.7	52818.2	57476.8	9429.43	31397.8	37208.9	16488	11134.3	3998.41	16391.8	12398	19933.7	6925.73	7583.9	18111.1	9774.16	12217.9	6570.31	8763.73	14848.6	12248.8	17541.9	1461.44	1256.51	3874.78	4985.57	10092.8	2689.95	6052.35	97870.5
Q8WZ42	Q8WZ42	TITIN_HUMAN	TTN	Titin	1	ADSSSILIIK	ADSSSILIIK	2	ADSSSILIIK2			12371.3	7640.03	5575.9	13505.5	10940.7		8645.74	12491.9	19493.3		14215.7	13182.4	15000.1	7923.76		8626.97	12418.8	15519.4	13300.8	28305.3		16143.9		15564.7	7385.08	6265.52			18106	12183.8	5056.11		7275.81	1077.69	1953.03		3136.61
Q8WZ42	Q8WZ42	TITIN_HUMAN	TTN	Titin	1	ADSSSILIIKDVTR	ADSSSILIIKDVTR	2	ADSSSILIIKDVTR2										2608.97								1570.08				13921.9	4424.84								6133.85	2680.3
Q8WZ42	Q8WZ42	TITIN_HUMAN	TTN	Titin	1	ADSSSILIIKDVTR	ADSSSILIIKDVTR	3	ADSSSILIIKDVTR3					7794.42									8957.98	10693.7								3712.57							8902.13		7972.72
Q66K14	Q66K14	TBC9B_HUMAN	TBC1D9B	TBC1 domain family member 9B	1	ADSSSVLPSPLSISTK	ADSSSVLPSPLSISTK	2	ADSSSVLPSPLSISTK2	20103.8		11625	17748.8	15544				18390.8	9441.48	18485.2	19612	15366.7			14756.6			8576.88				9206.21	8419.25	16325.3	13789.9	9623.47	5817.05	11623.7	18890	14941.9	10588.9	7890.84		6900.71
Q9H987	Q9H987	SYP2L_HUMAN	SYNPO2L	Synaptopodin 2-like protein	1	ADSSTQELAR	ADSSTQELAR	2	ADSSTQELAR2	60172.8	37190.5	59177.6	42773	55484.9	53086.6	1200000		58450.1	47066.4	31299	215115	47793.1	65832.5	49264.4	131303	23593.2	12781.8	28237.5		34237.8	207505	25705.4	16578	11646.4	19178.7	16484.5	22891.1	44274.8		11774.4	33073.4	40011.4		22250.4	35449.1	52746	22466.6	29824.5
Q9P2E9	Q9P2E9	RRBP1_HUMAN	RRBP1	Ribosome-binding protein 1	1	ADSVANQGTKVEGITNQGK	ADSVANQGTKVEGITNQGK	3	ADSVANQGTKVEGITNQGK3			4143.2	1586.66		2434.93								3562.02		4035.32
Q92900	Q92900	RENT1_HUMAN	UPF1	Regulator of nonsense transcripts 1	1	ADSVVVLLCR	ADSVVVLLC(UniMod:4)R	2	ADSVVVLLC(UniMod:4)R2															32885.1																		12705.4	13703.4	7716.59		10426.4	5321.75	8764.98	15522.3
Q8N163	Q8N163	CCAR2_HUMAN	CCAR2	Cell cycle and apoptosis regulator protein 2	1	ADSWVEKEEPAPSN	ADSWVEKEEPAPSN	2	ADSWVEKEEPAPSN2																																	3858.32		2252.98	4063.18		4505.03
Q63HQ2	Q63HQ2	EGFLA_HUMAN	EGFLAM	Pikachurin	1	ADSYICLCPLGFK	ADSYIC(UniMod:4)LC(UniMod:4)PLGFK	2	ADSYIC(UniMod:4)LC(UniMod:4)PLGFK2																																	5394.26		4502.31	5831.17	8757.51	2610.63	4974.2	6668.49
Q9Y4E8	Q9Y4E8	UBP15_HUMAN	USP15	Ubiquitin carboxyl-terminal hydrolase 15	1	ADTIDTIEK	ADTIDTIEK	2	ADTIDTIEK2																																	15513.2	54763	10230.7		17890.1	11902.2	10834
P43686	P43686	PRS6B_HUMAN	PSMC4	26S proteasome regulatory subunit 6B	1	ADTLDPALLRPGR	ADTLDPALLRPGR	2	ADTLDPALLRPGR2																																	13590.6	3495.47	5115.84	22775.8	11711	26819.7	5196.67
P43686	P43686	PRS6B_HUMAN	PSMC4	26S proteasome regulatory subunit 6B	1	ADTLDPALLRPGR	ADTLDPALLRPGR	3	ADTLDPALLRPGR3															18265.9															6630.66		2227.37	51697.9	16317.8	28488.8	36814.7	25930	39174.7	25667.1
Q86TX2	P49753;Q86TX2	ACOT1_HUMAN	ACOT1	Acyl-coenzyme A thioesterase 1	0	ADTLGELDLER	ADTLGELDLER	2	ADTLGELDLER2			22642	26190.3	13800.8	21541.1			23351.1	31184.3	26328.5	16611.8	17375.3	18094.8	25324.5			19867.4	23442.7		22322.4			11618.6			23261.6	29674.2	16717.4	32539.2	17178.8	29096	315607		319961	351849	214266	237864	145050	57517.5
P02538	P02538;P04259;P48668	K2C6A_HUMAN	KRT6A	Keratin, type II cytoskeletal 6A	0	ADTLTDEINFLR	ADTLTDEINFLR	2	ADTLTDEINFLR2	24855.4	170686	81687.5	75820.2	22781.3	54369.5			33438.6	100466	51067	59590.2	27259.2	84993.2	38995.6	78494	69617	58201.6	63405.7	98580.9	35926	112704	37538.1	40199.8	40125.1	58957.1	172728	45764	82018.7	188906	43778.9	81548.3	15426.3	20814.4	35505.9		11128.3		29571.2	32628
Q9UHD8	Q9UHD8	SEPT9_HUMAN	SEPTIN9	Septin-9	1	ADTLTLEER	ADTLTLEER	2	ADTLTLEER2	31162.7	35652.1	28780.3	30655	16340	23001.5			24775.4	33464.1	27241.4	52386	33352.1	11851.9		29583.3	19520.1	14807.1	26588	20132.1	21316.3	14864	31286.8	25166.2	44712.1	54411.3	27656.8	19164.1	23635.9	34445	24898.8	18089.4	26132.6	9882.53	50236.1		7637.12	4701.65	28058.5	78827.3
Q15019	Q15019	SEPT2_HUMAN	SEPTIN2	Septin-2	1	ADTLTLKER	ADTLTLKER	2	ADTLTLKER2			8326.47	18547.3	17864.1	27183.9			31557.5	21744.6	28446.5	15305.9	32446.8	23007.6		26291	15581.1	10659	13220.6		9845.21	8496.45	10253.3	13369.1	10136.2	9262.79	14598.7	10395.2	12829.8		8516.25	18148.7								57714.2
Q16181	Q16181	SEPT7_HUMAN	SEPTIN7	Septin-7	1	ADTLTPEECQQFK	ADTLTPEEC(UniMod:4)QQFK	2	ADTLTPEEC(UniMod:4)QQFK2						2218.4													2084.44														37893.7	19402.3	36061.4	41044.3	46685.2	37219.5	41061.2	64418.2
Q16181	Q16181	SEPT7_HUMAN	SEPTIN7	Septin-7	1	ADTLTPEECQQFKK	ADTLTPEEC(UniMod:4)QQFKK	2	ADTLTPEEC(UniMod:4)QQFKK2																																	6192.56		5380.72	6635.32	10779.2	9317.66	6797.12	27550.4
Q16181	Q16181	SEPT7_HUMAN	SEPTIN7	Septin-7	1	ADTLTPEECQQFKK	ADTLTPEEC(UniMod:4)QQFKK	3	ADTLTPEEC(UniMod:4)QQFKK3																																	9550.81		17292.3	6425.36			22414.6	81094
Q13190	Q13190	STX5_HUMAN	STX5	Syntaxin-5	1	ADTMQNIESTIVELGSIFQQLAHMVK	ADTMQNIESTIVELGSIFQQLAHMVK	3	ADTMQNIESTIVELGSIFQQLAHMVK3
Q9UKX7	Q9UKX7	NUP50_HUMAN	NUP50	Nuclear pore complex protein Nup50	1	ADTNLGNILLNVLIPPNMPCTR	ADTNLGNILLNVLIPPNMPC(UniMod:4)TR	3	ADTNLGNILLNVLIPPNMPC(UniMod:4)TR3																																	2994.24		5990.63	7093.28	5487.36	7318.33	4204.86
P84090	P84090	ERH_HUMAN	ERH	Enhancer of rudimentary homolog	1	ADTQTYQPYNK	ADTQTYQPYNK	2	ADTQTYQPYNK2																	5972.9		4200.11									4318.56					8324.98	8394.84	5829.51	7029.49	7850.54	5869.72	8013.52
P84090	P84090	ERH_HUMAN	ERH	Enhancer of rudimentary homolog	1	ADTQTYQPYNKDWIK	ADTQTYQPYNKDWIK	2	ADTQTYQPYNKDWIK2																																	190.115		799.566	1498.65	2367.64	2001.71	1245.14
P84090	P84090	ERH_HUMAN	ERH	Enhancer of rudimentary homolog	1	ADTQTYQPYNKDWIK	ADTQTYQPYNKDWIK	3	ADTQTYQPYNKDWIK3																																	4036.53		9916.17	6000.24	6463.17	7040.27	14001.1	7981.18
Q8WYL5	Q8WYL5	SSH1_HUMAN	SSH1	Protein phosphatase Slingshot homolog 1	1	ADTSGPGAGAALEPPASLLEPSRETPK	ADTSGPGAGAALEPPASLLEPSRETPK	3	ADTSGPGAGAALEPPASLLEPSRETPK3																																	1063.33			910.368	1188.46	757.044	2518.62
Q7Z417	Q7Z417	NUFP2_HUMAN	NUFIP2	FMR1-interacting protein NUFIP2	1	ADTSSQGALVFLSK	ADTSSQGALVFLSK	2	ADTSSQGALVFLSK2																																	2349.79		2211.74	1735.44	3550.35		3049.04	6444.52
P08575	P08575	PTPRC_HUMAN	PTPRC	Receptor-type tyrosine-protein phosphatase C	1	ADTTICLKWK	ADTTIC(UniMod:4)LKWK	2	ADTTIC(UniMod:4)LKWK2																																			610.033
O00214	O00214	LEG8_HUMAN	LGALS8	Galectin-8	1	ADVAFHFNPR	ADVAFHFNPR	2	ADVAFHFNPR2	33232.2	30270.2	57676.9		42614.4	12103			22551.5	23989.8	9210.63		18885.5	72661.7	53331.7	23157.7	30371.1	55013.4	34486.2	43078.5	51113.5						37525.2	25861.3	22235.8		29151	27949.2						7485.73
Q2M2I8	Q2M2I8	AAK1_HUMAN	AAK1	AP2-associated protein kinase 1	1	ADVAVESLIPGLEPPVPQR	ADVAVESLIPGLEPPVPQR	2	ADVAVESLIPGLEPPVPQR2																																	15836.4		20823.9	25386.5	12531.4	11586	12941.6
P17661	P17661	DESM_HUMAN	DES	Desmin	1	ADVDAATLAR	ADVDAATLAR	2	ADVDAATLAR2	2520000	2680000	3750000	317869	1940000	3410000	18600000	1530000	409281	1220000	2770000	2740000	4620000	2020000	2720000	282944	6270000	2140000	152376	2160000	1160000	5580000	1900000	193186	3100000	1470000	603187	300257	2890000	6200000	4130000	1910000	386138		491149	227581		287825	528548	31164.1
Q09666	Q09666	AHNK_HUMAN	AHNAK	Neuroblast differentiation-associated protein AHNAK	1	ADVDISGPK	ADVDISGPK	2	ADVDISGPK2	138102		106141	84825.4	102425	87419.6	582454	143370	65625	86243.7	158430	118844	70594.6	15242.7	64426.5	85849	66466.5	79425.8	78909.8	81432.2	66441.3	120402	86464.5	135369	148795	145748	100577	63448.5	121875	114526	127637	83464.6	114326		85110.9	89810.3	155035	43570.5	113387	112119
Q09666	Q09666	AHNK_HUMAN	AHNAK	Neuroblast differentiation-associated protein AHNAK	1	ADVDISGPKIDVTAPDVSIEEPEGK	ADVDISGPKIDVTAPDVSIEEPEGK	3	ADVDISGPKIDVTAPDVSIEEPEGK3	27171.7	22047.6	33617.1	27948	33180.7	26138.7	30134.7	86563.4	23091.7	16967	19337.6	29143.5	18211.3	23199.7	24921	36943.9	29399.1	30061.4	32528.6	45897.7	31966.9	16544.3	27070	42319.6	27568.5	33121.5	36733.2	27964.2	33009.9	19619	19967.4	28192.5				744.178				11529.8
Q09666	Q09666	AHNK_HUMAN	AHNAK	Neuroblast differentiation-associated protein AHNAK	1	ADVDISGPKVDIEGPDVNIEGPEGK	ADVDISGPKVDIEGPDVNIEGPEGK	3	ADVDISGPKVDIEGPDVNIEGPEGK3	24774.2				22606.7		24319.2	58636.6			16361.7	22582.8	14387.6	9977.9	21454.4	24935	32312.6		23048.3	25001.6		15867.6	15286.1	36186.9	20733.9	23808.4					10392.9
Q09666	Q09666	AHNK_HUMAN	AHNAK	Neuroblast differentiation-associated protein AHNAK	1	ADVDISGPKVGVEVPDVNIEGPEGK	ADVDISGPKVGVEVPDVNIEGPEGK	3	ADVDISGPKVGVEVPDVNIEGPEGK3	8522.67	25035.3	30639.3	20944.5	26119.1	28144.3	102086			11265.5	10616	31726.5	14473.8	16102.5	20622.9	41552.9	31106.6	41441.8	20750.1	43701.1	25709.7	22227.6	27338.4	39627.9	16481	23883.4	37226.2	28683.6	30595.2	27669.1	21634.5	26514.2								54146.7
Q9P2R3	Q9P2R3	ANFY1_HUMAN	ANKFY1	Rabankyrin-5	1	ADVDMVDK	ADVDMVDK	2	ADVDMVDK2																																	4234.16		4481.36	4729.93	5418.46	4443.57	3397.27
Q9Y2L5	Q9Y2L5	TPPC8_HUMAN	TRAPPC8	Trafficking protein particle complex subunit 8	1	ADVDVIVDLR	ADVDVIVDLR	2	ADVDVIVDLR2																																	7392.03		8971.84			8531.35	7479.6
Q09666	Q09666	AHNK_HUMAN	AHNAK	Neuroblast differentiation-associated protein AHNAK	1	ADVDVSGPK	ADVDVSGPK	2	ADVDVSGPK2	70128.1		40274	18752.6	42477.3	38098.4	392409	116377	29200.6	44859.5	59196.7	41216.5	35166	13222.9	39024.6		27031.8	32851.5	22652.4	31110		38373.5	10359.8		52331.5	40834.9	47581	23048.8	58456.7	42224.9	55625.9	39411	37036.9	30588.3	30864.5	31643.3	58511.9	18945.9	33640.9	65610
Q09666	Q09666	AHNK_HUMAN	AHNAK	Neuroblast differentiation-associated protein AHNAK	1	ADVDVSGPKMDAEVPDVNIEGPDAK	ADVDVSGPKMDAEVPDVNIEGPDAK	3	ADVDVSGPKMDAEVPDVNIEGPDAK3	12034.3		9290.85	20410.1	11905.6	50666.3			20342.1	35487.8	9437.72	21744.6	20939.4	14252.7		23552.2		19187.5	32786.5	9347.47	41523.9	6876.08	39739.4	40301.8	35742.1	29310.7	32319.1	35442.9	33348.7	8843.77	11000.7	37307.9								111371
Q09666	Q09666	AHNK_HUMAN	AHNAK	Neuroblast differentiation-associated protein AHNAK	1	ADVDVSGPKVDVEGPDVNIEGPEGK	ADVDVSGPKVDVEGPDVNIEGPEGK	3	ADVDVSGPKVDVEGPDVNIEGPEGK3	6443.08			5517.01	6237.13	4949.14					6942.9			4298.18	7727.7		10806.4	7669.26			4458.23						4598.79		6877.26		4885.4				2181.15	1132.07	2606.08	1223.22		7236.04
Q09666	Q09666	AHNK_HUMAN	AHNAK	Neuroblast differentiation-associated protein AHNAK	1	ADVDVSGPKVDVEVPDVSLEGPEGK	ADVDVSGPKVDVEVPDVSLEGPEGK	3	ADVDVSGPKVDVEVPDVSLEGPEGK3	181061	66884	222645	194149	172375	174473	286134	697397	229906	176851	184787	121737	136002	172360	139267	291419	124423	164207	234036	161076	177614	71291.9	171978	247529	191772	244732	188213	171264	167342	120368	92422.7	227281	4853.58		14478.2	9778.65	14499.7	6223.14	11576.7	79604.2
Q86VP6	Q86VP6	CAND1_HUMAN	CAND1	Cullin-associated NEDD8-dissociated protein 1	1	ADVFHAYLSLLK	ADVFHAYLSLLK	2	ADVFHAYLSLLK2																																	8547.38	12398.3	9549.17	5905.56	12518.2	6256.01	5711.69
O75155	O75155	CAND2_HUMAN	CAND2	Cullin-associated NEDD8-dissociated protein 2	1	ADVFTAYIVLLR	ADVFTAYIVLLR	2	ADVFTAYIVLLR2																																	13322.1		8927.26	4258.71	3870.49	1438.41	1664.45
P29144	P29144	TPP2_HUMAN	TPP2	Tripeptidyl-peptidase 2	1	ADVIPVHYYLIPPPTK	ADVIPVHYYLIPPPTK	2	ADVIPVHYYLIPPPTK2																																	1867.77			9751.16	6508.36	7701.37	1548.18
P29144	P29144	TPP2_HUMAN	TPP2	Tripeptidyl-peptidase 2	1	ADVIPVHYYLIPPPTK	ADVIPVHYYLIPPPTK	3	ADVIPVHYYLIPPPTK3	6779.75		8376.92	13261.2	4709.9	6207.41			7542.58	7469.34	7143.03	9844.09	6277.98	5383.76		9135.97		8037.75	6968.95				5719.58	6118.84	11988	9572.53	7031.88		6454.4			8975.72	5624.57	12056.9	2449.29	3811.48	2346.3	8978.67	2288.42
Q16851	Q16851	UGPA_HUMAN	UGP2	UTP--glucose-1-phosphate uridylyltransferase	1	ADVKGGTLTQYEGK	ADVKGGTLTQYEGK	2	ADVKGGTLTQYEGK2	5029.13		4859.45	11224.7	9959.26	8719.4			11938	5647.54	8178.71		7289.11	7681.52		11179.4	7465.99	5608.41	9598.71	4417.08	7562.92		5814.36	3501.51		3782.85	6007.29	5863.02	4361.69		7070.95	7041.38	1047.71		1735.9	2387.93	1560.92	2672.97	2296.3
Q16851	Q16851	UGPA_HUMAN	UGP2	UTP--glucose-1-phosphate uridylyltransferase	1	ADVKGGTLTQYEGK	ADVKGGTLTQYEGK	3	ADVKGGTLTQYEGK3	12571.2		26221.1	30849.1	22103.6	28236.3			23760.2	15435.5	15074.4	10844.4	17688.5	14336	23073.4	29022.8	24325.1	20398.6	36615.6	10552.2	16861	14386.6	13801.7	10483.2	8904.69	17727.8	17327.1	27414.4	13203.4	9676.09	18602.5	21045.4	2963.05		4346.9	3603.74	4031.02	2210.52	5883.57
Q32MK0	Q32MK0	MYLK3_HUMAN	MYLK3	Myosin light chain kinase 3	1	ADVLEGTAER	ADVLEGTAER	2	ADVLEGTAER2																														103035			20305.7			26419.1		13714.8
Q9Y6E2	Q9Y6E2	5MP1_HUMAN	BZW2	eIF5-mimic protein 1	1	ADVLSEEAILK	ADVLSEEAILK	2	ADVLSEEAILK2																																	37323.9		34726.7	17420.1	39124.2	30429.2	35175
Q8N961	Q8N961	ABTB2_HUMAN	ABTB2	Ankyrin repeat and BTB/POZ domain-containing protein 2	1	ADVLSLEEILAEGVEESDASSQGSGSEGPVR	ADVLSLEEILAEGVEESDASSQGSGSEGPVR	3	ADVLSLEEILAEGVEESDASSQGSGSEGPVR3						2025.55							1969.19																							631.552		1896.62
P04040	P04040	CATA_HUMAN	CAT	Catalase	1	ADVLTTGAGNPVGDK	ADVLTTGAGNPVGDK	2	ADVLTTGAGNPVGDK2						4743.21			5120.04						10186.1		5078.34		6421.37									5655.6			6623.98	3555.68	9026.54	101370	6162.69	4511.97	4045.33	3139.68	6233.47
P04040	P04040	CATA_HUMAN	CAT	Catalase	1	ADVLTTGAGNPVGDKLNVITVGPR	ADVLTTGAGNPVGDKLNVITVGPR	3	ADVLTTGAGNPVGDKLNVITVGPR3	12082.9	43566.4	11131.3	5840.41	21139.3	18668.2		44862	5921.03	6638.64	15425.7	8267.14	17167.3	17207.2	17795.8	9875.04	13096.2	11181.9	6810.76	17788.6	17712	13578.9	10919.3	12129.6	11281.2	7927.41	6972.23	14421.7	9074.31	12579.2	14530.2	15046.8	3404.53	42569.7	1968.12		2896.26	2567.83	8345.84	3069.7
Q59H18	Q59H18	TNI3K_HUMAN	TNNI3K	Serine/threonine-protein kinase TNNI3K	1	ADVNAQDNEDHVPLHFCSR	ADVNAQDNEDHVPLHFC(UniMod:4)SR	3	ADVNAQDNEDHVPLHFC(UniMod:4)SR3																																			772.55			872.606
P19827	P19827	ITIH1_HUMAN	ITIH1	Inter-alpha-trypsin inhibitor heavy chain H1	1	ADVQAHGEGQEFSITCLVDEEEMK	ADVQAHGEGQEFSITC(UniMod:4)LVDEEEMK	3	ADVQAHGEGQEFSITC(UniMod:4)LVDEEEMK3																																	6291.53	7641.49	5419.45	3753.55	10144.7	3466.74	10002.1	13622.6
P19827	P19827	ITIH1_HUMAN	ITIH1	Inter-alpha-trypsin inhibitor heavy chain H1	1	ADVQAHGEGQEFSITCLVDEEEMKK	ADVQAHGEGQEFSITC(UniMod:4)LVDEEEMKK	3	ADVQAHGEGQEFSITC(UniMod:4)LVDEEEMKK3																																	3737.46	3422.69	2563.97	10904.1	8230.01	9722.5	4936.51
P19827	P19827	ITIH1_HUMAN	ITIH1	Inter-alpha-trypsin inhibitor heavy chain H1	1	ADVQAHGEGQEFSITCLVDEEEMKK	ADVQAHGEGQEFSITC(UniMod:4)LVDEEEMKK	4	ADVQAHGEGQEFSITC(UniMod:4)LVDEEEMKK4																																	7715.77	15339.2	6876.93	5223.45	11976.5	6367.97	13946.3
Q13263	Q13263	TIF1B_HUMAN	TRIM28	Transcription intermediary factor 1-beta	1	ADVQSIIGLQR	ADVQSIIGLQR	2	ADVQSIIGLQR2	23000.2					13205.3									60302.5															23348.3			13018.7		4531.6	2539.81			11583.8
P41214	P41214	EIF2D_HUMAN	EIF2D	Eukaryotic translation initiation factor 2D	1	ADVTTAFPTLGTDQVSELVPGKEELNIVK	ADVTTAFPTLGTDQVSELVPGKEELNIVK	3	ADVTTAFPTLGTDQVSELVPGKEELNIVK3																																			973.455	847.675	1146.49
P02549	P02549	SPTA1_HUMAN	SPTA1	Spectrin alpha chain, erythrocytic 1	1	ADVVEAWIADK	ADVVEAWIADK	2	ADVVEAWIADK2																																		66670.3	8321.05
P02549	P02549	SPTA1_HUMAN	SPTA1	Spectrin alpha chain, erythrocytic 1	1	ADVVEAWIADKETSLK	ADVVEAWIADKETSLK	2	ADVVEAWIADKETSLK2																																		11089.7			1789.47
P02549	P02549	SPTA1_HUMAN	SPTA1	Spectrin alpha chain, erythrocytic 1	1	ADVVEAWIADKETSLK	ADVVEAWIADKETSLK	3	ADVVEAWIADKETSLK3																																		37102
Q13813	Q13813	SPTN1_HUMAN	SPTAN1	Spectrin alpha chain, non-erythrocytic 1	1	ADVVESWIGEK	ADVVESWIGEK	2	ADVVESWIGEK2																																	35944.7	14338.9	39504.9	15158.7	8451.62		71665.9
Q13813	Q13813	SPTN1_HUMAN	SPTAN1	Spectrin alpha chain, non-erythrocytic 1	1	ADVVESWIGEKENSLK	ADVVESWIGEKENSLK	2	ADVVESWIGEKENSLK2																																	4707.59	1742.28	4778.36	13672.8		7111.83
Q13813	Q13813	SPTN1_HUMAN	SPTAN1	Spectrin alpha chain, non-erythrocytic 1	1	ADVVESWIGEKENSLK	ADVVESWIGEKENSLK	3	ADVVESWIGEKENSLK3																																	7487.68		9068.08	7692	3016.8		11805.9
Q12882	Q12882	DPYD_HUMAN	DPYD	Dihydropyrimidine dehydrogenase [NADP(+)]	1	ADVVISAFGSVLSDPK	ADVVISAFGSVLSDPK	2	ADVVISAFGSVLSDPK2														4269.43																					6444.42		7223.41	7509.7	5649.69
Q5T5Y3	Q5T5Y3	CAMP1_HUMAN	CAMSAP1	Calmodulin-regulated spectrin-associated protein 1	1	ADVVPQQADPEFPR	ADVVPQQADPEFPR	2	ADVVPQQADPEFPR2										5595.35		10227				8241.13											9627.35	11372.9	9378.69			7536.01	2959.47				3769.01	3091.41	2624.03
Q09666	Q09666	AHNK_HUMAN	AHNAK	Neuroblast differentiation-associated protein AHNAK	1	ADVVVSGPK	ADVVVSGPK	2	ADVVVSGPK2	122174		55605.6	48998.5	140131	84541.5	428821		36484.9	79564.4	113475	97620.4	87884.4	63053.7	47662.2	40079.3	49787.3	24717.8	35514.5	44019.5	56806.6	62462.6	53017	61729.2	104178	88826.6	55481.4	42319.7	69492.9	82129.4	83008.6	55637.1	31704	36924.1	50075	26246.2	70860.4	15632.1	57685.4	35990.5
Q09666	Q09666	AHNK_HUMAN	AHNAK	Neuroblast differentiation-associated protein AHNAK	1	ADVVVSGPKVDIEAPDVSLEGPEGK	ADVVVSGPKVDIEAPDVSLEGPEGK	3	ADVVVSGPKVDIEAPDVSLEGPEGK3	79940.9	33387	86912.1	132046	80265	75665.1	131250	374975	146218	93201.5	53823.5	65992.1	33188.2	46857.6	55330.1	107426	58930.1	87018.6	127743	78861.7	74361.9	42623.6	85901.2	156393	112571	105492	91237.3	83160.4	70301.5	79198.8	55749.9	77045								50385.9
Q09666	Q09666	AHNK_HUMAN	AHNAK	Neuroblast differentiation-associated protein AHNAK	1	ADVVVSGPKVDVEVPDVSLEGPEGK	ADVVVSGPKVDVEVPDVSLEGPEGK	3	ADVVVSGPKVDVEVPDVSLEGPEGK3	122628	108215	190238	156058	182557	185200	186374	493820	144025	94677	145771	107823		198158	158834	202713	136601		175666	209388	200288		113984	205240	139820	168708	183905	111327	204297	138654	96965.1	198485				2398.86			6628.46	107267
Q9H2G2	Q9H2G2	SLK_HUMAN	SLK	STE20-like serine/threonine-protein kinase	1	ADVWSLGITLIEMAEIEPPHHELNPMR	ADVWSLGITLIEMAEIEPPHHELNPMR	3	ADVWSLGITLIEMAEIEPPHHELNPMR3																																	10979	7622.75	5602.01		4462.48	10005.3	5817.17
Q9H2G2	Q9H2G2	SLK_HUMAN	SLK	STE20-like serine/threonine-protein kinase	1	ADVWSLGITLIEMAEIEPPHHELNPMR	ADVWSLGITLIEMAEIEPPHHELNPMR	4	ADVWSLGITLIEMAEIEPPHHELNPMR4																																	14304.7		5480.59	6944.04	8772.18	10621	7897.07
Q9H496	Q9H496	IFG15_HUMAN	TOR1AIP2	Torsin-1A-interacting protein 2, isoform IFRG15	1	ADYCPECYPDNPANR	ADYC(UniMod:4)PEC(UniMod:4)YPDNPANR	2	ADYC(UniMod:4)PEC(UniMod:4)YPDNPANR2																																	672.175		1029.96	1949.55		788.76
Q9UGP4	Q9UGP4	LIMD1_HUMAN	LIMD1	LIM domain-containing protein 1	1	ADYFGACVK	ADYFGAC(UniMod:4)VK	2	ADYFGAC(UniMod:4)VK2																																	11799.1		12534.6	8783.62	17966.1		10212.3
P04114	P04114	APOB_HUMAN	APOB	Apolipoprotein B-100	1	ADYVETVLDSTCSSTVQFLEYELNVLGTHK	ADYVETVLDSTC(UniMod:4)SSTVQFLEYELNVLGTHK	3	ADYVETVLDSTC(UniMod:4)SSTVQFLEYELNVLGTHK3																																			6186.98	2326.08		6551.36	10537.6
P10916	P10916	MLRV_HUMAN	MYL2	Myosin regulatory light chain 2, ventricular/cardiac muscle isoform	1	ADYVREMLTTQAER	ADYVREMLTTQAER	3	ADYVREMLTTQAER3																																	5008.79		5015.22	3029.62	6418.84	2291.7	16581.2	44427.4
Q8N2S1	Q8N2S1	LTBP4_HUMAN	LTBP4	Latent-transforming growth factor beta-binding protein 4	1	AEAAAPYTVLAQSAPR	AEAAAPYTVLAQSAPR	2	AEAAAPYTVLAQSAPR2	20812.3		15359.6	11115.4	24215	23724.1	32611.1		44389.5	34969.6	26661.7	15283.9	54590.6	28964	22175.5	25940.8	17721.9	11210.6	18298.5		13177	9558.59	5520.17	7981.52	6704.59	8812.89	12565.4	10023.5	12716.5	9376.84	4112.15	14140.8	9994.07		11536.7	16647.5	33372.9	20076.3	32455.4	144193
Q8N2S1	Q8N2S1	LTBP4_HUMAN	LTBP4	Latent-transforming growth factor beta-binding protein 4	1	AEAAAPYTVLAQSAPREDGYSDASGFGYCFR	AEAAAPYTVLAQSAPREDGYSDASGFGYC(UniMod:4)FR	3	AEAAAPYTVLAQSAPREDGYSDASGFGYC(UniMod:4)FR3																																								26550.4
O43633	O43633	CHM2A_HUMAN	CHMP2A	Charged multivesicular body protein 2a	1	AEAAASALADADADLEER	AEAAASALADADADLEER	2	AEAAASALADADADLEER2			9545.12	10556.4	17037.2	16959.8			6270.58	11349.3	9317.91	10987.9	7721.17	7899.97	12642				16447.3		10142.6		12540.5	12566.8	12864	7792.21	18175.3	14488.8	14920.1	45878.6	7918.08	11637.8	4744.34		2995.76	4850.94	6768.04	5333.53	2928.67	10105
O43633	O43633	CHM2A_HUMAN	CHMP2A	Charged multivesicular body protein 2a	1	AEAAASALADADADLEERLK	AEAAASALADADADLEERLK	3	AEAAASALADADADLEERLK3	6722.04	31194.5	16272.6	20633.6	8716.43	25039.8			10114.4	9769.19	6124.55	27952.4	18451	17272.2	10789.9	17188.8	22812.4	21897.9	14584.6	11216.3	10875.2	15583	27518.5	17117.9	12803.8	9531.93	17760.2	17353.2	18866.2	14206.7	24012.8	22447.1								17379.6
Q9BR39	Q9BR39	JPH2_HUMAN	JPH2	Junctophilin-2	1	AEAAEQAALAANQESNIAR	AEAAEQAALAANQESNIAR	2	AEAAEQAALAANQESNIAR2	29437.1	9132.96	26564.3	8139.2	24933.4	19016.5			14596.7	28382.1	15873.7	45576.7	7792.57	38752.8	39975.4	36588.2	10515.8	22444.6	26578.8	32985.7	23568.7	22947.9	33210.7	20911.8	18329.1	24573.9	40440.5	53284.5	19622.8	32127.3	34866.1	17697.3	1749.93	1710.39	1627.24	2619.25	1041.86		1495.66
Q9BR39	Q9BR39	JPH2_HUMAN	JPH2	Junctophilin-2	1	AEAAEQAALAANQESNIAR	AEAAEQAALAANQESNIAR	3	AEAAEQAALAANQESNIAR3			18113.9		14757.2	12767.4			9375.12	15377.7	9158.16	18212.1		23864.6	24092.5	17350.7		11296.6	16166.8	13687.4	14605.9		21274.1	13594.5		16747.4	18942.2	31064.3	12391.5		14762.9	9718.79
Q969G3	Q969G3	SMCE1_HUMAN	SMARCE1	SWI/SNF-related matrix-associated actin-dependent regulator of chromatin subfamily E member 1	1	AEAALEEESR	AEAALEEESR	2	AEAALEEESR2																																			4274.9	5502.39		3500.03
Q14764	Q14764	MVP_HUMAN	MVP	Major vault protein	1	AEAARIEGEGSVLQAK	AEAARIEGEGSVLQAK	3	AEAARIEGEGSVLQAK3			20474.3		12661.9				7788.1				11069.2	6610.4	25433.3			15102.2	8866.55		6116.19											4534.71
Q9UHJ6	Q9UHJ6	SHPK_HUMAN	SHPK	Sedoheptulokinase	1	AEAAVESAVAGPQGR	AEAAVESAVAGPQGR	2	AEAAVESAVAGPQGR2																																	2898.55	7315.03	3377.63	6248.36	6340.19	3571.83	5844.8	17592.1
Q8IZQ5	Q8IZQ5	SELH_HUMAN	SELENOH	Selenoprotein H	1	AEAAVVAVAEKR	AEAAVVAVAEKR	2	AEAAVVAVAEKR2																																	764.94		1067.38	2206.69	1989.37	2220.18	1645.6	10043.2
O60220	O60220	TIM8A_HUMAN	TIMM8A	Mitochondrial import inner membrane translocase subunit Tim8 A	1	AEACFVNCVER	AEAC(UniMod:4)FVNC(UniMod:4)VER	2	AEAC(UniMod:4)FVNC(UniMod:4)VER2	13461.8		24203.7	18369.5	41595.3	13795.7			24952.7		23768.3	16601.3	17617.7	14960.1	20174.2		24675	31217.7	29687	28842.4	11273.7		9109.65	24775.3		12224.3	32912.1	39361	19915		16035.8	26066.5	62403.5	48772.9	81163.3	87955.9	78988.4		137847	11637.9
P51608	P51608	MECP2_HUMAN	MECP2	Methyl-CpG-binding protein 2	1	AEADPQAIPK	AEADPQAIPK	2	AEADPQAIPK2	46403.4				32330.2		337009													57160			75064.5				64824.7			76092.3			5385.39				3400.06	1863.42		9892.49
P11498	P11498	PYC_HUMAN	PC	Pyruvate carboxylase, mitochondrial	1	AEAEAQAEELSFPR	AEAEAQAEELSFPR	2	AEAEAQAEELSFPR2																																	6243.25		4055.45	4211.87	5001.3	4618.13	10189.2	11873.5
Q63HQ2	Q63HQ2	EGFLA_HUMAN	EGFLAM	Pikachurin	1	AEAEDGLLLYCGENEHGR	AEAEDGLLLYC(UniMod:4)GENEHGR	3	AEAEDGLLLYC(UniMod:4)GENEHGR3																																						256.307
Q9Y296	Q9Y296	TPPC4_HUMAN	TRAPPC4	Trafficking protein particle complex subunit 4	1	AEAEKTFSYPLDLLLK	AEAEKTFSYPLDLLLK	3	AEAEKTFSYPLDLLLK3
Q15149	Q15149	PLEC_HUMAN	PLEC	Plectin	1	AEAELLQQQK	AEAELLQQQK	2	AEAELLQQQK2				8475.54					13747	19942.3	10891.1					10731.3			31174.9					19989.8	12162	14463.1							2265.41	2755.76		5468.41		2805.6	3724.41	7714.79
Q96CV9	Q96CV9	OPTN_HUMAN	OPTN	Optineurin	1	AEAEQEKDQLR	AEAEQEKDQLR	3	AEAEQEKDQLR3										3439.62						2625.11					3049.15												2086.22		2041.07	3017.75		2256.13
P04424	P04424	ARLY_HUMAN	ASL	Argininosuccinate lyase	1	AEAERDVLFPGYTHLQR	AEAERDVLFPGYTHLQR	3	AEAERDVLFPGYTHLQR3																																	3948	6622.85	3188.55	5396.73	3889.65	7677.57	3303.77
P11047	P11047	LAMC1_HUMAN	LAMC1	Laminin subunit gamma-1	1	AEAERTFAEVTDLDNEVNNMLK	AEAERTFAEVTDLDNEVNNMLK	3	AEAERTFAEVTDLDNEVNNMLK3					3703.78	5625.48			2397.33	2478.42	4034.16		9159.45	3657.75					4365.83		7360.81		5963.69	2830.83		3603.12	3919.46	4630.58	6005.62			11851.4
Q15149	Q15149	PLEC_HUMAN	PLEC	Plectin	1	AEAERVLAEK	AEAERVLAEK	2	AEAERVLAEK2			4699.97		3914.74	6434.69			3160.38				4017.82	8813.63		4399.9		5295.89	4094.16	8985.7	4041.91	6861.33	8554.49	6996.49	3267.93	3926.74	7288.88	5166.86	6511.56		7609.71	7292.76				658.763
P04264	P04264	K2C1_HUMAN	KRT1	Keratin, type II cytoskeletal 1	1	AEAESLYQSK	AEAESLYQSK	2	AEAESLYQSK2	20261.6	125390	54498	31050.9	21294	41833.4	254578		56359.3	64639.9	38358.2	73274	17038.7	173882	36119.7	69276.3	65854.9	52786.1	61540.9	27496.1	32839.6	130265	14339.4	20740.3	32192.7	58459.2	74128.5	44166	33137.4	152136	88897.2	19626.2	17368.9	29399.4	50381.7	11060.4	20799.9	11224.6	35746.3	16707.6
P04264	P04264	K2C1_HUMAN	KRT1	Keratin, type II cytoskeletal 1	1	AEAESLYQSKYEELQITAGR	AEAESLYQSKYEELQITAGR	3	AEAESLYQSKYEELQITAGR3		24569.6	26493.4		18383.5				2256.26	9417.15	2801.66	8828.99		3630.27	10605.6	26091.7	10227.5	28790.7	4265.13	14835.6	5119.1		3437.93				23705.4	23771.1	19055.1	12468.1	9673.56	10278.7	2105.71		12382.3	1381.72	24244.5	7235.8	17504.5	20773.8
O95340	O95340	PAPS2_HUMAN	PAPSS2	Bifunctional 3'-phosphoadenosine 5'-phosphosulfate synthase 2	1	AEAETLPSLSITK	AEAETLPSLSITK	2	AEAETLPSLSITK2																																	6704.62	14807.3	9613.3		5702.07	11335.8	5217.98	7282.38
Q8NE62	Q8NE62	CHDH_HUMAN	CHDH	Choline dehydrogenase, mitochondrial	1	AEAETLVSR	AEAETLVSR	2	AEAETLVSR2																									38982.4
Q8WZ42	Q8WZ42	TITIN_HUMAN	TTN	Titin	1	AEAEWFKENEPLSTK	AEAEWFKENEPLSTK	3	AEAEWFKENEPLSTK3														5024.2					7210.99													7935.82	3586.3	2685.79	3449.16		2118.38
O75955	O75955	FLOT1_HUMAN	FLOT1	Flotillin-1	1	AEAFQLYQEAAQLDMLLEK	AEAFQLYQEAAQLDMLLEK	2	AEAFQLYQEAAQLDMLLEK2																																		3352.49
Q9Y6G5	Q9Y6G5	COMDA_HUMAN	COMMD10	COMM domain-containing protein 10	1	AEAFVNTWSSMGQETVEK	AEAFVNTWSSMGQETVEK	2	AEAFVNTWSSMGQETVEK2																																	1339.08	969.22		1437.41	1662.27	1343.83
P46783	P46783;Q9NQ39	RS10_HUMAN	RPS10	40S ribosomal protein S10	0	AEAGAGSATEFQFR	AEAGAGSATEFQFR	2	AEAGAGSATEFQFR2			27256.3	9581.4	13936.6	17854.3			14794.7			11069		9590.09	81809.9	10816.3	21362.7	14105.1	20203.9	13260.5	8745.04						8928.08	16321.5	10658.7	19964.2	13822.1	7586.3	18031.2	28211	15825.6	27075.5	23281.3	15280.4	8707.27	15711.6
P98095	P98095	FBLN2_HUMAN	FBLN2	Fibulin-2	1	AEAGARPEENLILDAQATSR	AEAGARPEENLILDAQATSR	3	AEAGARPEENLILDAQATSR3			10257.5		4471.59	15436.6							9466.13		11155.7																					1827.62		2343.66	1736.8	30303.1
P49411	P49411	EFTU_HUMAN	TUFM	Elongation factor Tu, mitochondrial	1	AEAGDNLGALVR	AEAGDNLGALVR	2	AEAGDNLGALVR2	59812.7	170837	157427	119567	160008	135570		199244	215174	348997	202946	164864	125475	156087	186775	240378	279350	138192	221432	188470	185006	76575.7	91475.2	43544.8	74790.2	268312	185366	106336	164488	169838	193073	244115	339676	69924.8	269913	142752	199418	32273.9	157628	40558.7
O95671	O95671	ASML_HUMAN	ASMTL	Probable bifunctional dTTP/UTP pyrophosphatase/methyltransferase protein	1	AEAGEAGQATAEAECHR	AEAGEAGQATAEAEC(UniMod:4)HR	2	AEAGEAGQATAEAEC(UniMod:4)HR2																																				388.056	339.75	673.015
O95671	O95671	ASML_HUMAN	ASMTL	Probable bifunctional dTTP/UTP pyrophosphatase/methyltransferase protein	1	AEAGEAGQATAEAECHR	AEAGEAGQATAEAEC(UniMod:4)HR	3	AEAGEAGQATAEAEC(UniMod:4)HR3					3038.63																												2929.51		4027.76	7453.6	1723.56	9466.38	1566.69
Q969T9	Q969T9	WBP2_HUMAN	WBP2	WW domain-binding protein 2	1	AEAGGGWEGSASYK	AEAGGGWEGSASYK	2	AEAGGGWEGSASYK2																																	3983.59	14982.9	6242.17	3501.06		6414.11
Q9NR77	Q9NR77	PXMP2_HUMAN	PXMP2	Peroxisomal membrane protein 2	1	AEAGLGALPR	AEAGLGALPR	2	AEAGLGALPR2	10274.2		11587										8346.61	6844.66		6276.52		10952.6		16541	11750.9			10048.9		9534.66			7029.94		11789.1	8486.63
Q9Y4L1	Q9Y4L1	HYOU1_HUMAN	HYOU1	Hypoxia up-regulated protein 1	1	AEAGPEGVAPAPEGEK	AEAGPEGVAPAPEGEK	2	AEAGPEGVAPAPEGEK2			4165.9	3972.88	4484.42	7171.47			6937.6	4282.23	6648.34	6412.89	6630.58	3938.76	13812.4	5054.14	5226.61		5898.72						8939.61	6228.28	4325.07	6093.91	3076.56	11242.2	10643.2	3567.29	4370.71	8778.54	3891.63	4199.09	3413.19	6149.41	5481.18
Q9Y4L1	Q9Y4L1	HYOU1_HUMAN	HYOU1	Hypoxia up-regulated protein 1	1	AEAGPEGVAPAPEGEKK	AEAGPEGVAPAPEGEKK	3	AEAGPEGVAPAPEGEKK3			12105.2	13910.8					13861.7		9265.07			12051.6		12818.8	9438.35		9193.54		10301.3			9175.78	15394.2			8391.19		15265.3	8801.23			5405.37	6835.31	4198.95		6500.75	5226.88
P25686	P25686	DNJB2_HUMAN	DNAJB2	DnaJ homolog subfamily B member 2	1	AEAGSGGPGFTFTFR	AEAGSGGPGFTFTFR	2	AEAGSGGPGFTFTFR2	6586.78													4109.46																			8777.91	15322.5	10878.3		7594.1	7547.16	10664.5
Q16821	Q16821	PPR3A_HUMAN	PPP1R3A	Protein phosphatase 1 regulatory subunit 3A	1	AEAGTAYIIK	AEAGTAYIIK	2	AEAGTAYIIK2	13099.1			8373.06	11363	9630.62			16337.5	11118.5	15327.2		9360.21	5182.3		13646.6		6289.67	5873.49	11767.7	10472		10893	21969.8		10966.4	12492.4	9447.16	8756.03		13757.6	5854.9	2595.56		3061.88		1884.01
P21333	P21333	FLNA_HUMAN	FLNA	Filamin-A	1	AEAGVPAEFSIWTR	AEAGVPAEFSIWTR	2	AEAGVPAEFSIWTR2						8580.01				14665.5																							124330	341733	61471.4	44659.8	318394	67795.8	103865	456752
Q8TC07	Q8TC07	TBC15_HUMAN	TBC1D15	TBC1 domain family member 15	1	AEAISLQMVK	AEAISLQMVK	2	AEAISLQMVK2																																	6340.64		7686.46	2371.34			5662.43
Q9NVT9	Q9NVT9	ARMC1_HUMAN	ARMC1	Armadillo repeat-containing protein 1	1	AEALASAIASTK	AEALASAIASTK	2	AEALASAIASTK2																			3885.32														39945.6	7847.35	20215.2	45239.9	17411	32886	20398.3
Q15080	Q15080	NCF4_HUMAN	NCF4	Neutrophil cytosol factor 4	1	AEALFDFTGNSK	AEALFDFTGNSK	2	AEALFDFTGNSK2																																		12297.2
P23229	P23229	ITA6_HUMAN	ITGA6	Integrin alpha-6	1	AEALPLQR	AEALPLQR	2	AEALPLQR2	36167.1		30377.5		27320.9	15172.5					60198.8		21861.8					24495.1			19180.8							26539.3			28949.1									23916.5
Q9Y6W3	Q9Y6W3	CAN7_HUMAN	CAPN7	Calpain-7	1	AEALSEPLTKPVGK	AEALSEPLTKPVGK	2	AEALSEPLTKPVGK2																																	1230.01		1060.94	1436.52	1874.4	1349.13	1169.16
Q9BZL4	Q9BZL4	PP12C_HUMAN	PPP1R12C	Protein phosphatase 1 regulatory subunit 12C	1	AEAPDGQGPGPQAAR	AEAPDGQGPGPQAAR	2	AEAPDGQGPGPQAAR2				1587.89		1818.06			2105.7			4079.25	3051.71	1951.48		2919.79						4624.52				2256.32	1042.09	2065.73				1132.14	1734.74		720.695		2515.99	518.239	757.669
Q9H6Q4	Q9H6Q4	CIAO3_HUMAN	CIAO3	Cytosolic iron-sulfur assembly component 3	1	AEAPEDAPGVQELYTHWLQGTDSECAGR	AEAPEDAPGVQELYTHWLQGTDSEC(UniMod:4)AGR	3	AEAPEDAPGVQELYTHWLQGTDSEC(UniMod:4)AGR3																																			1060.5	1473.59	788.959	1369.92
Q09666	Q09666	AHNK_HUMAN	AHNAK	Neuroblast differentiation-associated protein AHNAK	1	AEAPLPSPK	AEAPLPSPK	2	AEAPLPSPK2							51310.9				11189.5												10693.5		16771.2	11689.7						9670.1	5346.97		5583.55	8621.95	10034.6	2238.37	4571.78	66054.1
Q09666	Q09666	AHNK_HUMAN	AHNAK	Neuroblast differentiation-associated protein AHNAK	1	AEAPLPSPKLEGELQAPDLELSLPAIHVEGLDIK	AEAPLPSPKLEGELQAPDLELSLPAIHVEGLDIK	4	AEAPLPSPKLEGELQAPDLELSLPAIHVEGLDIK4				40550.7	32662	22897.7				55706.7							21814.6		50171.3		40544.6						79592.7		60240			112929	21903	30935.9	15812.9					94347.8
Q14624	Q14624	ITIH4_HUMAN	ITIH4	Inter-alpha-trypsin inhibitor heavy chain H4	1	AEAQAQYSAAVAK	AEAQAQYSAAVAK	2	AEAQAQYSAAVAK2		23928.1	20216.7		20756.8																3027.49												2568.51	83639.9	11293.3	8972.03	8291.73	4347.46	6393.03	29689.3
Q66PJ3	Q66PJ3	AR6P4_HUMAN	ARL6IP4	ADP-ribosylation factor-like protein 6-interacting protein 4	1	AEAQQVEALPGPSLDQWHR	AEAQQVEALPGPSLDQWHR	3	AEAQQVEALPGPSLDQWHR3														3896.21																			2731.02		1157.07	2951.31		3118.17
Q702N8	Q702N8	XIRP1_HUMAN	XIRP1	Xin actin-binding repeat-containing protein 1	1	AEAQSCTWMFK	AEAQSC(UniMod:4)TWMFK	2	AEAQSC(UniMod:4)TWMFK2																																	5942.2		5773.87	6977.02		3258.74	4810.89
P08514	P08514	ITA2B_HUMAN	ITGA2B	Integrin alpha-IIb	1	AEAQVELR	AEAQVELR	2	AEAQVELR2																																		71215.6
Q9BW92	Q9BW92	SYTM_HUMAN	TARS2	Threonine--tRNA ligase, mitochondrial	1	AEASGGLGGLTR	AEASGGLGGLTR	2	AEASGGLGGLTR2																																	9091.56		4575.05	8077.74	6602.1	4232.28	6178.17
Q09666	Q09666	AHNK_HUMAN	AHNAK	Neuroblast differentiation-associated protein AHNAK	1	AEASIQAGAGDGEWEESEVK	AEASIQAGAGDGEWEESEVK	2	AEASIQAGAGDGEWEESEVK2																																	461.657	1206.24	2039.34		870.728	1869.34
P41226	P41226	UBA7_HUMAN	UBA7	Ubiquitin-like modifier-activating enzyme 7	1	AEASQELLAQLNR	AEASQELLAQLNR	2	AEASQELLAQLNR2					2673.55																												1818.57	5842.46	2151.02	3786.77	2922.06	3074.39	2973.76
Q02790	Q02790	FKBP4_HUMAN	FKBP4	Peptidyl-prolyl cis-trans isomerase FKBP4	1	AEASSGDHPTDTEMKEEQK	AEASSGDHPTDTEMKEEQK	3	AEASSGDHPTDTEMKEEQK3																																	1038.15		857.19	1510.15	668.533	929.951	2606.33
Q02790	Q02790	FKBP4_HUMAN	FKBP4	Peptidyl-prolyl cis-trans isomerase FKBP4	1	AEASSGDHPTDTEMKEEQK	AEASSGDHPTDTEMKEEQK	4	AEASSGDHPTDTEMKEEQK4																																	1004.11				740.565
Q07157	Q07157	ZO1_HUMAN	TJP1	Tight junction protein ZO-1	1	AEASSPVPYLSPETNPASSTSAVNHNVNLTNVR	AEASSPVPYLSPETNPASSTSAVNHNVNLTNVR	3	AEASSPVPYLSPETNPASSTSAVNHNVNLTNVR3						1156.02			1094.42		1578.37								2032.38																637.783		607.014	532.611
Q8WZ42	Q8WZ42	TITIN_HUMAN	TTN	Titin	1	AEASTSYAELR	AEASTSYAELR	2	AEASTSYAELR2	87895.2	13542.4	59932.8	50933.7	57977.4	40335.1	21329.3		70748.1	117300	133560	31940.8	72447.4	79403.3	30059	53600.1	33001.4	39881.2	102616	49282.7	63269.1	72577.6	90139.7	91151.5	81677.6	96833.7	42415.3	53220.7	37466.2	39102	56001	95993.3	16148.6	55414.6	42177.9	24558.1	55890.9	9289.52	18452.9
Q8WZ42	Q8WZ42	TITIN_HUMAN	TTN	Titin	1	AEASTSYAELRER	AEASTSYAELRER	2	AEASTSYAELRER2			2647.27	1333.03	972.044	1503.21								2874.67		1587.08		1561.21			2395			2258.22			2624.75	4206.71			1222.45
Q8WZ42	Q8WZ42	TITIN_HUMAN	TTN	Titin	1	AEASTSYAELRER	AEASTSYAELRER	3	AEASTSYAELRER3	20401.6		118136	39438.9	98974	58372.8			34815.2	48128.6	36510.6	26286.4	71307.5	97531.9	113306	51314.1	80654	112622	116497	86694.5	96486.8	70851.1	65776	76084.5	17867.7	56111.8	64999	113360	58247.4	36419.8	83469.2	97331.4
P07360	P07360	CO8G_HUMAN	C8G	Complement component C8 gamma chain	1	AEATTLHVAPQGTAMAVSTFR	AEATTLHVAPQGTAMAVSTFR	2	AEATTLHVAPQGTAMAVSTFR2																																	456.575	4018.69		973.851	1599.34	2297.05
P07360	P07360	CO8G_HUMAN	C8G	Complement component C8 gamma chain	1	AEATTLHVAPQGTAMAVSTFR	AEATTLHVAPQGTAMAVSTFR	3	AEATTLHVAPQGTAMAVSTFR3																																		10748.4		3279.35	4328.96	4505.5		4946.27
Q9H5N1	Q9H5N1	RABE2_HUMAN	RABEP2	Rab GTPase-binding effector protein 2	1	AEAVAAVQR	AEAVAAVQR	2	AEAVAAVQR2																																			3314.04	5984.02	2430.81	3689.92	5165.23
Q8WZ42	Q8WZ42	TITIN_HUMAN	TTN	Titin	1	AEAVATVVAAVDQAR	AEAVATVVAAVDQAR	2	AEAVATVVAAVDQAR2	153336	77768.2	200123	37543.1	190427	129778	80697.6	193800	37333.6	89769.4	212091	103733	183511	163622	193092	90940.2	110954	129103	107918	158344	155583	231387	198542	84247.6	39990.8	124125	95285.5	66496.4	128506	161939	172442	167646	12126.2		27514.2	14287.9	4790.58		15180.6
Q8WZ42	Q8WZ42	TITIN_HUMAN	TTN	Titin	1	AEAVATVVAAVDQAR	AEAVATVVAAVDQAR	3	AEAVATVVAAVDQAR3	86444.9	41709.6	153035	75314.6	91527.6	58755.6		75292.7	65271.7	45064.5	104095	47025.4	87695.9	146803	90874	93957.9	73036.2	58216	140356	60485.6	60401.5	62777.3	102568	95083.6	86796.4	104041	47946.5	38432.8	81133	43777.9	66811.1	92273.8
Q2M1Z3	Q2M1Z3	RHG31_HUMAN	ARHGAP31	Rho GTPase-activating protein 31	1	AEAVLLHEMDEDDLANALIWPEIQQELK	AEAVLLHEMDEDDLANALIWPEIQQELK	3	AEAVLLHEMDEDDLANALIWPEIQQELK3																																	3120.14		5179.56	4934.9	2378.93	3593.99	4008.21
Q9BUJ2	Q9BUJ2	HNRL1_HUMAN	HNRNPUL1	Heterogeneous nuclear ribonucleoprotein U-like protein 1	1	AECEILMMVGLPAAGK	AEC(UniMod:4)EILMMVGLPAAGK	2	AEC(UniMod:4)EILMMVGLPAAGK2																																	2411.54		2018.53	5214.38				17449.2
Q99615	Q99615	DNJC7_HUMAN	DNAJC7	DnaJ homolog subfamily C member 7	1	AECLAMLGR	AEC(UniMod:4)LAMLGR	2	AEC(UniMod:4)LAMLGR2																																	16099.7		9615.56				10914.3
Q15257	Q15257	PTPA_HUMAN	PTPA	Serine/threonine-protein phosphatase 2A activator	1	AECLEKFPVIQHFK	AEC(UniMod:4)LEKFPVIQHFK	3	AEC(UniMod:4)LEKFPVIQHFK3																																		6579.37	4070.95	3795.09	3623.97	5788.99	4280.05
P14543	P14543	NID1_HUMAN	NID1	Nidogen-1	1	AECLNPSQPSR	AEC(UniMod:4)LNPSQPSR	2	AEC(UniMod:4)LNPSQPSR2	10839.2		9570.83	7322.89	15561.5	7297.61			9664.81	8122.91	28815.3	13374.3	7513.23	7591.1		5919.15		6186.31	5741.71		6254.92	6258.2			11454.1		11076.4	7917.88	14714.2	9950.16	10481.9	7263.56		11897.6	5815.08	5600.18	6232.96	3751.3	5436.85	17360.2
P14543	P14543	NID1_HUMAN	NID1	Nidogen-1	1	AECLNPSQPSRR	AEC(UniMod:4)LNPSQPSRR	3	AEC(UniMod:4)LNPSQPSRR3			14158.5	6247.04	10777.4				11155.4	8212.6	7257.66	10240.1	9442.63	5978.4		8863.99		10373.5	7898.57		9869.5	15821.1	6698.81	7742.42		6606.69	8451.76	8118.04	9255.82		10460.2	8208.79
P13796	P13796	PLSL_HUMAN	LCP1	Plastin-2	1	AECMLQQAER	AEC(UniMod:4)MLQQAER	2	AEC(UniMod:4)MLQQAER2																																	2481.32	110391	4751.22		6131.23	1832.07	5714.2	18518.6
P48163	P48163	MAOX_HUMAN	ME1	NADP-dependent malic enzyme	1	AECSAEQCYK	AEC(UniMod:4)SAEQC(UniMod:4)YK	2	AEC(UniMod:4)SAEQC(UniMod:4)YK2																																	3421.23				2900.79	2764.77
Q5VST9	Q5VST9	OBSCN_HUMAN	OBSCN	Obscurin	1	AEDAGEYVCESR	AEDAGEYVC(UniMod:4)ESR	2	AEDAGEYVC(UniMod:4)ESR2	5029.63		2909.32	5134.98	2072.99	3800.46			4014.93		5047			3804.96		4582.3			5170.08		3054.56	5368.75	3704.38	3042.5		4435.8					2307.52	3755.75	11661.7		12564.6	16078.3	19314	11802.7	4214.91
Q9UBB6	Q9UBB6	NCDN_HUMAN	NCDN	Neurochondrin	1	AEDASKFELCQLLPLFLPPTTVPPECYR	AEDASKFELC(UniMod:4)QLLPLFLPPTTVPPEC(UniMod:4)YR	3	AEDASKFELC(UniMod:4)QLLPLFLPPTTVPPEC(UniMod:4)YR3																																	4462.71		3074.43			15816.7
Q8N3K9	Q8N3K9	CMYA5_HUMAN	CMYA5	Cardiomyopathy-associated protein 5	1	AEDCTVCWNTATIR	AEDC(UniMod:4)TVC(UniMod:4)WNTATIR	2	AEDC(UniMod:4)TVC(UniMod:4)WNTATIR2																																	6235.11		11423.3	5196.71	12340	4747.66	7034.08
P09622	P09622	DLDH_HUMAN	DLD	Dihydrolipoyl dehydrogenase, mitochondrial	1	AEDEGIICVEGMAGGAVHIDYNCVPSVIYTHPEVAWVGK	AEDEGIIC(UniMod:4)VEGMAGGAVHIDYNC(UniMod:4)VPSVIYTHPEVAWVGK	4	AEDEGIIC(UniMod:4)VEGMAGGAVHIDYNC(UniMod:4)VPSVIYTHPEVAWVGK4													17637.5								5577.24		3281.37									4483.32	64295.8	30746.2	29043.8	9578.73	17223.8	10365.4	26310.9	18874.2
P29966	P29966	MARCS_HUMAN	MARCKS	Myristoylated alanine-rich C-kinase substrate	1	AEDGATPSPSNETPK	AEDGATPSPSNETPK	2	AEDGATPSPSNETPK2					3237.98	2672.81			5177.11	5228.68	4340.99	3345.69	3225.2			5061.11		2707.47	3974.23		2128.08	1525.82	3366.64	4762.1	4702.03	5082.56	4022.57	2512.92	4638.04		2608.21	3024.65	9327.2	16510	8291.34	9426.87	9497.98	9956.14	14171.7
O75347	O75347	TBCA_HUMAN	TBCA	Tubulin-specific chaperone A	1	AEDGENYDIK	AEDGENYDIK	2	AEDGENYDIK2																												4348.79					12767.4	9423.02	4517.12	9296.49	3939.07	6365.24
O75347	O75347	TBCA_HUMAN	TBCA	Tubulin-specific chaperone A	1	AEDGENYDIKK	AEDGENYDIKK	2	AEDGENYDIKK2																																	5372.54		3839.9	2585.95	2258.11	3529.63	2650.77
O75347	O75347	TBCA_HUMAN	TBCA	Tubulin-specific chaperone A	1	AEDGENYDIKK	AEDGENYDIKK	3	AEDGENYDIKK3																																	3484.1				5185.07	2920.19
O75147	O75147	OBSL1_HUMAN	OBSL1	Obscurin-like protein 1	1	AEDGPGASLALR	AEDGPGASLALR	2	AEDGPGASLALR2																																	12004.6	1801.47	9641.28	16167.8	17040.2	10698.2	12261.3
P07355	P07355	ANXA2_HUMAN	ANXA2	Annexin A2	1	AEDGSVIDYELIDQDAR	AEDGSVIDYELIDQDAR	2	AEDGSVIDYELIDQDAR2								72531.4						14874.1	24126.7																		7218.3	27467.9	71753.9	56032.1	63328.5	42608.6	83537.2	30836.6
P07355	P07355	ANXA2_HUMAN	ANXA2	Annexin A2	1	AEDGSVIDYELIDQDAR	AEDGSVIDYELIDQDAR	3	AEDGSVIDYELIDQDAR3																																	11653.5		24310		6502.55	11630.8	21269.8
P07355	P07355	ANXA2_HUMAN	ANXA2	Annexin A2	1	AEDGSVIDYELIDQDARDLYDAGVK	AEDGSVIDYELIDQDARDLYDAGVK	3	AEDGSVIDYELIDQDARDLYDAGVK3						9702.56					4068.77		7927.49																			6466.69
P19823	P19823	ITIH2_HUMAN	ITIH2	Inter-alpha-trypsin inhibitor heavy chain H2	1	AEDHFSVIDFNQNIR	AEDHFSVIDFNQNIR	2	AEDHFSVIDFNQNIR2																																	1725.81	3103.44	1789.7	4008.02		1815.45	3512.25
P19823	P19823	ITIH2_HUMAN	ITIH2	Inter-alpha-trypsin inhibitor heavy chain H2	1	AEDHFSVIDFNQNIR	AEDHFSVIDFNQNIR	3	AEDHFSVIDFNQNIR3																																	28171.7	40973.3	21982.9	16378.2	12983.6	12930.1	26715.8	18344.8
P15880	P15880	RS2_HUMAN	RPS2	40S ribosomal protein S2	1	AEDKEWMPVTK	AEDKEWMPVTK	3	AEDKEWMPVTK3																																	6612.54		5248.5	6677.67	3776.8	6655.5	3428.87	20900.8
[truncated: 96,016 more rows]
[truncated: 24 more columns]

## Sheet: S2 Description
Supplementary Table S2. Peptide precursors identified in Azo and lithium chloride extracts of ICM and control tissue. DIA-NN output of peptide precursors identified following extraction with 0.4% Azo and 3M LiCl extraction buffers and subsequent reduction, alkylation, and tryptic digestion.

[truncated: 10 more sheets: S3 Protein Groups, S3 Description, S4 UpregulatedCellularComponent, S4 UpregulatedBiologicalProcess, S4 DownregCellularComponent, S4 DownregBiologicalProcess, S4 DAVIDFunctionalAnnotation, S4 DAVIDPTM, S4 DAVIDReactome, S4 Description]
