# Supplementary material for: Extracellular matrix alterations in chronic ischemic cardiomyopathy revealed by quantitative proteomics
Source: JCI Insight. 2025 Sep 30;10(21):e196933. doi: 10.1172/jci.insight.196933 (PMC12643490; doi:10.1172/jci.insight.196933)
Supplement: Supporting data values [file jciinsight-10-196933-s247.xlsx]

## Sheet: 1B
condition	rowname	CV	meanLFQ
Azo_Donor	A0A024RBG1	NA	NA
Azo_Donor	A0A075B6H7;A0A0C4DH55;P01624	4.88188	15.4965
Azo_Donor	A0A075B6I0	NA	NA
Azo_Donor	A0A075B6I9;P04211	NA	NA
Azo_Donor	A0A075B6K5	NA	NA
Azo_Donor	A0A075B6P5;A0A087WW87;P01614;P01615	NA	NA
Azo_Donor	A0A075B6R9;A0A0C4DH68	NA	NA
Azo_Donor	A0A0A0MRZ8;P04433	NA	NA
Azo_Donor	A0A0A0MS15	NA	NA
Azo_Donor	A0A0B4J1Y9	NA	NA
Azo_Donor	A0A0B4J2D5;P0DPI2	2.55529	18.0131
Azo_Donor	A0A0B4J2D9;P0DP09	NA	NA
Azo_Donor	A0A0B4J2H0;A0A0C4DH29;P01742;P01743;P0DP01	NA	NA
Azo_Donor	A0A0C4DH25	NA	NA
Azo_Donor	A0A0C4DH31;P23083	NA	NA
Azo_Donor	A0A0C4DH38	NA	NA
Azo_Donor	A0A0C4DH41;P01824;P01825;P06331;P0DP06;P0DP08	NA	NA
Azo_Donor	A0A0C4DH72	NA	NA
Azo_Donor	A0A0U1RRL7	5.39028	12.2774
Azo_Donor	A0A1W2PQ73	NA	NA
Azo_Donor	A0A3B3IRV3	NA	NA
Azo_Donor	A0AVI4	NA	NA
Azo_Donor	A0AVT1	NA	NA
Azo_Donor	A0FGR8	1.94147	15.3997
Azo_Donor	A0JNW5	NA	NA
Azo_Donor	A0MZ66	NA	NA
Azo_Donor	A0PJW6	NA	NA
Azo_Donor	A1A4S6	NA	NA
Azo_Donor	A1IGU5	NA	NA
Azo_Donor	A1KZ92	NA	NA
Azo_Donor	A1L0T0	1.45469	15.8072
Azo_Donor	A1L188	NA	NA
Azo_Donor	A1L4H1	NA	NA
Azo_Donor	A1L4K1	NA	NA
Azo_Donor	A1X283	NA	NA
Azo_Donor	A1XBS5	NA	NA
Azo_Donor	A1Z1Q3	NA	NA
Azo_Donor	A2A2Y4	4.55484	13.9529
Azo_Donor	A2A3N6	NA	NA
Azo_Donor	A2RRP1	1.97988	15.2803
Azo_Donor	A2RTX5	NA	NA
Azo_Donor	A2RU49	NA	NA
Azo_Donor	A2RUC4	NA	NA
Azo_Donor	A2RUR9	NA	NA
Azo_Donor	A3KMH1	1.66387	16.7221
Azo_Donor	A3KN83	NA	NA
Azo_Donor	A4D126	NA	NA
Azo_Donor	A4D1E9	NA	NA
Azo_Donor	A4D1P6	NA	NA
Azo_Donor	A4D2B0	NA	NA
Azo_Donor	A4UGR9	2.02982	17.0717
Azo_Donor	A5A3E0	NA	NA
Azo_Donor	A5D8V6	NA	NA
Azo_Donor	A5PLN9	NA	NA
Azo_Donor	A5YKK6	NA	NA
Azo_Donor	A5YM72	NA	NA
Azo_Donor	A6NCE7;Q9GZQ8	NA	NA
Azo_Donor	A6NCN2	NA	NA
Azo_Donor	A6NDG6	4.26532	16.9152
Azo_Donor	A6NDU8	NA	NA
Azo_Donor	A6NED2	NA	NA
Azo_Donor	A6NGB9	NA	NA
Azo_Donor	A6NHL2	NA	NA
Azo_Donor	A6NHR9	NA	NA
Azo_Donor	A6NHX0	NA	NA
Azo_Donor	A6NHZ5	NA	NA
Azo_Donor	A6NI72;A8MVU1;P14598	NA	NA
Azo_Donor	A6NI79	NA	NA
Azo_Donor	A6NIH7	NA	NA
Azo_Donor	A6NIL9	NA	NA
Azo_Donor	A6NJ78	NA	NA
Azo_Donor	A6NK58	NA	NA
Azo_Donor	A6NK59	NA	NA
Azo_Donor	A6NKD9	NA	NA
Azo_Donor	A6NMY6	NA	NA
Azo_Donor	A6NMZ7	3.37614	15.4017
Azo_Donor	A6NNS2	NA	NA
Azo_Donor	A6ZKI3	NA	NA
Azo_Donor	A7E2V4	NA	NA
Azo_Donor	A7E2Y1	NA	NA
Azo_Donor	A8MSI8	NA	NA
Azo_Donor	A8MXV4	NA	NA
Azo_Donor	A8MZF0	NA	NA
Azo_Donor	A9UHW6	NA	NA
Azo_Donor	B0YJ81	5.17754	15.4094
Azo_Donor	B3KU38;P0DPB3	NA	NA
Azo_Donor	B7ZAQ6;P0CG08	NA	NA
Azo_Donor	B7ZBB8	NA	NA
Azo_Donor	B9A064	5.11842	16.717
Azo_Donor	C4AMC7;Q6VEQ5	NA	NA
Azo_Donor	C9J7I0	NA	NA
Azo_Donor	C9JJH3	NA	NA
Azo_Donor	C9JLW8	NA	NA
Azo_Donor	C9JR72	NA	NA
Azo_Donor	D6RIA3	NA	NA
Azo_Donor	E7EW31	2.51349	16.2025
Azo_Donor	E9PAV3	1.69148	18.3988
Azo_Donor	E9PRG8	NA	NA
Azo_Donor	H3BPF8	NA	NA
Azo_Donor	L0R819	NA	NA
Azo_Donor	O00115	NA	NA
Azo_Donor	O00116	NA	NA
Azo_Donor	O00142	NA	NA
Azo_Donor	O00148	NA	NA
Azo_Donor	O00151	1.39574	20.2279
Azo_Donor	O00154	NA	NA
Azo_Donor	O00159	2.26755	16.8695
Azo_Donor	O00161	2.03902	15.2549
Azo_Donor	O00165	1.92536	15.935
Azo_Donor	O00168	2.85232	18.1406
Azo_Donor	O00170	3.69861	16.4244
Azo_Donor	O00178	NA	NA
Azo_Donor	O00182	NA	NA
Azo_Donor	O00186	2.53816	14.9681
Azo_Donor	O00187	NA	NA
Azo_Donor	O00189	NA	NA
Azo_Donor	O00192	2.20532	15.0705
Azo_Donor	O00193	NA	NA
Azo_Donor	O00194	NA	NA
Azo_Donor	O00203	NA	NA
Azo_Donor	O00213	NA	NA
Azo_Donor	O00214	2.39183	14.8796
Azo_Donor	O00217	5.66139	15.7715
Azo_Donor	O00231	2.85927	14.9652
Azo_Donor	O00232	NA	NA
Azo_Donor	O00233	2.75615	15.0424
Azo_Donor	O00244	NA	NA
Azo_Donor	O00264	NA	NA
Azo_Donor	O00267	NA	NA
Azo_Donor	O00273	NA	NA
Azo_Donor	O00291	NA	NA
Azo_Donor	O00299	NA	NA
Azo_Donor	O00303	NA	NA
Azo_Donor	O00330	1.248	18.4185
Azo_Donor	O00339	3.13864	15.3558
Azo_Donor	O00391	NA	NA
Azo_Donor	O00399	NA	NA
Azo_Donor	O00401	NA	NA
Azo_Donor	O00408	NA	NA
Azo_Donor	O00410	NA	NA
Azo_Donor	O00418	NA	NA
Azo_Donor	O00422	NA	NA
Azo_Donor	O00423	NA	NA
Azo_Donor	O00425	NA	NA
Azo_Donor	O00429	2.31546	16.6849
Azo_Donor	O00442	NA	NA
Azo_Donor	O00461	NA	NA
Azo_Donor	O00462	NA	NA
Azo_Donor	O00468	2.19847	16.2003
Azo_Donor	O00469	NA	NA
Azo_Donor	O00470;O14770	NA	NA
Azo_Donor	O00471	NA	NA
Azo_Donor	O00478	NA	NA
Azo_Donor	O00483	2.14609	19.908
Azo_Donor	O00487	3.42916	15.644
Azo_Donor	O00499	NA	NA
Azo_Donor	O00505	NA	NA
Azo_Donor	O00506	NA	NA
Azo_Donor	O00507	NA	NA
Azo_Donor	O00533	NA	NA
Azo_Donor	O00534	NA	NA
Azo_Donor	O00541	NA	NA
Azo_Donor	O00560	NA	NA
Azo_Donor	O00562	NA	NA
Azo_Donor	O00567	NA	NA
Azo_Donor	O00571	2.80387	15.7182
Azo_Donor	O00584	NA	NA
Azo_Donor	O00592	2.97266	14.4316
Azo_Donor	O00622	NA	NA
Azo_Donor	O00625	NA	NA
Azo_Donor	O00628	NA	NA
Azo_Donor	O00629	4.10199	15.4314
Azo_Donor	O00712	NA	NA
Azo_Donor	O00743	NA	NA
Azo_Donor	O00748	2.53165	15.332
Azo_Donor	O00754	NA	NA
Azo_Donor	O00763	3.09175	15.7475
Azo_Donor	O00764	NA	NA
Azo_Donor	O14495	2.70748	15.5759
Azo_Donor	O14497	4.77742	13.3187
Azo_Donor	O14498	NA	NA
Azo_Donor	O14519	NA	NA
Azo_Donor	O14530	NA	NA
Azo_Donor	O14531	NA	NA
Azo_Donor	O14545	NA	NA
Azo_Donor	O14548	2.92796	16.0133
Azo_Donor	O14558	3.43756	19.5932
Azo_Donor	O14561	NA	NA
Azo_Donor	O14562	NA	NA
Azo_Donor	O14576	NA	NA
Azo_Donor	O14579	NA	NA
Azo_Donor	O14602	NA	NA
Azo_Donor	O14617	NA	NA
Azo_Donor	O14618	NA	NA
Azo_Donor	O14639	1.91435	18.9257
Azo_Donor	O14640;P54792	NA	NA
Azo_Donor	O14653	NA	NA
Azo_Donor	O14656	NA	NA
Azo_Donor	O14657	NA	NA
Azo_Donor	O14662	NA	NA
Azo_Donor	O14683	NA	NA
Azo_Donor	O14686	3.95883	14.2936
Azo_Donor	O14727	NA	NA
Azo_Donor	O14730	NA	NA
Azo_Donor	O14732	NA	NA
Azo_Donor	O14734	NA	NA
Azo_Donor	O14735	NA	NA
Azo_Donor	O14737	NA	NA
Azo_Donor	O14744	NA	NA
Azo_Donor	O14745	NA	NA
Azo_Donor	O14772	NA	NA
Azo_Donor	O14773	NA	NA
Azo_Donor	O14775	NA	NA
Azo_Donor	O14776	NA	NA
Azo_Donor	O14786	NA	NA
Azo_Donor	O14787	NA	NA
Azo_Donor	O14791	NA	NA
Azo_Donor	O14802	NA	NA
Azo_Donor	O14807	2.32876	15.1112
Azo_Donor	O14810	NA	NA
Azo_Donor	O14818	4.73695	15.9424
Azo_Donor	O14827	NA	NA
Azo_Donor	O14828	1.36994	15.957
Azo_Donor	O14832	NA	NA
Azo_Donor	O14841	4.07798	15.7433
Azo_Donor	O14874	1.86714	16.3026
Azo_Donor	O14879	NA	NA
Azo_Donor	O14880	NA	NA
Azo_Donor	O14893	NA	NA
Azo_Donor	O14896	NA	NA
Azo_Donor	O14907	NA	NA
Azo_Donor	O14908	NA	NA
Azo_Donor	O14910	NA	NA
Azo_Donor	O14920	NA	NA
Azo_Donor	O14925	2.13228	17.7972
Azo_Donor	O14929	NA	NA
Azo_Donor	O14933	NA	NA
Azo_Donor	O14936	NA	NA
Azo_Donor	O14949	2.02483	20.3327
Azo_Donor	O14957	4.60004	14.0336
Azo_Donor	O14958	3.27679	17.2006
Azo_Donor	O14964	NA	NA
Azo_Donor	O14966	NA	NA
Azo_Donor	O14967	2.72305	15.5397
Azo_Donor	O14972	NA	NA
Azo_Donor	O14974	2.86047	15.8235
Azo_Donor	O14976	NA	NA
Azo_Donor	O14979	NA	NA
Azo_Donor	O14980	NA	NA
Azo_Donor	O14986	NA	NA
Azo_Donor	O15013	NA	NA
Azo_Donor	O15018	NA	NA
Azo_Donor	O15021	NA	NA
Azo_Donor	O15027	2.8998	15.1375
Azo_Donor	O15031	NA	NA
Azo_Donor	O15040	NA	NA
Azo_Donor	O15042	NA	NA
Azo_Donor	O15056	NA	NA
Azo_Donor	O15061	1.53995	19.5318
Azo_Donor	O15067	NA	NA
Azo_Donor	O15075	NA	NA
Azo_Donor	O15084	NA	NA
Azo_Donor	O15085	NA	NA
Azo_Donor	O15091	NA	NA
Azo_Donor	O15111	NA	NA
Azo_Donor	O15116	NA	NA
Azo_Donor	O15117	NA	NA
Azo_Donor	O15126	2.28317	16.1629
Azo_Donor	O15127	NA	NA
Azo_Donor	O15143	NA	NA
Azo_Donor	O15144	NA	NA
Azo_Donor	O15145	NA	NA
Azo_Donor	O15160	NA	NA
Azo_Donor	O15173	NA	NA
Azo_Donor	O15182	NA	NA
Azo_Donor	O15211	NA	NA
Azo_Donor	O15212	NA	NA
Azo_Donor	O15217	NA	NA
Azo_Donor	O15228	3.72626	14.5849
Azo_Donor	O15230	1.05118	16.1803
Azo_Donor	O15235	NA	NA
Azo_Donor	O15239	2.9255	18.6482
Azo_Donor	O15247	NA	NA
Azo_Donor	O15254	NA	NA
Azo_Donor	O15258	NA	NA
Azo_Donor	O15260	NA	NA
Azo_Donor	O15269	NA	NA
Azo_Donor	O15270	NA	NA
Azo_Donor	O15273	2.83239	20.2385
Azo_Donor	O15294	NA	NA
Azo_Donor	O15305	NA	NA
Azo_Donor	O15321	NA	NA
Azo_Donor	O15327	NA	NA
Azo_Donor	O15344	NA	NA
Azo_Donor	O15347	NA	NA
Azo_Donor	O15355	NA	NA
Azo_Donor	O15357	1.86949	15.27
Azo_Donor	O15371	NA	NA
Azo_Donor	O15372	NA	NA
Azo_Donor	O15379	NA	NA
Azo_Donor	O15382	NA	NA
Azo_Donor	O15391	NA	NA
Azo_Donor	O15397	NA	NA
Azo_Donor	O15400	1.25012	15.7464
Azo_Donor	O15457	NA	NA
Azo_Donor	O15460	NA	NA
Azo_Donor	O15498	NA	NA
Azo_Donor	O15511	NA	NA
Azo_Donor	O15514	NA	NA
Azo_Donor	O15519	NA	NA
Azo_Donor	O15523	NA	NA
Azo_Donor	O15530	NA	NA
Azo_Donor	O15533	NA	NA
Azo_Donor	O43143	NA	NA
Azo_Donor	O43148	NA	NA
Azo_Donor	O43149	NA	NA
Azo_Donor	O43150	NA	NA
Azo_Donor	O43169	NA	NA
Azo_Donor	O43172	NA	NA
Azo_Donor	O43175	2.65127	14.7413
Azo_Donor	O43181	2.62203	17.0715
Azo_Donor	O43182	NA	NA
Azo_Donor	O43236	NA	NA
Azo_Donor	O43237	2.66779	15.1889
Azo_Donor	O43242	NA	NA
Azo_Donor	O43252	NA	NA
Azo_Donor	O43264	NA	NA
Azo_Donor	O43272	NA	NA
Azo_Donor	O43290	NA	NA
Azo_Donor	O43292	NA	NA
Azo_Donor	O43293	NA	NA
Azo_Donor	O43294	NA	NA
Azo_Donor	O43295	NA	NA
Azo_Donor	O43299	NA	NA
Azo_Donor	O43301	NA	NA
Azo_Donor	O43306	NA	NA
Azo_Donor	O43310	NA	NA
Azo_Donor	O43314	NA	NA
Azo_Donor	O43318	NA	NA
Azo_Donor	O43324	NA	NA
Azo_Donor	O43325	NA	NA
Azo_Donor	O43353	NA	NA
Azo_Donor	O43379	NA	NA
Azo_Donor	O43390	NA	NA
Azo_Donor	O43395	NA	NA
Azo_Donor	O43396	2.3866	14.671
Azo_Donor	O43399	NA	NA
Azo_Donor	O43402	1.8233	15.3707
Azo_Donor	O43414	NA	NA
Azo_Donor	O43426	NA	NA
Azo_Donor	O43427	NA	NA
Azo_Donor	O43432	NA	NA
Azo_Donor	O43447	NA	NA
Azo_Donor	O43464	1.79203	16.6543
Azo_Donor	O43488	NA	NA
Azo_Donor	O43491	2.12645	17.083
Azo_Donor	O43493	1.67976	14.3913
Azo_Donor	O43504	2.84571	14.6329
Azo_Donor	O43516	NA	NA
Azo_Donor	O43524	NA	NA
Azo_Donor	O43556	NA	NA
Azo_Donor	O43583	4.31021	17.1954
Azo_Donor	O43592	NA	NA
Azo_Donor	O43598	NA	NA
Azo_Donor	O43615	1.99288	16.1486
Azo_Donor	O43617	2.27104	15.3609
Azo_Donor	O43633	2.30511	15.7941
Azo_Donor	O43639	NA	NA
Azo_Donor	O43660	NA	NA
Azo_Donor	O43665	NA	NA
Azo_Donor	O43670	NA	NA
Azo_Donor	O43674	0.939469	20.0222
Azo_Donor	O43676	2.47884	16.3836
Azo_Donor	O43678	2.3023	19.2732
Azo_Donor	O43681	NA	NA
Azo_Donor	O43684	NA	NA
Azo_Donor	O43707	2.91061	18.6259
Azo_Donor	O43708	NA	NA
Azo_Donor	O43709	NA	NA
Azo_Donor	O43715	NA	NA
Azo_Donor	O43716	NA	NA
Azo_Donor	O43719	NA	NA
Azo_Donor	O43739	NA	NA
Azo_Donor	O43741	2.15023	16.756
Azo_Donor	O43747	NA	NA
Azo_Donor	O43759	NA	NA
Azo_Donor	O43765	NA	NA
Azo_Donor	O43766	NA	NA
Azo_Donor	O43768	NA	NA
Azo_Donor	O43772	NA	NA
Azo_Donor	O43776	NA	NA
Azo_Donor	O43795	2.95346	16.9904
Azo_Donor	O43805	NA	NA
Azo_Donor	O43809	NA	NA
Azo_Donor	O43813	3.10194	16.1095
Azo_Donor	O43815	1.97255	15.8376
Azo_Donor	O43818	NA	NA
Azo_Donor	O43819	2.38525	17.01
Azo_Donor	O43822	NA	NA
Azo_Donor	O43823	NA	NA
Azo_Donor	O43837	1.93233	17.234
Azo_Donor	O43847	NA	NA
Azo_Donor	O43852	2.92589	16.441
Azo_Donor	O43854	NA	NA
Azo_Donor	O43865	NA	NA
Azo_Donor	O43866	NA	NA
Azo_Donor	O43896	NA	NA
Azo_Donor	O43903	NA	NA
Azo_Donor	O43920	3.87006	17.1169
Azo_Donor	O43924	NA	NA
Azo_Donor	O43933	NA	NA
Azo_Donor	O60216	NA	NA
Azo_Donor	O60220	4.25751	16.9726
Azo_Donor	O60229	NA	NA
Azo_Donor	O60231	NA	NA
Azo_Donor	O60232	NA	NA
Azo_Donor	O60234	NA	NA
Azo_Donor	O60237	1.3172	16.2632
Azo_Donor	O60238	NA	NA
Azo_Donor	O60240	NA	NA
Azo_Donor	O60245	2.94899	13.8627
Azo_Donor	O60256	NA	NA
Azo_Donor	O60260	NA	NA
Azo_Donor	O60262	4.96399	16.4715
Azo_Donor	O60264	NA	NA
Azo_Donor	O60271	NA	NA
Azo_Donor	O60287	NA	NA
Azo_Donor	O60306	NA	NA
Azo_Donor	O60307	NA	NA
Azo_Donor	O60313	1.91473	17.193
Azo_Donor	O60331	NA	NA
Azo_Donor	O60333	NA	NA
Azo_Donor	O60341	NA	NA
Azo_Donor	O60343	NA	NA
Azo_Donor	O60361	NA	NA
Azo_Donor	O60437	3.36373	18.238
Azo_Donor	O60443	NA	NA
Azo_Donor	O60488	NA	NA
Azo_Donor	O60493	2.25984	15.8273
Azo_Donor	O60496	NA	NA
Azo_Donor	O60502	NA	NA
Azo_Donor	O60504	2.52062	15.1913
Azo_Donor	O60506	4.57327	15.5587
Azo_Donor	O60508	NA	NA
Azo_Donor	O60518	NA	NA
Azo_Donor	O60524	NA	NA
Azo_Donor	O60547	NA	NA
Azo_Donor	O60551	NA	NA
Azo_Donor	O60568	NA	NA
Azo_Donor	O60573	NA	NA
Azo_Donor	O60610	3.78966	14.8816
Azo_Donor	O60613	6.62941	13.6088
Azo_Donor	O60641	NA	NA
Azo_Donor	O60645	NA	NA
Azo_Donor	O60662	NA	NA
Azo_Donor	O60664	3.613	14.665
Azo_Donor	O60669	3.3571	16.2826
Azo_Donor	O60678	NA	NA
Azo_Donor	O60683	NA	NA
Azo_Donor	O60684	NA	NA
Azo_Donor	O60687	NA	NA
Azo_Donor	O60701	NA	NA
Azo_Donor	O60706	NA	NA
Azo_Donor	O60711	NA	NA
Azo_Donor	O60716	1.51823	16.1366
Azo_Donor	O60725	NA	NA
Azo_Donor	O60739	NA	NA
Azo_Donor	O60749	NA	NA
Azo_Donor	O60760	NA	NA
Azo_Donor	O60762	NA	NA
Azo_Donor	O60763	1.79964	16.3364
Azo_Donor	O60783	2.08885	14.5166
Azo_Donor	O60784	NA	NA
Azo_Donor	O60825	NA	NA
Azo_Donor	O60826	NA	NA
Azo_Donor	O60831	3.37994	16.7438
Azo_Donor	O60832	NA	NA
Azo_Donor	O60841	NA	NA
Azo_Donor	O60861	NA	NA
Azo_Donor	O60869	NA	NA
Azo_Donor	O60879	NA	NA
Azo_Donor	O60884	NA	NA
Azo_Donor	O60885	NA	NA
Azo_Donor	O60888	NA	NA
Azo_Donor	O60906	NA	NA
Azo_Donor	O60925	NA	NA
Azo_Donor	O60927	NA	NA
Azo_Donor	O60934	NA	NA
Azo_Donor	O60936	NA	NA
Azo_Donor	O60941	NA	NA
Azo_Donor	O60942	NA	NA
Azo_Donor	O75015	NA	NA
Azo_Donor	O75027	1.74478	15.2158
Azo_Donor	O75044	NA	NA
Azo_Donor	O75064	NA	NA
Azo_Donor	O75083	2.72479	15.6697
Azo_Donor	O75112	1.42204	21.2249
Azo_Donor	O75113	NA	NA
Azo_Donor	O75116	NA	NA
Azo_Donor	O75122	2.50502	15.4747
Azo_Donor	O75128	3.99245	15.268
Azo_Donor	O75131	NA	NA
Azo_Donor	O75140	NA	NA
Azo_Donor	O75146	NA	NA
Azo_Donor	O75147	NA	NA
Azo_Donor	O75150	NA	NA
Azo_Donor	O75152	NA	NA
Azo_Donor	O75153	1.63821	16.5252
Azo_Donor	O75155	NA	NA
Azo_Donor	O75157	NA	NA
Azo_Donor	O75165	NA	NA
Azo_Donor	O75170	NA	NA
Azo_Donor	O75175	NA	NA
Azo_Donor	O75179	3.56735	15.8443
Azo_Donor	O75190	2.90818	16.6093
Azo_Donor	O75208	3.80346	17.6203
Azo_Donor	O75223	NA	NA
Azo_Donor	O75251	4.49812	17.0933
Azo_Donor	O75298	NA	NA
Azo_Donor	O75306	3.89947	17.8475
Azo_Donor	O75312	NA	NA
Azo_Donor	O75323	1.77153	20.3754
Azo_Donor	O75339	4.57446	16.1244
Azo_Donor	O75340	NA	NA
Azo_Donor	O75347	2.63228	16.3283
Azo_Donor	O75348	NA	NA
Azo_Donor	O75351	NA	NA
Azo_Donor	O75356	NA	NA
Azo_Donor	O75365	NA	NA
Azo_Donor	O75366	NA	NA
Azo_Donor	O75367	1.95817	17.5221
Azo_Donor	O75368	NA	NA
Azo_Donor	O75369	1.60984	16.5024
Azo_Donor	O75376	NA	NA
Azo_Donor	O75380	2.73169	18.1168
Azo_Donor	O75381	NA	NA
Azo_Donor	O75382	NA	NA
Azo_Donor	O75390	3.24748	19.905
Azo_Donor	O75391	NA	NA
Azo_Donor	O75394	NA	NA
Azo_Donor	O75396	2.08546	15.3435
Azo_Donor	O75400	NA	NA
Azo_Donor	O75410	3.70992	14.3309
Azo_Donor	O75414	NA	NA
Azo_Donor	O75431	NA	NA
Azo_Donor	O75436	NA	NA
Azo_Donor	O75438	2.65054	16.78
Azo_Donor	O75439	3.55464	16.3292
Azo_Donor	O75448	NA	NA
Azo_Donor	O75462	NA	NA
Azo_Donor	O75473	NA	NA
Azo_Donor	O75475	NA	NA
Azo_Donor	O75477	NA	NA
Azo_Donor	O75489	2.02377	21.043
Azo_Donor	O75494	NA	NA
Azo_Donor	O75503	NA	NA
Azo_Donor	O75506	NA	NA
Azo_Donor	O75521	1.93476	17.809
Azo_Donor	O75525	NA	NA
Azo_Donor	O75530	NA	NA
Azo_Donor	O75531	NA	NA
Azo_Donor	O75533	3.23272	14.8846
Azo_Donor	O75534	NA	NA
Azo_Donor	O75554	NA	NA
Azo_Donor	O75556	NA	NA
Azo_Donor	O75563	NA	NA
Azo_Donor	O75569	NA	NA
Azo_Donor	O75570	NA	NA
Azo_Donor	O75575	NA	NA
Azo_Donor	O75582	NA	NA
Azo_Donor	O75592	NA	NA
Azo_Donor	O75594	NA	NA
Azo_Donor	O75600	NA	NA
Azo_Donor	O75604	NA	NA
Azo_Donor	O75607	NA	NA
Azo_Donor	O75608	NA	NA
Azo_Donor	O75616	NA	NA
Azo_Donor	O75629	NA	NA
Azo_Donor	O75635	NA	NA
Azo_Donor	O75636	NA	NA
Azo_Donor	O75643	NA	NA
Azo_Donor	O75648	NA	NA
Azo_Donor	O75663	NA	NA
Azo_Donor	O75674	NA	NA
Azo_Donor	O75676	NA	NA
Azo_Donor	O75688	NA	NA
Azo_Donor	O75694	3.39768	14.3094
Azo_Donor	O75718	NA	NA
Azo_Donor	O75746	0.972139	19.1801
Azo_Donor	O75764	NA	NA
Azo_Donor	O75781	3.07307	16.0155
Azo_Donor	O75792	NA	NA
Azo_Donor	O75794	NA	NA
Azo_Donor	O75817	NA	NA
Azo_Donor	O75818	NA	NA
Azo_Donor	O75821	NA	NA
Azo_Donor	O75822	NA	NA
Azo_Donor	O75828	NA	NA
Azo_Donor	O75832	NA	NA
Azo_Donor	O75844	1.1785	16.6742
Azo_Donor	O75874	4.0572	15.9892
Azo_Donor	O75879	NA	NA
Azo_Donor	O75880	NA	NA
Azo_Donor	O75882	NA	NA
Azo_Donor	O75884	NA	NA
Azo_Donor	O75886	NA	NA
Azo_Donor	O75891	NA	NA
Azo_Donor	O75896	NA	NA
Azo_Donor	O75909	NA	NA
Azo_Donor	O75915	4.96451	17.5413
Azo_Donor	O75923	1.49225	16.7114
Azo_Donor	O75934	NA	NA
Azo_Donor	O75935	NA	NA
Azo_Donor	O75937	NA	NA
Azo_Donor	O75940	NA	NA
Azo_Donor	O75947	2.74868	18.1254
Azo_Donor	O75953	NA	NA
Azo_Donor	O75955	1.89935	17.2401
Azo_Donor	O75962	NA	NA
Azo_Donor	O75964	1.93051	18.5784
Azo_Donor	O75970	NA	NA
Azo_Donor	O75995	NA	NA
Azo_Donor	O76003	NA	NA
Azo_Donor	O76021	NA	NA
Azo_Donor	O76024	2.14298	16.2072
Azo_Donor	O76031	NA	NA
Azo_Donor	O76038	NA	NA
Azo_Donor	O76041	1.10296	20.2725
Azo_Donor	O76054	NA	NA
Azo_Donor	O76062	3.51203	16.6623
Azo_Donor	O76070	NA	NA
Azo_Donor	O76071	NA	NA
Azo_Donor	O76074	NA	NA
Azo_Donor	O76076	NA	NA
Azo_Donor	O76080	NA	NA
Azo_Donor	O76094	NA	NA
Azo_Donor	O94760	NA	NA
Azo_Donor	O94763	NA	NA
Azo_Donor	O94769	NA	NA
Azo_Donor	O94776	NA	NA
Azo_Donor	O94788	NA	NA
Azo_Donor	O94804	NA	NA
Azo_Donor	O94806	NA	NA
Azo_Donor	O94811	NA	NA
Azo_Donor	O94817	NA	NA
Azo_Donor	O94819	NA	NA
Azo_Donor	O94822	NA	NA
Azo_Donor	O94826	3.82197	15.2174
Azo_Donor	O94829	NA	NA
Azo_Donor	O94830	NA	NA
Azo_Donor	O94832	NA	NA
Azo_Donor	O94842	NA	NA
Azo_Donor	O94855	NA	NA
Azo_Donor	O94868	NA	NA
Azo_Donor	O94874	1.40502	15.4873
Azo_Donor	O94875	1.71934	20.6774
Azo_Donor	O94885	NA	NA
Azo_Donor	O94886	NA	NA
Azo_Donor	O94888	NA	NA
Azo_Donor	O94901	1.89788	15.4767
Azo_Donor	O94903	NA	NA
Azo_Donor	O94905	0.963963	16.9389
Azo_Donor	O94906	NA	NA
Azo_Donor	O94911	NA	NA
Azo_Donor	O94915	NA	NA
Azo_Donor	O94919	1.71969	14.9109
Azo_Donor	O94925	NA	NA
Azo_Donor	O94929	NA	NA
Azo_Donor	O94952	NA	NA
Azo_Donor	O94966	NA	NA
Azo_Donor	O94967	NA	NA
Azo_Donor	O94973	NA	NA
Azo_Donor	O94979	NA	NA
Azo_Donor	O94985	NA	NA
Azo_Donor	O94989	NA	NA
Azo_Donor	O94992	NA	NA
Azo_Donor	O95050	NA	NA
Azo_Donor	O95057	NA	NA
Azo_Donor	O95081	NA	NA
Azo_Donor	O95104	NA	NA
Azo_Donor	O95139	3.63061	18.0789
Azo_Donor	O95140	2.25193	14.5471
Azo_Donor	O95155	NA	NA
Azo_Donor	O95163	NA	NA
Azo_Donor	O95166	NA	NA
Azo_Donor	O95167	2.73842	14.752
Azo_Donor	O95168	0.945486	22.3531
Azo_Donor	O95169	1.42145	20.3843
Azo_Donor	O95178	5.1321	19.2869
Azo_Donor	O95182	2.34511	19.1743
Azo_Donor	O95202	2.12366	19.3095
Azo_Donor	O95208	NA	NA
Azo_Donor	O95210	3.58847	16.158
Azo_Donor	O95218	NA	NA
Azo_Donor	O95219	NA	NA
Azo_Donor	O95232	NA	NA
Azo_Donor	O95248	NA	NA
Azo_Donor	O95249	NA	NA
Azo_Donor	O95258	NA	NA
Azo_Donor	O95260	NA	NA
Azo_Donor	O95273	NA	NA
Azo_Donor	O95278	NA	NA
Azo_Donor	O95292	1.38743	16.8538
Azo_Donor	O95295	NA	NA
Azo_Donor	O95297	2.51309	13.979
Azo_Donor	O95298	1.21228	21.4471
Azo_Donor	O95299	2.31844	17.6141
Azo_Donor	O95302	2.18615	15.9944
Azo_Donor	O95319	NA	NA
Azo_Donor	O95336	NA	NA
Azo_Donor	O95340	NA	NA
Azo_Donor	O95352	NA	NA
Azo_Donor	O95359	1.84542	15.7121
Azo_Donor	O95361	NA	NA
Azo_Donor	O95363	NA	NA
Azo_Donor	O95365	NA	NA
Azo_Donor	O95372	NA	NA
Azo_Donor	O95373	NA	NA
Azo_Donor	O95376	NA	NA
Azo_Donor	O95379	NA	NA
Azo_Donor	O95394	NA	NA
Azo_Donor	O95396	NA	NA
Azo_Donor	O95399	NA	NA
Azo_Donor	O95400	NA	NA
Azo_Donor	O95425	1.68332	17.2156
Azo_Donor	O95428	NA	NA
Azo_Donor	O95433	3.28396	15.3367
Azo_Donor	O95445	NA	NA
Azo_Donor	O95453	NA	NA
Azo_Donor	O95456	NA	NA
Azo_Donor	O95460	NA	NA
Azo_Donor	O95470	NA	NA
Azo_Donor	O95476	NA	NA
Azo_Donor	O95479	3.65329	14.9054
Azo_Donor	O95486	NA	NA
Azo_Donor	O95487	NA	NA
Azo_Donor	O95544	NA	NA
Azo_Donor	O95551	NA	NA
Azo_Donor	O95563	NA	NA
Azo_Donor	O95571	3.28342	15.2039
Azo_Donor	O95573	1.66925	15.3654
Azo_Donor	O95602	NA	NA
Azo_Donor	O95613	2.53009	16.7507
Azo_Donor	O95622	2.00292	16.641
Azo_Donor	O95628	NA	NA
Azo_Donor	O95630	NA	NA
Azo_Donor	O95631	NA	NA
Azo_Donor	O95633	NA	NA
Azo_Donor	O95671	NA	NA
Azo_Donor	O95674	NA	NA
Azo_Donor	O95677	NA	NA
Azo_Donor	O95684	NA	NA
Azo_Donor	O95685	NA	NA
Azo_Donor	O95721	2.05802	15.2167
Azo_Donor	O95747	3.18036	16.1785
Azo_Donor	O95749	NA	NA
Azo_Donor	O95757	NA	NA
Azo_Donor	O95758	NA	NA
Azo_Donor	O95759	NA	NA
Azo_Donor	O95760	NA	NA
Azo_Donor	O95777	NA	NA
Azo_Donor	O95782	3.35694	15.9999
Azo_Donor	O95786	NA	NA
Azo_Donor	O95793	NA	NA
Azo_Donor	O95801	NA	NA
Azo_Donor	O95810	1.41967	19.1709
Azo_Donor	O95816	3.47808	15.6304
Azo_Donor	O95817	3.01285	18.1305
Azo_Donor	O95819	NA	NA
Azo_Donor	O95822	2.00912	16.6962
Azo_Donor	O95825	NA	NA
Azo_Donor	O95831	1.5519	20.248
Azo_Donor	O95833	NA	NA
Azo_Donor	O95834	2.21775	15.9217
Azo_Donor	O95848	NA	NA
Azo_Donor	O95861	NA	NA
Azo_Donor	O95865	4.39906	14.5015
Azo_Donor	O95870	NA	NA
Azo_Donor	O95873	NA	NA
Azo_Donor	O95876	NA	NA
Azo_Donor	O95881	NA	NA
Azo_Donor	O95900	NA	NA
Azo_Donor	O95905	NA	NA
Azo_Donor	O95965	NA	NA
Azo_Donor	O95967	NA	NA
Azo_Donor	O95985	NA	NA
Azo_Donor	O95989	NA	NA
Azo_Donor	O96000	3.01492	16.9426
Azo_Donor	O96006	NA	NA
Azo_Donor	O96007	NA	NA
Azo_Donor	O96008	3.57617	14.2166
Azo_Donor	O96011	1.71815	13.5868
Azo_Donor	O96013	NA	NA
Azo_Donor	O96019	NA	NA
Azo_Donor	O96033	NA	NA
Azo_Donor	P00167	NA	NA
Azo_Donor	P00325	NA	NA
Azo_Donor	P00338	2.89615	18.1789
Azo_Donor	P00352	NA	NA
Azo_Donor	P00367	1.23666	17.8538
Azo_Donor	P00387	1.83157	19.0108
Azo_Donor	P00390	2.81466	15.0511
Azo_Donor	P00403	1.87791	21.823
Azo_Donor	P00414	NA	NA
Azo_Donor	P00441	2.28189	17.4322
Azo_Donor	P00450	NA	NA
Azo_Donor	P00451	NA	NA
Azo_Donor	P00488	3.72949	16.5301
Azo_Donor	P00491	NA	NA
Azo_Donor	P00492	NA	NA
Azo_Donor	P00505	1.7155	18.3358
Azo_Donor	P00519	NA	NA
Azo_Donor	P00558	1.91586	17.396
Azo_Donor	P00568	3.03992	18.192
Azo_Donor	P00734	NA	NA
Azo_Donor	P00736	NA	NA
Azo_Donor	P00738	4.39363	18.3601
Azo_Donor	P00739	NA	NA
Azo_Donor	P00740	NA	NA
Azo_Donor	P00742	NA	NA
Azo_Donor	P00746	NA	NA
Azo_Donor	P00747	NA	NA
Azo_Donor	P00748	NA	NA
Azo_Donor	P00750	NA	NA
Azo_Donor	P00751	4.2535	15.3057
Azo_Donor	P00813	NA	NA
Azo_Donor	P00915	8.72682	15.8892
Azo_Donor	P00918	NA	NA
Azo_Donor	P00966	NA	NA
Azo_Donor	P01008	3.89212	16.6127
Azo_Donor	P01009	3.19512	16.5417
Azo_Donor	P01011	3.9081	17.5039
Azo_Donor	P01019	NA	NA
Azo_Donor	P01023	4.45043	16.8098
Azo_Donor	P01024	2.71365	18.0538
Azo_Donor	P01031	NA	NA
Azo_Donor	P01033	NA	NA
Azo_Donor	P01034	NA	NA
Azo_Donor	P01040	NA	NA
Azo_Donor	P01042	NA	NA
Azo_Donor	P01112	4.46847	15.8416
Azo_Donor	P01116	2.59238	17.7905
Azo_Donor	P01137	NA	NA
Azo_Donor	P01160	NA	NA
Azo_Donor	P01213	NA	NA
Azo_Donor	P01303	NA	NA
Azo_Donor	P01344	NA	NA
Azo_Donor	P01563	NA	NA
Azo_Donor	P01591	NA	NA
Azo_Donor	P01593;P01594	NA	NA
Azo_Donor	P01599	NA	NA
Azo_Donor	P01602	NA	NA
Azo_Donor	P01619	NA	NA
Azo_Donor	P01700	NA	NA
Azo_Donor	P01703	NA	NA
Azo_Donor	P01704	NA	NA
Azo_Donor	P01764;P01768;P0DP03	NA	NA
Azo_Donor	P01780	NA	NA
Azo_Donor	P01782;P0DP04	NA	NA
Azo_Donor	P01833	NA	NA
Azo_Donor	P01834	2.68999	17.7639
Azo_Donor	P01857	2.54136	19.138
Azo_Donor	P01859	NA	NA
Azo_Donor	P01860	NA	NA
Azo_Donor	P01861	NA	NA
Azo_Donor	P01871	NA	NA
Azo_Donor	P01876	4.78645	16.7959
Azo_Donor	P01877	NA	NA
Azo_Donor	P01880	NA	NA
Azo_Donor	P01889	4.59084	14.9105
Azo_Donor	P01903	NA	NA
Azo_Donor	P01911	NA	NA
Azo_Donor	P01920	NA	NA
Azo_Donor	P02008	NA	NA
Azo_Donor	P02042	NA	NA
Azo_Donor	P02100	NA	NA
Azo_Donor	P02144	7.01964	16.7507
Azo_Donor	P02452	4.97511	17.5001
Azo_Donor	P02458	NA	NA
Azo_Donor	P02461	NA	NA
Azo_Donor	P02462	5.23627	15.1741
Azo_Donor	P02511	3.40333	19.9846
Azo_Donor	P02533	4.94119	15.9391
Azo_Donor	P02538	3.78393	16.2055
Azo_Donor	P02545	1.10909	18.9912
Azo_Donor	P02549	6.40426	14.0975
Azo_Donor	P02647	NA	NA
Azo_Donor	P02649	3.93599	14.9009
Azo_Donor	P02652	NA	NA
Azo_Donor	P02654	NA	NA
Azo_Donor	P02655	NA	NA
Azo_Donor	P02656	NA	NA
Azo_Donor	P02671	3.87616	17.5158
Azo_Donor	P02675	5.46826	17.6495
Azo_Donor	P02679	3.31246	16.479
Azo_Donor	P02730	NA	NA
Azo_Donor	P02741	NA	NA
Azo_Donor	P02743	4.33615	18.4131
Azo_Donor	P02745	NA	NA
Azo_Donor	P02746	NA	NA
Azo_Donor	P02747	NA	NA
Azo_Donor	P02748	4.57025	16.8063
Azo_Donor	P02749	NA	NA
Azo_Donor	P02750	NA	NA
Azo_Donor	P02751	3.00734	17.722
Azo_Donor	P02753	NA	NA
Azo_Donor	P02760	NA	NA
Azo_Donor	P02763	NA	NA
Azo_Donor	P02765	3.74714	14.9071
Azo_Donor	P02766	NA	NA
Azo_Donor	P02768	2.60768	19.3987
Azo_Donor	P02774	NA	NA
Azo_Donor	P02775	NA	NA
Azo_Donor	P02776	NA	NA
Azo_Donor	P02786	3.99404	16.7699
Azo_Donor	P02787	4.99532	15.8646
Azo_Donor	P02788	NA	NA
Azo_Donor	P02790	3.92629	15.2946
Azo_Donor	P02792	NA	NA
Azo_Donor	P02794	NA	NA
Azo_Donor	P03905	4.35113	18.4714
Azo_Donor	P03915	NA	NA
Azo_Donor	P03928	3.65064	17.6469
Azo_Donor	P03950	NA	NA
Azo_Donor	P03951	NA	NA
Azo_Donor	P03952	NA	NA
Azo_Donor	P03973	NA	NA
Azo_Donor	P04003	NA	NA
Azo_Donor	P04004	2.82188	19.9422
Azo_Donor	P04040	1.94644	16.3088
Azo_Donor	P04049	NA	NA
Azo_Donor	P04062	NA	NA
Azo_Donor	P04066	NA	NA
Azo_Donor	P04070	NA	NA
Azo_Donor	P04075	1.65005	18.2742
Azo_Donor	P04080	NA	NA
Azo_Donor	P04083	3.07711	16.3465
Azo_Donor	P04114	NA	NA
Azo_Donor	P04150	NA	NA
Azo_Donor	P04179	4.28052	15.2055
Azo_Donor	P04180	NA	NA
Azo_Donor	P04181	NA	NA
Azo_Donor	P04196	NA	NA
Azo_Donor	P04216	NA	NA
Azo_Donor	P04217	NA	NA
Azo_Donor	P04259	NA	NA
Azo_Donor	P04264	3.49261	20.1952
Azo_Donor	P04271	NA	NA
Azo_Donor	P04275	1.37431	16.0249
Azo_Donor	P04278	NA	NA
Azo_Donor	P04350	NA	NA
Azo_Donor	P04406	2.94464	19.3267
Azo_Donor	P04424	NA	NA
Azo_Donor	P04439	3.11044	14.4618
Azo_Donor	P04626	NA	NA
Azo_Donor	P04632	NA	NA
Azo_Donor	P04792	1.58006	20.8343
Azo_Donor	P04839	NA	NA
Azo_Donor	P04843	0.650486	18.7733
Azo_Donor	P04844	1.3985	17.7854
Azo_Donor	P04899	2.71846	19.0567
Azo_Donor	P04908;Q7L7L0;Q93077	NA	NA
Azo_Donor	P04920	NA	NA
Azo_Donor	P04921	NA	NA
Azo_Donor	P05023	1.7336	19.0755
Azo_Donor	P05026	1.55016	17.6541
Azo_Donor	P05060	NA	NA
Azo_Donor	P05062	NA	NA
Azo_Donor	P05067	NA	NA
Azo_Donor	P05089	NA	NA
Azo_Donor	P05090	4.77517	15.9908
Azo_Donor	P05091	1.48965	18.0381
Azo_Donor	P05106	NA	NA
Azo_Donor	P05107	NA	NA
Azo_Donor	P05109	NA	NA
Azo_Donor	P05114	NA	NA
Azo_Donor	P05121	NA	NA
Azo_Donor	P05141	1.98288	19.2286
Azo_Donor	P05154	NA	NA
Azo_Donor	P05155	NA	NA
Azo_Donor	P05156	NA	NA
Azo_Donor	P05160	NA	NA
Azo_Donor	P05161	NA	NA
Azo_Donor	P05164	NA	NA
Azo_Donor	P05165	2.08548	16.4765
Azo_Donor	P05166	1.78182	17.4598
Azo_Donor	P05186	NA	NA
Azo_Donor	P05198	2.72761	16.3542
Azo_Donor	P05230	NA	NA
Azo_Donor	P05362	3.01326	14.7079
Azo_Donor	P05386	NA	NA
Azo_Donor	P05387	NA	NA
Azo_Donor	P05388	2.96928	15.6659
Azo_Donor	P05412	NA	NA
Azo_Donor	P05413	1.89123	20.9374
Azo_Donor	P05451;P48304	NA	NA
Azo_Donor	P05452	NA	NA
Azo_Donor	P05455	NA	NA
Azo_Donor	P05543	NA	NA
Azo_Donor	P05546	NA	NA
Azo_Donor	P05556	1.98267	18.8074
Azo_Donor	P05771	NA	NA
Azo_Donor	P05783	NA	NA
Azo_Donor	P05787	3.18255	16.3165
Azo_Donor	P05976	NA	NA
Azo_Donor	P05997	NA	NA
Azo_Donor	P06132	NA	NA
Azo_Donor	P06213	NA	NA
Azo_Donor	P06276	NA	NA
Azo_Donor	P06280	NA	NA
Azo_Donor	P06310	NA	NA
Azo_Donor	P06312	NA	NA
Azo_Donor	P06396	1.56712	19.1074
Azo_Donor	P06454	NA	NA
Azo_Donor	P06493	NA	NA
Azo_Donor	P06576	2.46728	20.3698
Azo_Donor	P06681	NA	NA
Azo_Donor	P06702	NA	NA
Azo_Donor	P06703	NA	NA
Azo_Donor	P06727	NA	NA
Azo_Donor	P06730	NA	NA
Azo_Donor	P06732	2.28124	20.9419
Azo_Donor	P06733	2.75951	18.1874
Azo_Donor	P06737	NA	NA
Azo_Donor	P06744	2.2102	17.8295
Azo_Donor	P06748	NA	NA
Azo_Donor	P06753	6.30791	17.0028
Azo_Donor	P06756	NA	NA
Azo_Donor	P06858	2.40336	15.2569
Azo_Donor	P06865	NA	NA
Azo_Donor	P07093	NA	NA
Azo_Donor	P07099	3.94602	17.2985
Azo_Donor	P07101	NA	NA
Azo_Donor	P07108	NA	NA
Azo_Donor	P07195	2.65934	19.6458
Azo_Donor	P07203	NA	NA
Azo_Donor	P07204	NA	NA
Azo_Donor	P07205	NA	NA
Azo_Donor	P07225	NA	NA
Azo_Donor	P07237	1.03085	18.3654
Azo_Donor	P07305	NA	NA
Azo_Donor	P07311	NA	NA
Azo_Donor	P07315;P07316;P11844	NA	NA
Azo_Donor	P07339	2.63723	18.3921
Azo_Donor	P07355	2.03293	18.7032
Azo_Donor	P07357	NA	NA
Azo_Donor	P07358	4.97085	16.4575
Azo_Donor	P07359	NA	NA
Azo_Donor	P07360	5.04897	15.1917
Azo_Donor	P07384	3.17969	17.2212
Azo_Donor	P07437	2.98506	19.1554
Azo_Donor	P07451	NA	NA
Azo_Donor	P07478	NA	NA
Azo_Donor	P07585	2.7662	17.1744
Azo_Donor	P07602	NA	NA
Azo_Donor	P07686	NA	NA
Azo_Donor	P07711	NA	NA
Azo_Donor	P07737	2.66336	16.9165
Azo_Donor	P07738	NA	NA
Azo_Donor	P07741	NA	NA
Azo_Donor	P07814	1.76921	16.6161
Azo_Donor	P07858	4.56971	16.2258
Azo_Donor	P07900	6.19287	16.5501
Azo_Donor	P07902	NA	NA
Azo_Donor	P07910	5.30219	16.5822
Azo_Donor	P07919	3.88396	20.9356
Azo_Donor	P07942	1.22082	18.8431
Azo_Donor	P07947	4.21575	15.553
Azo_Donor	P07948	NA	NA
Azo_Donor	P07951	2.13017	18.95
Azo_Donor	P07954	1.83783	16.8748
Azo_Donor	P07992	NA	NA
Azo_Donor	P07996	NA	NA
Azo_Donor	P07998	NA	NA
Azo_Donor	P08123	5.58037	16.8887
Azo_Donor	P08133	2.28813	17.979
Azo_Donor	P08134	NA	NA
Azo_Donor	P08138	NA	NA
Azo_Donor	P08174	NA	NA
Azo_Donor	P08185	NA	NA
Azo_Donor	P08195	NA	NA
Azo_Donor	P08237	2.41779	17.9672
Azo_Donor	P08238	2.07676	19.302
Azo_Donor	P08240	1.94034	13.9223
Azo_Donor	P08243	NA	NA
Azo_Donor	P08246	NA	NA
Azo_Donor	P08253	NA	NA
Azo_Donor	P08294	2.69882	15.9298
Azo_Donor	P08311	NA	NA
Azo_Donor	P08397	NA	NA
Azo_Donor	P08493	NA	NA
Azo_Donor	P08514	NA	NA
Azo_Donor	P08519	NA	NA
Azo_Donor	P08559	2.46918	19.5134
Azo_Donor	P08567	NA	NA
Azo_Donor	P08571	NA	NA
Azo_Donor	P08572	4.26632	18.3803
Azo_Donor	P08574	1.75425	20.2029
Azo_Donor	P08575	NA	NA
Azo_Donor	P08579	NA	NA
Azo_Donor	P08590	1.53919	19.241
Azo_Donor	P08603	NA	NA
Azo_Donor	P08621	NA	NA
Azo_Donor	P08631	NA	NA
Azo_Donor	P08637	NA	NA
Azo_Donor	P08648	1.75625	15.009
Azo_Donor	P08651	NA	NA
Azo_Donor	P08670	1.34971	20.6363
Azo_Donor	P08697	NA	NA
Azo_Donor	P08708	3.16674	15.0668
Azo_Donor	P08709	NA	NA
Azo_Donor	P08727	NA	NA
Azo_Donor	P08729	NA	NA
Azo_Donor	P08754	NA	NA
Azo_Donor	P08758	2.64193	16.8311
Azo_Donor	P08779	NA	NA
Azo_Donor	P08833	NA	NA
Azo_Donor	P08842	NA	NA
Azo_Donor	P08865	4.9934	15.3757
Azo_Donor	P09001	NA	NA
Azo_Donor	P09012	NA	NA
Azo_Donor	P09104	NA	NA
Azo_Donor	P09105	NA	NA
Azo_Donor	P09110	2.15986	15.7042
Azo_Donor	P09132	NA	NA
Azo_Donor	P09172	NA	NA
Azo_Donor	P09211	2.95057	16.8825
Azo_Donor	P09234	NA	NA
Azo_Donor	P09382	2.78303	17.29
Azo_Donor	P09417	NA	NA
Azo_Donor	P09429	NA	NA
Azo_Donor	P09455	NA	NA
Azo_Donor	P09467	NA	NA
Azo_Donor	P09471	NA	NA
Azo_Donor	P09486	NA	NA
Azo_Donor	P09488	NA	NA
Azo_Donor	P09493	1.25297	21.2975
Azo_Donor	P09496	NA	NA
Azo_Donor	P09497	NA	NA
Azo_Donor	P09525	3.90777	14.5219
Azo_Donor	P09543	NA	NA
Azo_Donor	P09601	NA	NA
Azo_Donor	P09619	NA	NA
Azo_Donor	P09622	1.31396	19.1404
Azo_Donor	P09651	7.62784	16.4062
Azo_Donor	P09661	NA	NA
Azo_Donor	P09668	NA	NA
Azo_Donor	P09669	2.44444	21.3519
Azo_Donor	P09871	NA	NA
Azo_Donor	P09874	2.37919	15.3054
Azo_Donor	P09913	NA	NA
Azo_Donor	P09914	NA	NA
Azo_Donor	P09917	NA	NA
Azo_Donor	P09936	NA	NA
Azo_Donor	P09960	NA	NA
Azo_Donor	P09972	2.16907	16.8228
Azo_Donor	P0C0L4	NA	NA
Azo_Donor	P0C0L5	3.90789	16.048
Azo_Donor	P0C0S5;Q71UI9	NA	NA
Azo_Donor	P0C1Z6	NA	NA
Azo_Donor	P0C264	NA	NA
Azo_Donor	P0C7P0	2.96225	14.9885
Azo_Donor	P0C870	NA	NA
Azo_Donor	P0CAP1	1.52921	17.2223
Azo_Donor	P0CAP2	NA	NA
Azo_Donor	P0CG12	NA	NA
Azo_Donor	P0CG30	NA	NA
Azo_Donor	P0CG38	NA	NA
Azo_Donor	P0CG43	NA	NA
Azo_Donor	P0CW19;P0CW20	2.78895	16.8106
Azo_Donor	P0DI81;P0DI82	NA	NA
Azo_Donor	P0DJI8	NA	NA
Azo_Donor	P0DJI9	NA	NA
Azo_Donor	P0DMM9;P0DMN0	NA	NA
Azo_Donor	P0DMV8;P0DMV9	2.25297	19.8114
Azo_Donor	P0DMW3	NA	NA
Azo_Donor	P0DOX2	NA	NA
Azo_Donor	P0DOX3	NA	NA
Azo_Donor	P0DOX5	NA	NA
Azo_Donor	P0DOX7	NA	NA
Azo_Donor	P0DOY2;P0DOY3	4.18412	16.3139
Azo_Donor	P0DP23;P0DP24;P0DP25	2.98078	17.1626
Azo_Donor	P0DP91	NA	NA
Azo_Donor	P0DPB6	NA	NA
Azo_Donor	P0DTE7;P0DTE8;P0DUB6	NA	NA
Azo_Donor	P10109	NA	NA
Azo_Donor	P10153	NA	NA
Azo_Donor	P10155	NA	NA
Azo_Donor	P10176	1.90939	19.2103
Azo_Donor	P10253	3.03222	14.9398
Azo_Donor	P10301	1.66085	17.6645
Azo_Donor	P10398	NA	NA
Azo_Donor	P10412	2.9414	17.4091
Azo_Donor	P10415	NA	NA
Azo_Donor	P10451	NA	NA
Azo_Donor	P10515	2.279	19.2026
Azo_Donor	P10599	4.30002	16.7311
Azo_Donor	P10606	2.76662	21.9324
Azo_Donor	P10619	NA	NA
Azo_Donor	P10620	NA	NA
Azo_Donor	P10635	NA	NA
Azo_Donor	P10636	4.48174	15.5947
Azo_Donor	P10643	NA	NA
Azo_Donor	P10644	1.8776	17.7575
Azo_Donor	P10646	NA	NA
Azo_Donor	P10746	NA	NA
Azo_Donor	P10768	5.20351	15.6746
Azo_Donor	P10809	2.02654	18.2942
Azo_Donor	P10909	3.39005	17.4143
Azo_Donor	P10915	NA	NA
Azo_Donor	P10916	4.98565	17.5113
Azo_Donor	P11021	1.03765	20.3543
Azo_Donor	P11047	0.809107	19.8948
Azo_Donor	P11055	3.35836	20.7289
Azo_Donor	P11117	NA	NA
Azo_Donor	P11137	NA	NA
Azo_Donor	P11142	1.14807	20.4165
Azo_Donor	P11166	NA	NA
Azo_Donor	P11169	NA	NA
Azo_Donor	P11171	1.80775	15.2077
Azo_Donor	P11172	NA	NA
Azo_Donor	P11177	2.58835	17.6502
Azo_Donor	P11182	3.90909	18.3365
Azo_Donor	P11215	NA	NA
Azo_Donor	P11216	2.54085	19.1623
Azo_Donor	P11217	1.68942	17.7969
Azo_Donor	P11226	NA	NA
Azo_Donor	P11233	3.68567	14.7773
Azo_Donor	P11234	1.37329	15.9597
Azo_Donor	P11274	NA	NA
Azo_Donor	P11277	1.13118	17.0251
Azo_Donor	P11279	2.08466	15.1445
Azo_Donor	P11308	NA	NA
Azo_Donor	P11310	2.99501	18.1648
Azo_Donor	P11387	NA	NA
Azo_Donor	P11413	NA	NA
Azo_Donor	P11441	2.82375	15.0016
Azo_Donor	P11474	NA	NA
Azo_Donor	P11498	NA	NA
Azo_Donor	P11532	0.538579	18.7254
Azo_Donor	P11586	2.08989	16.175
Azo_Donor	P11597	NA	NA
Azo_Donor	P11678	NA	NA
Azo_Donor	P11717	2.2007	14.9542
Azo_Donor	P11766	NA	NA
Azo_Donor	P11802	NA	NA
Azo_Donor	P11908	NA	NA
Azo_Donor	P11940	NA	NA
Azo_Donor	P12004	NA	NA
Azo_Donor	P12081	NA	NA
Azo_Donor	P12109	2.25444	19.7345
Azo_Donor	P12110	2.46041	17.334
Azo_Donor	P12111	1.86936	20.1235
Azo_Donor	P12235	2.26837	21.6655
Azo_Donor	P12236	3.27027	17.1215
Azo_Donor	P12259	NA	NA
Azo_Donor	P12268	NA	NA
Azo_Donor	P12270	NA	NA
Azo_Donor	P12273	NA	NA
Azo_Donor	P12277	2.58056	18.733
Azo_Donor	P12429	3.29049	16.7539
Azo_Donor	P12532	NA	NA
Azo_Donor	P12694	3.50295	16.8148
Azo_Donor	P12724	NA	NA
Azo_Donor	P12814	4.11285	16.3052
Azo_Donor	P12829	6.25864	16.4601
Azo_Donor	P12830	NA	NA
Azo_Donor	P12882	2.18181	20.2644
Azo_Donor	P12883	0.817893	23.0742
Azo_Donor	P12931	NA	NA
Azo_Donor	P12955	NA	NA
Azo_Donor	P12956	2.88861	16.3011
Azo_Donor	P13010	NA	NA
Azo_Donor	P13051	NA	NA
Azo_Donor	P13073	1.80098	22.0556
Azo_Donor	P13196	NA	NA
Azo_Donor	P13224	NA	NA
Azo_Donor	P13284	NA	NA
Azo_Donor	P13473	NA	NA
Azo_Donor	P13489	NA	NA
Azo_Donor	P13497	NA	NA
Azo_Donor	P13533	6.07111	20.0605
Azo_Donor	P13535	NA	NA
Azo_Donor	P13591	2.81244	16.5871
Azo_Donor	P13598	NA	NA
Azo_Donor	P13611	3.9178	16.2873
Azo_Donor	P13637	1.26846	17.3395
Azo_Donor	P13639	2.66174	17.2613
Azo_Donor	P13645	4.00986	18.4135
Azo_Donor	P13646	NA	NA
Azo_Donor	P13647	4.50834	16.0216
Azo_Donor	P13667	3.39104	15.877
Azo_Donor	P13671	NA	NA
Azo_Donor	P13674	NA	NA
Azo_Donor	P13686	NA	NA
Azo_Donor	P13693	NA	NA
Azo_Donor	P13716	NA	NA
Azo_Donor	P13796	NA	NA
Azo_Donor	P13797	2.45923	14.5872
Azo_Donor	P13798	2.33372	16.5147
Azo_Donor	P13804	2.66057	18.2608
Azo_Donor	P13805	NA	NA
Azo_Donor	P13807	2.03783	19.2171
Azo_Donor	P13861	2.20086	17.2857
Azo_Donor	P13929	1.90335	17.8647
Azo_Donor	P13984	NA	NA
Azo_Donor	P13987	NA	NA
Azo_Donor	P14151	NA	NA
Azo_Donor	P14174	NA	NA
Azo_Donor	P14207	NA	NA
Azo_Donor	P14209	3.21842	17.6823
Azo_Donor	P14210	NA	NA
Azo_Donor	P14314	2.14025	18.1439
Azo_Donor	P14317	NA	NA
Azo_Donor	P14324	NA	NA
Azo_Donor	P14406	2.67291	18.613
Azo_Donor	P14543	1.38275	19.93
Azo_Donor	P14550	NA	NA
Azo_Donor	P14555	NA	NA
Azo_Donor	P14618	1.43268	19.5358
Azo_Donor	P14621	NA	NA
Azo_Donor	P14625	1.65718	18.509
Azo_Donor	P14649	NA	NA
Azo_Donor	P14672	2.66762	14.986
Azo_Donor	P14678	NA	NA
Azo_Donor	P14735	NA	NA
Azo_Donor	P14780	NA	NA
Azo_Donor	P14854	2.75871	19.3338
Azo_Donor	P14859	NA	NA
Azo_Donor	P14866	NA	NA
Azo_Donor	P14868	2.79021	15.6009
Azo_Donor	P14923	1.43691	19.1388
Azo_Donor	P14927	2.27245	18.6816
Azo_Donor	P15088	NA	NA
Azo_Donor	P15090	NA	NA
Azo_Donor	P15104	NA	NA
Azo_Donor	P15121	3.78146	15.9948
Azo_Donor	P15144	NA	NA
Azo_Donor	P15151	4.44471	15.4382
Azo_Donor	P15153	NA	NA
Azo_Donor	P15169	NA	NA
Azo_Donor	P15170	4.78319	14.2673
Azo_Donor	P15259	2.83703	16.4489
Azo_Donor	P15289	NA	NA
Azo_Donor	P15311	1.31144	17.8538
Azo_Donor	P15336	NA	NA
Azo_Donor	P15374	NA	NA
Azo_Donor	P15502	3.58918	14.2474
Azo_Donor	P15529	NA	NA
Azo_Donor	P15531	NA	NA
Azo_Donor	P15559	NA	NA
Azo_Donor	P15586	NA	NA
Azo_Donor	P15735	NA	NA
Azo_Donor	P15848	NA	NA
Azo_Donor	P15880	3.42022	15.6853
Azo_Donor	P15882	NA	NA
Azo_Donor	P15924	1.21822	20.1495
Azo_Donor	P15927	NA	NA
Azo_Donor	P15954	2.37459	17.2889
Azo_Donor	P16035	NA	NA
Azo_Donor	P16070	NA	NA
Azo_Donor	P16083	4.09493	15.4143
Azo_Donor	P16112	NA	NA
Azo_Donor	P16144	NA	NA
Azo_Donor	P16152	NA	NA
Azo_Donor	P16157	NA	NA
Azo_Donor	P16219	6.9745	17.9119
Azo_Donor	P16220	NA	NA
Azo_Donor	P16234	NA	NA
Azo_Donor	P16278	NA	NA
Azo_Donor	P16284	1.69529	15.6319
Azo_Donor	P16298	NA	NA
Azo_Donor	P16333	NA	NA
Azo_Donor	P16383	NA	NA
Azo_Donor	P16401	NA	NA
Azo_Donor	P16403	NA	NA
Azo_Donor	P16435	NA	NA
Azo_Donor	P16452	NA	NA
Azo_Donor	P16455	NA	NA
Azo_Donor	P16615	1.11186	20.1157
Azo_Donor	P16671	6.05237	14.8091
Azo_Donor	P16860	NA	NA
Azo_Donor	P16885	NA	NA
Azo_Donor	P16949	5.53351	15.3117
Azo_Donor	P16989	4.52629	14.7551
Azo_Donor	P17026	NA	NA
Azo_Donor	P17050	NA	NA
Azo_Donor	P17066	2.19051	19.0637
Azo_Donor	P17096	NA	NA
Azo_Donor	P17152	1.45785	16.6616
Azo_Donor	P17174	2.05133	19.0407
Azo_Donor	P17213	NA	NA
Azo_Donor	P17252	NA	NA
Azo_Donor	P17302	2.07899	16.3814
Azo_Donor	P17405	NA	NA
Azo_Donor	P17480	NA	NA
Azo_Donor	P17535	NA	NA
Azo_Donor	P17540	1.43306	21.7364
Azo_Donor	P17544	NA	NA
Azo_Donor	P17568	2.89648	18.5447
Azo_Donor	P17612	3.1963	17.3466
Azo_Donor	P17655	6.33296	16.7582
Azo_Donor	P17661	1.52442	22.3377
Azo_Donor	P17676	NA	NA
Azo_Donor	P17677	NA	NA
Azo_Donor	P17707	NA	NA
Azo_Donor	P17812	NA	NA
Azo_Donor	P17813	NA	NA
Azo_Donor	P17844	NA	NA
Azo_Donor	P17858	NA	NA
Azo_Donor	P17900	NA	NA
Azo_Donor	P17931	3.87373	17.1782
Azo_Donor	P17936	NA	NA
Azo_Donor	P17948	NA	NA
Azo_Donor	P17980	2.30219	17.1136
Azo_Donor	P17987	2.70031	16.3202
Azo_Donor	P18031	NA	NA
Azo_Donor	P18065	NA	NA
Azo_Donor	P18077	NA	NA
Azo_Donor	P18085	NA	NA
Azo_Donor	P18124	2.04586	17.7384
Azo_Donor	P18206	1.41727	20.7485
Azo_Donor	P18428	NA	NA
Azo_Donor	P18433	NA	NA
Azo_Donor	P18440	NA	NA
Azo_Donor	P18510	NA	NA
Azo_Donor	P18564	NA	NA
Azo_Donor	P18583	3.29211	15.2425
Azo_Donor	P18615	NA	NA
Azo_Donor	P18621	NA	NA
Azo_Donor	P18669	NA	NA
Azo_Donor	P18754	NA	NA
Azo_Donor	P18859	2.87948	17.1642
Azo_Donor	P18887	NA	NA
Azo_Donor	P19021	3.142	14.2379
Azo_Donor	P19022	1.95358	19.6469
Azo_Donor	P19105	3.94862	16.5114
Azo_Donor	P19174	NA	NA
Azo_Donor	P19237	NA	NA
Azo_Donor	P19256	NA	NA
Azo_Donor	P19320	NA	NA
Azo_Donor	P19338	2.85773	15.6525
Azo_Donor	P19367	1.50458	19.2529
Azo_Donor	P19387	NA	NA
Azo_Donor	P19388	NA	NA
Azo_Donor	P19404	2.32393	18.2289
Azo_Donor	P19429	1.73038	20.6847
Azo_Donor	P19474	NA	NA
Azo_Donor	P19484	NA	NA
Azo_Donor	P19525	NA	NA
Azo_Donor	P19623	3.29292	16.0569
Azo_Donor	P19652	NA	NA
Azo_Donor	P19784	NA	NA
Azo_Donor	P19793	NA	NA
Azo_Donor	P19823	3.21087	16.1823
Azo_Donor	P19827	3.42073	15.8163
Azo_Donor	P19838	NA	NA
Azo_Donor	P19878	NA	NA
Azo_Donor	P19971	NA	NA
Azo_Donor	P20020	1.94716	14.9609
Azo_Donor	P20042	NA	NA
Azo_Donor	P20061	NA	NA
Azo_Donor	P20073	3.75081	16.6286
Azo_Donor	P20132	NA	NA
Azo_Donor	P20160	NA	NA
Azo_Donor	P20231;Q15661	NA	NA
Azo_Donor	P20264;P20265;P49335	NA	NA
Azo_Donor	P20290	NA	NA
Azo_Donor	P20292	3.35269	15.6331
Azo_Donor	P20336	NA	NA
Azo_Donor	P20337;Q96E17	NA	NA
Azo_Donor	P20338	NA	NA
Azo_Donor	P20339	NA	NA
Azo_Donor	P20340	2.32517	16.3322
Azo_Donor	P20585	NA	NA
Azo_Donor	P20591	NA	NA
Azo_Donor	P20618	NA	NA
Azo_Donor	P20645	NA	NA
Azo_Donor	P20648	1.53691	17.6373
Azo_Donor	P20674	3.07683	18.8264
Azo_Donor	P20700	2.5439	15.4293
Azo_Donor	P20742	NA	NA
Azo_Donor	P20774	4.69251	17.8176
Azo_Donor	P20810	2.21647	16.7577
Azo_Donor	P20839	NA	NA
Azo_Donor	P20851	NA	NA
Azo_Donor	P20908	NA	NA
Azo_Donor	P20936	NA	NA
Azo_Donor	P20962	2.46197	15.3551
Azo_Donor	P21108	NA	NA
Azo_Donor	P21127;Q9UQ88	NA	NA
Azo_Donor	P21246	NA	NA
Azo_Donor	P21266	NA	NA
Azo_Donor	P21281	1.74378	15.7907
Azo_Donor	P21283	NA	NA
Azo_Donor	P21291	NA	NA
Azo_Donor	P21333	2.14609	18.8787
Azo_Donor	P21359	NA	NA
Azo_Donor	P21397	1.79336	18.2166
Azo_Donor	P21399	3.91599	15.4165
Azo_Donor	P21589	NA	NA
Azo_Donor	P21695	NA	NA
Azo_Donor	P21796	1.63278	20.1408
Azo_Donor	P21810	3.49685	16.9808
Azo_Donor	P21912	1.86375	18.2146
Azo_Donor	P21926	NA	NA
Azo_Donor	P21941	NA	NA
Azo_Donor	P21953	NA	NA
Azo_Donor	P21964	1.93937	15.8291
Azo_Donor	P21980	2.82381	18.0591
Azo_Donor	P22033	1.85588	16.2481
Azo_Donor	P22059	NA	NA
Azo_Donor	P22061	2.27735	18.4778
Azo_Donor	P22087	NA	NA
Azo_Donor	P22090	NA	NA
Azo_Donor	P22102	NA	NA
Azo_Donor	P22105	2.53668	16.7547
Azo_Donor	P22234	3.07212	15.7928
Azo_Donor	P22307	NA	NA
Azo_Donor	P22314	2.70829	16.3591
Azo_Donor	P22352	NA	NA
Azo_Donor	P22392	2.99131	16.6009
Azo_Donor	P22413	NA	NA
Azo_Donor	P22531	NA	NA
Azo_Donor	P22570	3.29898	15.4062
Azo_Donor	P22612	NA	NA
Azo_Donor	P22626	2.79332	16.738
Azo_Donor	P22670	NA	NA
Azo_Donor	P22676	NA	NA
Azo_Donor	P22681	NA	NA
Azo_Donor	P22692	NA	NA
Azo_Donor	P22694	NA	NA
Azo_Donor	P22695	1.33167	18.7727
Azo_Donor	P22748	4.3068	16.3915
Azo_Donor	P22792	NA	NA
Azo_Donor	P22830	NA	NA
Azo_Donor	P22891	NA	NA
Azo_Donor	P22894	NA	NA
Azo_Donor	P22897	NA	NA
Azo_Donor	P23141	NA	NA
Azo_Donor	P23142	NA	NA
Azo_Donor	P23193	NA	NA
Azo_Donor	P23229	2.31996	15.3494
Azo_Donor	P23246	2.7626	16.1312
Azo_Donor	P23258	NA	NA
Azo_Donor	P23284	NA	NA
Azo_Donor	P23297	NA	NA
Azo_Donor	P23327	3.32462	18.534
Azo_Donor	P23368	NA	NA
Azo_Donor	P23381	7.49314	16.0894
Azo_Donor	P23396	2.15145	16.799
Azo_Donor	P23434	NA	NA
Azo_Donor	P23443	NA	NA
Azo_Donor	P23458	3.1367	15.1273
Azo_Donor	P23469	NA	NA
Azo_Donor	P23470	NA	NA
Azo_Donor	P23497	NA	NA
Azo_Donor	P23508	NA	NA
Azo_Donor	P23526	NA	NA
Azo_Donor	P23527	NA	NA
Azo_Donor	P23528	3.61669	16.6011
Azo_Donor	P23588	NA	NA
Azo_Donor	P23610	NA	NA
Azo_Donor	P23634	1.42735	16.2003
Azo_Donor	P23786	3.24277	16.7093
Azo_Donor	P23919	2.17854	15.8245
Azo_Donor	P23921	NA	NA
Azo_Donor	P23946	NA	NA
Azo_Donor	P24043	1.38696	18.7498
Azo_Donor	P24158	NA	NA
Azo_Donor	P24298	NA	NA
Azo_Donor	P24310	2.30375	18.3353
Azo_Donor	P24311	NA	NA
Azo_Donor	P24385	NA	NA
Azo_Donor	P24386	NA	NA
Azo_Donor	P24534	NA	NA
Azo_Donor	P24539	0.974859	19.0076
Azo_Donor	P24592	NA	NA
Azo_Donor	P24593	NA	NA
Azo_Donor	P24666	NA	NA
Azo_Donor	P24752	1.12538	19.3611
Azo_Donor	P24821	NA	NA
Azo_Donor	P24844	NA	NA
Azo_Donor	P24928	NA	NA
Azo_Donor	P24941	NA	NA
Azo_Donor	P25067	NA	NA
Azo_Donor	P25098	NA	NA
Azo_Donor	P25205	NA	NA
Azo_Donor	P25208	NA	NA
Azo_Donor	P25311	NA	NA
Azo_Donor	P25325	1.81894	16.2704
Azo_Donor	P25391	NA	NA
Azo_Donor	P25398	2.70558	16.4292
Azo_Donor	P25490	NA	NA
Azo_Donor	P25685	NA	NA
Azo_Donor	P25686	1.89448	15.8295
Azo_Donor	P25705	1.22377	22.8402
Azo_Donor	P25774	NA	NA
Azo_Donor	P25786	NA	NA
Azo_Donor	P25787	4.96506	16.3173
Azo_Donor	P25788	3.42817	14.822
Azo_Donor	P25789	7.10889	16.6496
Azo_Donor	P25815	NA	NA
Azo_Donor	P25940	NA	NA
Azo_Donor	P25963	NA	NA
Azo_Donor	P26006	NA	NA
Azo_Donor	P26022	NA	NA
Azo_Donor	P26038	1.85098	18.8069
Azo_Donor	P26045	NA	NA
Azo_Donor	P26196	3.17707	15.1617
Azo_Donor	P26232	NA	NA
Azo_Donor	P26358	NA	NA
Azo_Donor	P26368	NA	NA
Azo_Donor	P26373	2.39372	17.6222
Azo_Donor	P26374	NA	NA
Azo_Donor	P26440	3.90969	17.7217
Azo_Donor	P26447	NA	NA
Azo_Donor	P26572	NA	NA
Azo_Donor	P26583	NA	NA
Azo_Donor	P26599	NA	NA
Azo_Donor	P26639	NA	NA
Azo_Donor	P26640	2.1142	15.8454
Azo_Donor	P26641	NA	NA
Azo_Donor	P26678	NA	NA
Azo_Donor	P26885	NA	NA
Azo_Donor	P26927	NA	NA
Azo_Donor	P27105	2.72378	15.6357
Azo_Donor	P27144	3.54753	17.3455
Azo_Donor	P27169	NA	NA
Azo_Donor	P27338	1.31776	18.4531
Azo_Donor	P27348	2.8625	15.1005
Azo_Donor	P27361	3.55355	15.3932
Azo_Donor	P27448	NA	NA
Azo_Donor	P27469	NA	NA
Azo_Donor	P27635	NA	NA
Azo_Donor	P27694	NA	NA
Azo_Donor	P27695	NA	NA
Azo_Donor	P27707	NA	NA
Azo_Donor	P27708	NA	NA
Azo_Donor	P27797	4.3393	16.5223
Azo_Donor	P27816	2.19256	18.7382
Azo_Donor	P27824	2.01345	16.9982
Azo_Donor	P27918	NA	NA
Azo_Donor	P27986	NA	NA
Azo_Donor	P28065	NA	NA
Azo_Donor	P28066	NA	NA
Azo_Donor	P28070	NA	NA
Azo_Donor	P28072	1.61343	16.7004
Azo_Donor	P28074	3.38801	15.5739
Azo_Donor	P28161	NA	NA
Azo_Donor	P28288	NA	NA
Azo_Donor	P28289	2.42002	17.0692
Azo_Donor	P28300	NA	NA
Azo_Donor	P28331	1.4388	19.4206
Azo_Donor	P28482	NA	NA
Azo_Donor	P28676	NA	NA
Azo_Donor	P28702	NA	NA
Azo_Donor	P28749	NA	NA
Azo_Donor	P28799	NA	NA
Azo_Donor	P28827	2.0604	15.0109
Azo_Donor	P28838	2.48854	15.9596
Azo_Donor	P28906	3.25079	16.1335
Azo_Donor	P29083	NA	NA
Azo_Donor	P29084	NA	NA
Azo_Donor	P29144	3.90881	15.5011
Azo_Donor	P29218	2.05509	16.6726
Azo_Donor	P29279	NA	NA
Azo_Donor	P29317	NA	NA
Azo_Donor	P29350	NA	NA
Azo_Donor	P29353	NA	NA
Azo_Donor	P29372	NA	NA
Azo_Donor	P29373	NA	NA
Azo_Donor	P29401	2.53443	16.0256
Azo_Donor	P29466	NA	NA
Azo_Donor	P29474	NA	NA
Azo_Donor	P29536	NA	NA
Azo_Donor	P29558	NA	NA
Azo_Donor	P29590	NA	NA
Azo_Donor	P29622	NA	NA
Azo_Donor	P29692	2.76971	15.507
Azo_Donor	P29966	NA	NA
Azo_Donor	P29972	3.46958	17.1897
Azo_Donor	P29992	1.48967	15.562
Azo_Donor	P30038	3.02815	18.4893
Azo_Donor	P30039	NA	NA
Azo_Donor	P30040	2.12191	18.2589
Azo_Donor	P30041	3.28734	17.2775
Azo_Donor	P30043	NA	NA
Azo_Donor	P30044	2.5868	17.072
Azo_Donor	P30046	NA	NA
Azo_Donor	P30048	3.2078	18.2225
Azo_Donor	P30049	3.04525	22.3526
Azo_Donor	P30050	2.59689	16.6944
Azo_Donor	P30084	3.26526	16.893
Azo_Donor	P30085	NA	NA
Azo_Donor	P30086	2.21777	18.3025
Azo_Donor	P30101	1.0415	18.2835
Azo_Donor	P30153	2.77111	16.588
Azo_Donor	P30154	NA	NA
Azo_Donor	P30260	NA	NA
Azo_Donor	P30273	5.08833	14.4005
Azo_Donor	P30279	NA	NA
Azo_Donor	P30291	NA	NA
Azo_Donor	P30405	1.85598	18.5536
Azo_Donor	P30419	NA	NA
Azo_Donor	P30511	NA	NA
Azo_Donor	P30519	NA	NA
Azo_Donor	P30520	NA	NA
Azo_Donor	P30530	NA	NA
Azo_Donor	P30533	NA	NA
Azo_Donor	P30536	NA	NA
Azo_Donor	P30566	NA	NA
Azo_Donor	P30613	NA	NA
Azo_Donor	P30622	NA	NA
Azo_Donor	P30626	NA	NA
Azo_Donor	P30711	NA	NA
Azo_Donor	P30740	NA	NA
Azo_Donor	P30837	NA	NA
Azo_Donor	P30876	3.41508	14.1666
Azo_Donor	P31025	NA	NA
Azo_Donor	P31040	1.58213	19.0942
Azo_Donor	P31146	NA	NA
Azo_Donor	P31150	4.86942	15.7265
Azo_Donor	P31151	NA	NA
Azo_Donor	P31153	NA	NA
Azo_Donor	P31321	NA	NA
Azo_Donor	P31323	NA	NA
Azo_Donor	P31415	NA	NA
Azo_Donor	P31431	NA	NA
Azo_Donor	P31483	NA	NA
Azo_Donor	P31512	NA	NA
Azo_Donor	P31689	NA	NA
Azo_Donor	P31749	NA	NA
Azo_Donor	P31751	NA	NA
Azo_Donor	P31930	1.05435	19.2546
Azo_Donor	P31937	3.98545	17.3163
Azo_Donor	P31939	3.11359	15.5758
Azo_Donor	P31941;Q9UH17	NA	NA
Azo_Donor	P31942	2.11871	16.5256
Azo_Donor	P31943	2.14455	16.7465
Azo_Donor	P31944	NA	NA
Azo_Donor	P31946	3.70958	16.0381
Azo_Donor	P31948	3.06763	16.6792
Azo_Donor	P31949	NA	NA
Azo_Donor	P32004	NA	NA
Azo_Donor	P32019	NA	NA
Azo_Donor	P32119	2.24674	18.4172
Azo_Donor	P32121	NA	NA
Azo_Donor	P32189	2.58482	16.0025
Azo_Donor	P32320	NA	NA
Azo_Donor	P32321	NA	NA
Azo_Donor	P32322	NA	NA
Azo_Donor	P32418	3.15974	16.8079
Azo_Donor	P32455	NA	NA
Azo_Donor	P32456	NA	NA
Azo_Donor	P32519	NA	NA
Azo_Donor	P32929	NA	NA
Azo_Donor	P32969	3.74399	15.8582
Azo_Donor	P33076	NA	NA
Azo_Donor	P33121	1.8537	17.3828
Azo_Donor	P33151	2.34417	16.2823
Azo_Donor	P33176	1.35538	15.7651
Azo_Donor	P33240	2.32727	15.0866
Azo_Donor	P33241	NA	NA
Azo_Donor	P33316	3.94918	15.7432
Azo_Donor	P33402	NA	NA
Azo_Donor	P33778	NA	NA
Azo_Donor	P33897	2.73782	14.6319
Azo_Donor	P33908	NA	NA
Azo_Donor	P33991	NA	NA
Azo_Donor	P33992	NA	NA
Azo_Donor	P33993	NA	NA
Azo_Donor	P34059	NA	NA
Azo_Donor	P34096	NA	NA
Azo_Donor	P34741	NA	NA
Azo_Donor	P34896	NA	NA
Azo_Donor	P34897	3.6694	15.3365
Azo_Donor	P34913	NA	NA
Azo_Donor	P34931	NA	NA
Azo_Donor	P34932	NA	NA
Azo_Donor	P34947	NA	NA
Azo_Donor	P34949	NA	NA
Azo_Donor	P35030	NA	NA
Azo_Donor	P35052	2.04178	15.9926
Azo_Donor	P35080	3.79218	14.541
Azo_Donor	P35219	NA	NA
Azo_Donor	P35221	2.45921	16.8191
Azo_Donor	P35222	2.07058	17.7704
Azo_Donor	P35232	0.924148	20.2846
Azo_Donor	P35237	NA	NA
Azo_Donor	P35240	NA	NA
Azo_Donor	P35241	1.05002	17.1854
Azo_Donor	P35244	NA	NA
Azo_Donor	P35249	NA	NA
Azo_Donor	P35250	NA	NA
Azo_Donor	P35268	NA	NA
Azo_Donor	P35269	NA	NA
Azo_Donor	P35270	1.98196	15.7512
Azo_Donor	P35442	NA	NA
Azo_Donor	P35443	4.36987	18.2586
Azo_Donor	P35520	NA	NA
Azo_Donor	P35527	3.4604	18.6668
Azo_Donor	P35542	NA	NA
Azo_Donor	P35555	4.45463	17.8909
Azo_Donor	P35556	NA	NA
Azo_Donor	P35558	NA	NA
Azo_Donor	P35568	NA	NA
Azo_Donor	P35573	2.00905	17.5913
Azo_Donor	P35579	1.00046	17.9524
Azo_Donor	P35580	1.5974	15.5568
Azo_Donor	P35606	NA	NA
Azo_Donor	P35609	1.52022	19.8086
Azo_Donor	P35611	2.57581	15.7975
Azo_Donor	P35612	NA	NA
Azo_Donor	P35613	2.24646	18.8906
Azo_Donor	P35625	NA	NA
Azo_Donor	P35637	NA	NA
Azo_Donor	P35658	NA	NA
Azo_Donor	P35659	NA	NA
Azo_Donor	P35670	NA	NA
Azo_Donor	P35749	4.82228	16.5317
Azo_Donor	P35754	NA	NA
Azo_Donor	P35813	NA	NA
Azo_Donor	P35858	NA	NA
Azo_Donor	P35869	NA	NA
Azo_Donor	P35908	4.67093	18.1457
Azo_Donor	P35914	NA	NA
Azo_Donor	P35998	2.90429	16.493
Azo_Donor	P36269	NA	NA
Azo_Donor	P36382	NA	NA
Azo_Donor	P36404	NA	NA
Azo_Donor	P36405	NA	NA
Azo_Donor	P36507	2.44918	14.9186
Azo_Donor	P36542	1.66793	19.275
Azo_Donor	P36543	NA	NA
Azo_Donor	P36551	NA	NA
Azo_Donor	P36575	NA	NA
Azo_Donor	P36578	3.03291	16.1162
Azo_Donor	P36639	NA	NA
Azo_Donor	P36776	1.56801	16.842
Azo_Donor	P36871	2.97916	17.4666
Azo_Donor	P36873	NA	NA
Azo_Donor	P36915	NA	NA
Azo_Donor	P36954	NA	NA
Azo_Donor	P36955	NA	NA
Azo_Donor	P36957	1.34201	20.0289
Azo_Donor	P36959	NA	NA
Azo_Donor	P36969	NA	NA
Azo_Donor	P36980	NA	NA
Azo_Donor	P37108	NA	NA
Azo_Donor	P37198	NA	NA
Azo_Donor	P37235	NA	NA
Azo_Donor	P37268	NA	NA
Azo_Donor	P37275	NA	NA
Azo_Donor	P37802	NA	NA
Azo_Donor	P37837	3.82033	16.1333
Azo_Donor	P37840	NA	NA
Azo_Donor	P38117	1.35277	19.7673
Azo_Donor	P38159	NA	NA
Azo_Donor	P38432	NA	NA
Azo_Donor	P38435	NA	NA
Azo_Donor	P38571	NA	NA
Azo_Donor	P38606	5.76376	14.4078
Azo_Donor	P38646	1.47547	20.5378
Azo_Donor	P38919	NA	NA
Azo_Donor	P39019	NA	NA
Azo_Donor	P39023	NA	NA
Azo_Donor	P39059	2.55337	17.3404
Azo_Donor	P39060	2.14059	16.2822
Azo_Donor	P39656	1.11073	18.9917
Azo_Donor	P39687	NA	NA
Azo_Donor	P39748	NA	NA
Azo_Donor	P39880	NA	NA
Azo_Donor	P40121	NA	NA
Azo_Donor	P40123	2.34727	16.6015
Azo_Donor	P40222	NA	NA
Azo_Donor	P40227	2.38376	16.8112
Azo_Donor	P40261	NA	NA
Azo_Donor	P40424	NA	NA
Azo_Donor	P40429	1.88521	15.7775
Azo_Donor	P40616	NA	NA
Azo_Donor	P40763	NA	NA
Azo_Donor	P40818	NA	NA
Azo_Donor	P40855	NA	NA
Azo_Donor	P40925	1.63142	19.7844
Azo_Donor	P40926	1.5385	20.6254
Azo_Donor	P40939	1.12737	19.9238
Azo_Donor	P41091	NA	NA
Azo_Donor	P41208	NA	NA
Azo_Donor	P41214	NA	NA
Azo_Donor	P41218	NA	NA
Azo_Donor	P41219	NA	NA
Azo_Donor	P41222	NA	NA
Azo_Donor	P41223	NA	NA
Azo_Donor	P41226	NA	NA
Azo_Donor	P41227	NA	NA
Azo_Donor	P41236	2.06563	14.6408
Azo_Donor	P41240	2.85971	15.6171
Azo_Donor	P41247	NA	NA
Azo_Donor	P41250	NA	NA
Azo_Donor	P41252	3.41681	15.3554
Azo_Donor	P41567	NA	NA
Azo_Donor	P41743	NA	NA
Azo_Donor	P42025	NA	NA
Azo_Donor	P42126	6.4419	16.0697
Azo_Donor	P42166	NA	NA
Azo_Donor	P42167	1.14496	16.1619
Azo_Donor	P42224	NA	NA
Azo_Donor	P42226	NA	NA
Azo_Donor	P42229	NA	NA
Azo_Donor	P42285	NA	NA
Azo_Donor	P42330	NA	NA
Azo_Donor	P42331	NA	NA
Azo_Donor	P42336	NA	NA
Azo_Donor	P42338	NA	NA
Azo_Donor	P42345	1.4778	14.5949
Azo_Donor	P42356	NA	NA
Azo_Donor	P42566	2.98676	14.8974
Azo_Donor	P42574	NA	NA
Azo_Donor	P42677	2.16439	16.2216
Azo_Donor	P42685	NA	NA
Azo_Donor	P42704	2.51968	17.1497
Azo_Donor	P42765	1.71704	17.9535
Azo_Donor	P42766	NA	NA
Azo_Donor	P42768	NA	NA
Azo_Donor	P42772	NA	NA
Azo_Donor	P42773	NA	NA
Azo_Donor	P42785	NA	NA
Azo_Donor	P42858	NA	NA
Azo_Donor	P42898	NA	NA
Azo_Donor	P43034	NA	NA
Azo_Donor	P43121	1.60069	16.2954
Azo_Donor	P43155	1.93523	16.4881
Azo_Donor	P43243	1.45154	16.8232
Azo_Donor	P43246	NA	NA
Azo_Donor	P43251	NA	NA
Azo_Donor	P43304	1.83469	15.0995
Azo_Donor	P43378	NA	NA
Azo_Donor	P43405	NA	NA
Azo_Donor	P43487	NA	NA
Azo_Donor	P43490	3.58522	16.465
Azo_Donor	P43652	NA	NA
Azo_Donor	P43686	NA	NA
Azo_Donor	P43694	NA	NA
Azo_Donor	P43897	NA	NA
Azo_Donor	P45379	2.40112	17.8049
Azo_Donor	P45381	NA	NA
Azo_Donor	P45877	NA	NA
Azo_Donor	P45880	1.74017	21.086
Azo_Donor	P45954	4.32282	15.7635
Azo_Donor	P45973	NA	NA
Azo_Donor	P45974	4.23675	16.32
Azo_Donor	P45983	NA	NA
Azo_Donor	P45984	NA	NA
Azo_Donor	P45985	NA	NA
Azo_Donor	P46019	NA	NA
Azo_Donor	P46020	NA	NA
Azo_Donor	P46060	NA	NA
Azo_Donor	P46063	NA	NA
Azo_Donor	P46087	NA	NA
Azo_Donor	P46100	NA	NA
Azo_Donor	P46108	NA	NA
Azo_Donor	P46109	NA	NA
Azo_Donor	P46199	2.81233	15.6931
Azo_Donor	P46379	NA	NA
Azo_Donor	P46439	NA	NA
Azo_Donor	P46459	2.74164	15.4397
Azo_Donor	P46527	NA	NA
Azo_Donor	P46734	NA	NA
Azo_Donor	P46736	NA	NA
Azo_Donor	P46776	NA	NA
Azo_Donor	P46777	NA	NA
Azo_Donor	P46778	NA	NA
Azo_Donor	P46779	1.76448	16.1827
Azo_Donor	P46781	2.27333	17.443
Azo_Donor	P46782	5.78644	15.8771
Azo_Donor	P46783	NA	NA
Azo_Donor	P46821	2.36325	16.1072
Azo_Donor	P46926	NA	NA
Azo_Donor	P46934	NA	NA
Azo_Donor	P46937	NA	NA
Azo_Donor	P46939	1.98854	16.1398
Azo_Donor	P46940	2.39715	15.4241
Azo_Donor	P46952	NA	NA
Azo_Donor	P46976	4.42841	18.5709
Azo_Donor	P47224	NA	NA
Azo_Donor	P47712	NA	NA
Azo_Donor	P47755	3.517	16.0618
Azo_Donor	P47756	3.232	15.8916
Azo_Donor	P47813	NA	NA
Azo_Donor	P47895	NA	NA
Azo_Donor	P47897	NA	NA
Azo_Donor	P47914	3.00059	15.7431
Azo_Donor	P47929	NA	NA
Azo_Donor	P47985	1.09786	21.6018
Azo_Donor	P48047	2.6113	21.4996
Azo_Donor	P48059	NA	NA
Azo_Donor	P48147	NA	NA
Azo_Donor	P48163	NA	NA
[truncated: 23,689 more rows]

## Sheet: 1C+E
Protein.Group	Protein.Names	Genes	A_LVAD_1	A_LVAD_2	A_LVAD_3	A_LVAD_4	A_LVAD_5	A_LVAD_6	A_LVAD_7	A_LVAD_8	A_LVAD_9	A_LVAD_10	A_LVAD_11	A_LVAD_12	A_LVAD_13	A_LVAD_14	A_LVAD_15	A_LVAD_16	A_CTRL_1	A_CTRL_2	A_CTRL_3	A_CTRL_4	A_CTRL_5	A_CTRL_6	A_CTRL_7	A_CTRL_8	A_CTRL_9	A_CTRL_10	A_CTRL_11	A_CTRL_12	A_CTRL_13	A_CTRL_14	A_CTRL_15	A_CTRL_16	L_LVAD_1	L_LVAD_2	L_LVAD_3	L_LVAD_4	L_LVAD_5	L_LVAD_6	L_LVAD_7	L_LVAD_8	L_LVAD_9	L_LVAD_10	L_LVAD_11	L_LVAD_12	L_LVAD_13	L_LVAD_14	L_LVAD_15
A0A024RBG1	NUD4B_HUMAN	NUDT4B	NA	NA	NA	NA	NA	NA	NA	NA	NA	NA	NA	NA	NA	NA	NA	NA	NA	NA	NA	NA	NA	NA	NA	NA	NA	NA	NA	NA	NA	NA	NA	NA	NA	NA	9646.41	NA	NA	NA	4090.05	NA	NA	NA	NA	9959.48	NA	10049.1	4253.75
A0A075B6H7;A0A0C4DH55;P01624	KV315_HUMAN;KV37_HUMAN;KVD07_HUMAN	IGKV3-15;IGKV3-7;IGKV3D-7	110864	103658	54020.3	186292	297354	309053	NA	1811840	325817	112168	149787	55594.2	312600	183124	160153	81523	99021.5	51754.1	37200	54781.9	106117	45463.2	44266.9	81575.2	27085.3	25772	23432.3	24341.6	51239.4	28762.9	38798.5	105042	16510.3	93391	10380.6	NA	21450.2	NA	40706.8	NA	NA	NA	23018.5	NA	24606.9	NA	32680.2
A0A075B6I0	LV861_HUMAN	IGLV8-61	28104.5	NA	6202.74	20132.8	21229.7	18681.3	120878	NA	30061.7	25376.8	NA	38189.1	33033.8	13196.5	24681.2	NA	NA	NA	NA	19828.8	NA	16124.9	NA	NA	NA	NA	NA	NA	NA	NA	NA	22553.6	15891.3	NA	4138.07	12305.8	9826.34	4283.09	5011.07	NA	14233.5	16020.4	8645.92	4877.94	5320.36	NA	7355.93
A0A075B6I9;P04211	LV743_HUMAN;LV746_HUMAN	IGLV7-43;IGLV7-46	NA	NA	NA	NA	NA	NA	NA	NA	NA	NA	NA	NA	NA	NA	NA	NA	NA	NA	NA	NA	NA	NA	NA	NA	NA	NA	NA	NA	NA	NA	NA	NA	15477.4	26499.1	NA	11327.5	10526.5	5728.51	NA	31658.3	9245.7	10071.1	NA	NA	NA	NA	NA
A0A075B6K5	LV39_HUMAN	IGLV3-9	NA	NA	NA	NA	NA	NA	NA	NA	4743.79	4288.77	NA	NA	5728.07	6386.9	NA	NA	NA	NA	NA	NA	NA	NA	NA	NA	NA	NA	NA	NA	NA	NA	NA	NA	2597.41	16688	3537.32	10813.2	19321	NA	13614.9	54560.2	4770.45	8101.72	3814.08	29296.2	7338.89	11605	6787.1
A0A075B6P5;A0A087WW87;P01614;P01615	KV228_HUMAN;KV240_HUMAN;KVD28_HUMAN;KVD40_HUMAN	IGKV2-28;IGKV2-40;IGKV2D-28;IGKV2D-40	14917.6	NA	4420.3	11149	NA	NA	NA	NA	17973.8	17121.1	21364.2	NA	NA	19566.7	NA	NA	NA	NA	NA	NA	9974.35	NA	NA	NA	NA	NA	5406.24	NA	NA	NA	NA	6571.95	6631.19	7807.13	5177.17	10847.9	9982.36	6981.56	18539.5	19373.2	6432.94	8934.34	11875	7867.55	11647.3	3784.02	7078.02
A0A075B6R9;A0A0C4DH68	KV224_HUMAN;KVD24_HUMAN	IGKV2-24;IGKV2D-24	NA	NA	NA	NA	NA	NA	NA	NA	NA	NA	NA	NA	NA	NA	NA	NA	NA	NA	NA	NA	NA	NA	NA	NA	NA	NA	NA	NA	NA	NA	NA	NA	6649.26	10108	3909.58	42857.1	NA	NA	9520.66	NA	9119.17	NA	10910.5	5708.84	4224.83	NA	4245.12
A0A0A0MRZ8;P04433	KV311_HUMAN;KVD11_HUMAN	IGKV3-11;IGKV3D-11	NA	NA	45388.8	NA	NA	NA	NA	420472	NA	NA	NA	NA	NA	NA	NA	NA	37643	NA	NA	NA	NA	NA	NA	NA	NA	NA	NA	NA	NA	NA	NA	NA	NA	45650.3	NA	NA	NA	NA	NA	NA	NA	NA	29131	NA	29604	18192.8	33707.6
A0A0A0MS15	HV349_HUMAN	IGHV3-49	NA	NA	NA	NA	NA	NA	NA	NA	NA	NA	NA	NA	NA	NA	NA	NA	NA	NA	NA	NA	NA	NA	NA	NA	NA	NA	NA	NA	NA	NA	NA	NA	4142.93	27732.5	4278.65	24005.3	47256.1	5613.67	9975.17	15908.4	15184.6	6541.88	8685.42	20414.1	2934.61	4958.2	15371.5
A0A0B4J1Y9	HV372_HUMAN	IGHV3-72	NA	NA	NA	NA	NA	NA	NA	NA	NA	NA	NA	NA	NA	NA	NA	NA	NA	NA	NA	NA	NA	NA	NA	NA	NA	NA	NA	NA	NA	NA	NA	NA	84652.4	46281.6	28851.9	8041.76	29946.9	10893.2	35861.2	287254	20458.9	32594.5	68688.2	6385.95	29003.5	20375.7	28008.5
A0A0B4J2D5;P0DPI2	GAL3A_HUMAN;GAL3B_HUMAN	GATD3;GATD3B	158356	514789	280741	328288	306967	215771	733146	1741370	323949	204869	333321	145231	188175	168366	300860	185990	298674	427405	372926	291898	275865	122886	180504	218382	174663	207686	325401	318851	282204	308859	310401	304199	442875	187337	514357	405080	389486	322441	548943	182619	267799	333819	403781	358256	370718	231300	465495
A0A0B4J2D9;P0DP09	KV113_HUMAN;KVD13_HUMAN	IGKV1-13;IGKV1D-13	NA	NA	NA	NA	9318.89	NA	NA	NA	7232.61	10276.8	NA	NA	NA	NA	NA	NA	NA	NA	NA	NA	NA	NA	7872.29	NA	8819.55	NA	NA	NA	NA	NA	NA	NA	NA	NA	NA	NA	5155.8	NA	NA	NA	3636.78	NA	NA	NA	NA	NA	NA
A0A0B4J2H0;A0A0C4DH29;P01742;P01743;P0DP01	HV103_HUMAN;HV108_HUMAN;HV146_HUMAN;HV169_HUMAN;HV69D_HUMAN	IGHV1-3;IGHV1-46;IGHV1-69;IGHV1-69D;IGHV1-8	NA	NA	NA	NA	22613.1	12806.9	42153	NA	NA	NA	20260.4	NA	NA	9235.01	NA	NA	NA	NA	NA	NA	NA	NA	NA	NA	NA	NA	NA	NA	NA	NA	NA	NA	NA	NA	NA	NA	NA	NA	NA	NA	NA	NA	NA	13591.4	NA	NA	NA
A0A0C4DH25	KVD20_HUMAN	IGKV3D-20	46075.6	NA	22487.8	53599	74516.8	80136	NA	NA	49330.1	32615	38654.7	NA	32645.3	16561.9	40207.4	18954.5	32275.7	18829.6	11208.3	NA	18003.6	NA	NA	26335.6	NA	NA	15688.6	23167.3	20708.1	NA	NA	18766.5	17425.4	NA	NA	NA	16939.8	NA	10248.4	NA	NA	NA	NA	12348	NA	NA	11549.3
A0A0C4DH31;P23083	HV102_HUMAN;HV118_HUMAN	IGHV1-18;IGHV1-2	10809.6	NA	NA	8204.12	NA	9736.22	NA	NA	14886.7	20669.8	NA	9669.67	23891.8	NA	NA	NA	NA	NA	NA	NA	NA	NA	NA	NA	NA	NA	NA	NA	NA	NA	NA	NA	30376.4	13967.3	17031.6	NA	27324.8	6644.68	NA	32233.9	9066.61	23764.8	10130.2	14012.1	7626.25	NA	13821.8
A0A0C4DH38	HV551_HUMAN	IGHV5-51	NA	NA	NA	NA	NA	NA	NA	NA	NA	NA	NA	NA	NA	NA	NA	NA	NA	NA	NA	NA	NA	NA	NA	NA	NA	NA	NA	NA	NA	NA	NA	NA	NA	8289.68	NA	6012.22	NA	NA	NA	NA	NA	3772.14	7158.77	NA	3527.58	NA	NA
A0A0C4DH41;P01824;P01825;P06331;P0DP06;P0DP08	HV434_HUMAN;HV439_HUMAN;HV459_HUMAN;HV461_HUMAN;HVD34_HUMAN;HVD82_HUMAN	IGHV4-30-4;IGHV4-34;IGHV4-38-2;IGHV4-39;IGHV4-59;IGHV4-61	NA	NA	NA	NA	25474.5	NA	NA	NA	NA	NA	6170.26	24722.5	7577.38	NA	11442.4	NA	NA	NA	NA	NA	NA	NA	NA	NA	NA	NA	NA	NA	NA	NA	NA	NA	10879.6	NA	12049.1	42963.1	10611.2	11858.9	32744.3	NA	12310.5	16096.4	25203.2	11286.6	8756.26	NA	22494.1
A0A0C4DH72	KV106_HUMAN	IGKV1-6	NA	NA	NA	NA	NA	NA	NA	NA	NA	NA	NA	NA	NA	NA	NA	NA	NA	NA	NA	NA	NA	NA	NA	NA	NA	NA	NA	NA	NA	NA	NA	NA	2524.25	NA	NA	2997.2	4725.09	NA	6063.9	NA	NA	4949.91	2625.96	NA	3918.68	2392.53	2399.46
A0A0U1RRL7	MMPOS_HUMAN	MMP24OS	6504.03	NA	5879.38	6453.33	5925.21	NA	NA	NA	10358	1694.37	4010.27	10438	4377.35	11273.6	8265.9	11706.7	2999.83	3738.72	9222.9	6751.51	6244.5	2060.65	2995.23	5861.79	6418.47	8959.77	8050.52	6502.82	3329.57	6492.68	2944.45	4500.64	NA	NA	NA	NA	1263.01	NA	NA	NA	NA	548.501	NA	915.718	NA	NA	NA
A0A1W2PQ73	ERFL_HUMAN	ERFL	NA	NA	NA	NA	NA	NA	NA	NA	NA	NA	NA	NA	NA	NA	NA	NA	NA	NA	NA	NA	NA	NA	NA	NA	NA	NA	NA	NA	NA	NA	NA	NA	70274.7	7627.84	4429.18	14795.4	33478.5	45534.9	NA	100751	66525.5	32986	23991.6	23126.3	NA	10946.1	2548.7
A0A3B3IRV3	MCTS2_HUMAN	MCTS2	NA	NA	NA	NA	NA	NA	NA	NA	NA	NA	NA	NA	NA	NA	NA	NA	NA	NA	NA	NA	NA	NA	NA	NA	NA	NA	NA	NA	NA	NA	NA	NA	NA	NA	NA	NA	NA	NA	NA	NA	NA	NA	NA	NA	NA	NA	NA
A0AVI4	TM129_HUMAN	TMEM129	9160	NA	5252.17	5262.21	5511.26	2499.51	NA	NA	7629.5	6904.54	7180.77	3906.88	NA	12298.2	NA	8084.17	NA	NA	4652.85	NA	NA	NA	8023.65	9570.3	3863.03	12184.3	7899.18	9762.23	4127.67	NA	NA	NA	NA	NA	NA	NA	NA	NA	NA	NA	NA	NA	NA	NA	NA	NA	NA
A0AVT1	UBA6_HUMAN	UBA6	23419.1	NA	10847.9	37706	31501.4	37764.5	NA	NA	20608.8	NA	NA	30470.8	231648	17678.1	38021.8	40050.2	37634.3	31996.1	31393.9	NA	NA	NA	29997.9	NA	33699.2	32839.5	NA	44064.4	NA	NA	30784.7	8363.6	32608.6	29041.2	31223.2	29096.9	29574.7	36395.3	26904.4	47552.1	33540.7	35380.8	28101.1	24836.2	39586.9	32346.9	29353.6
A0FGR8	ESYT2_HUMAN	ESYT2	46105.7	45069.4	55917.3	42522.9	45923.2	40624.4	NA	162636	32572	37439.4	52954.5	30844.9	37952.8	32834.9	60703.3	34997.8	41951.1	62813.6	28586.6	53378.4	41140	33270	35617.5	44928.6	47360.2	40433.7	46884.6	51316.7	40780.7	33760.1	49915	53336.6	13301.9	23800.1	11819.6	16774.2	17285.3	7425.67	17970.3	21391.9	21476.9	16553.3	19347.1	10606.5	20377.1	9784.97	14065.5
A0JNW5	UH1BL_HUMAN	UHRF1BP1L	NA	NA	NA	NA	2311.16	NA	NA	NA	NA	NA	NA	NA	NA	NA	NA	NA	NA	NA	2555.18	NA	NA	NA	NA	NA	NA	NA	NA	3698.24	2133.02	NA	NA	NA	4243.94	NA	5120.06	4202.17	3568.99	NA	3826.16	NA	2828.23	4366.42	6827.01	3750.59	4056.1	5232.68	4464.05
A0MZ66	SHOT1_HUMAN	SHTN1	NA	NA	NA	NA	NA	NA	NA	NA	NA	NA	NA	NA	NA	NA	NA	NA	NA	NA	NA	NA	NA	NA	NA	NA	NA	NA	NA	NA	NA	NA	NA	NA	6372.59	17104.2	5662.84	6675.15	8171.53	4894.52	6919.05	29169.3	7825.51	5320.44	4796.93	NA	7370.85	5733.81	4274.32
A0PJW6	TM223_HUMAN	TMEM223	NA	NA	30602.2	NA	24552.1	20975.9	NA	NA	25183.8	23366.8	21600.3	NA	29613.8	27758.8	26326.8	14168.2	22804.4	33576.3	46583.5	66964.7	56900.9	17387.7	NA	NA	NA	22225.3	44321.3	33122.4	45884.8	24285.3	44764.6	28890.9	NA	NA	NA	NA	NA	NA	NA	NA	NA	NA	NA	NA	NA	NA	NA
A1A4S6	RHG10_HUMAN	ARHGAP10	64885.1	NA	75658.2	NA	NA	NA	302511	NA	NA	76349.4	NA	NA	84733.8	41512	74330	NA	107769	69353.4	79227.1	52025.5	NA	134514	60246	NA	83667.3	91143.5	NA	NA	NA	NA	NA	55698.8	97542.6	NA	102891	53962.3	65745.7	63920.4	51339.9	NA	87527.5	76962.2	78332.6	57699.4	62930.4	104608	82688.9
A1IGU5	ARH37_HUMAN	ARHGEF37	NA	NA	NA	NA	NA	NA	NA	NA	NA	NA	NA	NA	NA	NA	NA	NA	NA	NA	NA	NA	NA	NA	NA	NA	NA	NA	NA	NA	NA	NA	NA	NA	1103.13	NA	1442.12	1090.81	1801.46	1036.75	1436.16	NA	NA	2075.24	1219.98	NA	NA	NA	1705.51
A1KZ92	PXDNL_HUMAN	PXDNL	NA	NA	4281.61	NA	9284.16	NA	NA	NA	NA	NA	7484.07	NA	NA	5174.4	NA	5684.53	NA	NA	NA	NA	3898.76	NA	NA	NA	NA	NA	NA	NA	NA	NA	NA	NA	1570.19	NA	NA	1327.07	2214.69	1698.1	4128.98	NA	2091.24	2241.85	1278.67	NA	3723.13	1860.13	1979
A1L0T0	HACL2_HUMAN	ILVBL	63038.6	34541.1	67093.8	60167.3	70684.8	39021.4	44104.2	110029	64648.7	38594.3	87890.1	49833.5	39193.8	73651.5	66197.3	46156.4	63013.8	57973	43135.8	74465.3	55400.4	58070.7	46785.4	72752.8	51578.1	67797.1	50905.3	70485	50596.1	58936	52894.4	53683.4	5701.35	6181.03	NA	7151.08	10275.8	7815.09	8589.98	NA	5666.21	9135.76	7352.95	11868.9	7464.88	15109.2	6362.14
A1L188	NDUF8_HUMAN	NDUFAF8	NA	NA	NA	NA	NA	NA	NA	NA	5712.4	NA	NA	NA	NA	NA	NA	NA	NA	NA	NA	NA	NA	NA	NA	NA	NA	NA	4888.18	7114.93	NA	NA	NA	NA	16708.2	15816.6	20990.8	12878.2	13164.6	14320.8	12886.4	NA	10512.3	11741.2	8316.96	29668.8	25371.2	16971.1	39645.8
A1L4H1	SRCRL_HUMAN	SSC5D	NA	NA	NA	NA	NA	NA	NA	NA	NA	NA	NA	NA	NA	NA	NA	NA	NA	NA	NA	NA	NA	NA	NA	NA	NA	NA	NA	NA	NA	NA	NA	NA	3578.27	6176.93	3096.32	8964.46	7982.99	5510.22	11227.9	80709	5689.9	6516.68	12598.3	7317.75	24093.1	5115.23	4412.95
A1L4K1	FSD2_HUMAN	FSD2	NA	NA	18771.9	NA	11712.1	NA	NA	NA	NA	18275.6	30007.3	NA	24164.4	27547.7	25425.6	40974.9	36342.9	18842.6	14742.6	19229.4	27444.8	NA	20555.2	NA	NA	32442.6	20493.8	NA	21845	NA	26376.8	15577.5	7067.93	NA	10671	14640.6	11284	10830.3	8098.71	NA	8020.33	18409.5	10027.5	6730.26	14333.6	15256.4	14891.5
A1X283	SPD2B_HUMAN	SH3PXD2B	NA	NA	NA	NA	NA	NA	NA	NA	NA	NA	NA	NA	NA	8396.5	NA	NA	NA	9242.31	NA	NA	NA	NA	NA	NA	NA	NA	NA	NA	NA	NA	NA	NA	919.388	NA	1555.11	2348.84	2677.01	2343.8	2769.02	7175.67	3309.67	3079.02	1709.94	2422.92	1648.08	NA	1405.37
A1XBS5	CBAR1_HUMAN	CIBAR1	NA	NA	NA	NA	NA	NA	NA	NA	NA	NA	NA	NA	NA	NA	NA	NA	NA	NA	NA	NA	NA	NA	NA	NA	NA	NA	NA	NA	NA	NA	NA	NA	NA	NA	2032.61	1375.93	NA	NA	NA	NA	NA	3787.71	NA	2251.92	NA	NA	NA
A1Z1Q3	MACD2_HUMAN	MACROD2	NA	NA	NA	NA	NA	NA	NA	NA	NA	NA	NA	NA	NA	NA	NA	NA	NA	NA	NA	NA	NA	NA	NA	NA	NA	NA	NA	NA	NA	NA	NA	NA	NA	NA	NA	NA	3429.41	2317.95	8769.45	NA	3765	3985.23	NA	6001.58	NA	NA	NA
A2A2Y4	FRMD3_HUMAN	FRMD3	20854.6	NA	9276.71	12941.5	6078.06	13526.6	NA	NA	11005.4	12449	8261.45	NA	NA	NA	NA	12180	8533.48	21231.6	23315.1	12052.3	11941.6	5468.78	12587.6	27673.7	22396.4	20191.5	18404.3	13164.8	16165.1	29840.1	17031.9	15341.2	NA	NA	NA	NA	NA	NA	NA	NA	NA	NA	NA	NA	NA	NA	NA
A2A3N6	PIPSL_HUMAN	PIPSL	NA	5075.84	NA	4255.25	NA	NA	NA	NA	NA	NA	NA	5319.35	NA	NA	NA	NA	10745.2	NA	NA	NA	4463	NA	NA	4378.87	NA	NA	5566.83	4868.42	NA	8801.03	6012.28	NA	NA	NA	9748.27	NA	NA	9255.42	NA	NA	NA	NA	NA	NA	NA	NA	6566.66
A2RRP1	NBAS_HUMAN	NBAS	34460.7	NA	40142.5	36320.6	31423	35443.2	31676.5	NA	36515.2	36967.2	28457.8	33062.9	42175.5	28980.4	48383.7	39728.2	23419.2	43427.1	36745.8	36317.5	46269.5	47283.4	47816.3	41893.1	28230.3	41469.5	47007.5	45342.6	36706.2	50486.2	43308.3	33213.5	NA	NA	NA	NA	NA	NA	NA	NA	NA	NA	2361.67	NA	NA	NA	NA
A2RTX5	SYTC2_HUMAN	TARS3	NA	NA	NA	NA	NA	NA	NA	NA	NA	NA	NA	NA	7656.56	NA	NA	NA	NA	NA	NA	NA	NA	NA	5171.55	NA	NA	NA	NA	NA	NA	NA	NA	NA	21487.6	NA	15376.9	18459.3	15868.5	21644.1	13253.9	154916	19344.6	17079	13050.6	17047.9	14334.3	18061.7	18161.9
A2RU49	HYKK_HUMAN	HYKK	NA	NA	NA	NA	NA	NA	NA	NA	NA	NA	NA	NA	NA	NA	NA	NA	NA	NA	NA	NA	NA	NA	NA	NA	NA	NA	NA	NA	NA	NA	NA	NA	NA	NA	NA	1517.02	NA	1947.81	NA	NA	822.555	1529.26	NA	1112.16	NA	890.593	1176.9
A2RUC4	TYW5_HUMAN	TYW5	NA	NA	NA	NA	NA	NA	NA	NA	NA	NA	NA	NA	NA	NA	NA	NA	NA	NA	NA	NA	NA	NA	NA	NA	NA	NA	NA	NA	NA	NA	NA	NA	5937.5	NA	4864.71	6683.96	6464.6	6455.95	NA	NA	7872.43	5909.78	5832.27	6204.69	5444.57	7589.31	4092.38
A2RUR9	C144A_HUMAN	CCDC144A	NA	NA	NA	20369.6	21603.7	NA	NA	NA	28817.7	14068.9	29230.6	NA	NA	NA	10171.6	22872.4	NA	NA	NA	NA	NA	NA	NA	NA	NA	NA	NA	NA	NA	NA	NA	NA	25875.2	32196.6	5221.6	2989.59	3498.67	NA	NA	225187	5499.27	9741.21	NA	NA	13117.3	9060.72	5655
A3KMH1	VWA8_HUMAN	VWA8	104048	77277	91582.5	98877.1	88966.6	96781.3	321541	NA	89771.3	103426	88010.5	92309.3	61599.4	42461.8	113486	105626	136218	133907	115654	107233	91039.7	119929	96726	97089.3	80592.2	103800	133700	86225.4	124822	145418	108230	79170.7	27895.5	22686.6	14633	12284.1	14204.3	15830.8	13874.5	19580.5	16068.3	16981.1	18080.8	9868.21	14132.2	14237.6	23411.4
A3KN83	SBNO1_HUMAN	SBNO1	NA	NA	NA	2166.49	NA	2174.15	NA	NA	NA	2316.35	NA	3120.22	NA	NA	NA	1655.24	NA	NA	1174.93	NA	NA	NA	1612.82	NA	NA	NA	1439.97	2723.21	NA	NA	3203.81	NA	NA	2093.92	2289.49	1306.29	NA	1534.74	1416.29	NA	NA	2253.83	NA	2444	NA	NA	2018.87
A4D126	ISPD_HUMAN	CRPPA	NA	NA	NA	NA	NA	NA	NA	NA	NA	NA	NA	NA	NA	NA	NA	NA	NA	NA	NA	NA	NA	NA	NA	NA	NA	NA	NA	NA	NA	NA	NA	NA	15637.1	10416.1	12389	11641.4	11151.1	9530.02	8233.75	23439.3	14011.3	11551.4	16925.8	9902.95	10423.3	9402.79	13549.3
A4D1E9	GTPBA_HUMAN	GTPBP10	NA	NA	17260.4	NA	NA	NA	NA	NA	NA	NA	NA	NA	NA	NA	NA	NA	NA	NA	NA	NA	NA	NA	NA	NA	NA	NA	NA	NA	NA	NA	NA	NA	5168.74	NA	4561.79	4533.37	3921.56	4102.07	NA	NA	5346.41	5956.95	5261	1392.11	2743.81	NA	6735.01
A4D1P6	WDR91_HUMAN	WDR91	NA	NA	NA	NA	NA	9150.77	NA	NA	14945.4	9564.17	6247.01	NA	16905.8	NA	NA	10462.2	NA	NA	8015.85	NA	NA	NA	12474.5	6997.57	11559.8	11829.9	13706	NA	12661.7	NA	NA	9405.06	3792.65	7157.73	3607.1	3494.72	5298.25	3226.78	4103.22	14208.2	4335.45	3216.7	5009	3266.13	3573.7	5773.79	2280.66
A4D2B0	MBLC1_HUMAN	MBLAC1	NA	NA	NA	NA	NA	NA	NA	NA	NA	NA	NA	NA	NA	NA	22088.5	NA	NA	NA	NA	NA	NA	NA	NA	NA	NA	NA	NA	NA	NA	NA	NA	NA	5075.02	2504.05	6498.61	13590.1	9254.3	13123.6	6622.06	NA	10405.2	10590	8910.79	9224.95	10961.7	14773.6	9337.59
A4UGR9	XIRP2_HUMAN	XIRP2	189677	122337	188971	167181	228922	170019	576821	326589	203407	114947	180510	204348	128776	157436	230584	258272	172133	111071	140814	135219	154299	236125	135381	148917	77742.9	114723	133560	123221	179912	124369	143840	133053	50406.9	38869.1	95462.8	117691	121579	62185.7	126770	NA	75685.1	65147	82799.6	105507	52359.3	53513.7	81317.3
A5A3E0	POTEF_HUMAN	POTEF	NA	437509	NA	281993	170838	NA	162630	379380	193335	277169	162689	276815	130807	NA	164288	128279	218404	NA	201635	183015	147910	220841	NA	187296	489400	274241	420450	352417	NA	151505	231661	NA	226461	129372	337650	159071	204747	198371	257412	163075	185549	221983	250238	203710	254013	352289	228912
A5D8V6	VP37C_HUMAN	VPS37C	34780.9	NA	24981.4	21823.3	NA	32887.9	NA	NA	16769	34323.3	23945.6	38457.6	35745.1	37167.3	25518.2	35219.4	48745.3	NA	NA	NA	NA	28720.9	31893.9	21813.9	35372.8	19339	NA	NA	NA	29805.7	27002	34513	22435.8	34740.4	22837.6	33371.2	16386.7	18843.2	31052.8	41521.9	14884.3	22290.1	22458.5	23682.2	25427.9	11378.9	25077.9
A5PLN9	TPC13_HUMAN	TRAPPC13	NA	NA	NA	NA	NA	NA	NA	NA	NA	NA	NA	NA	NA	NA	NA	NA	NA	NA	NA	NA	NA	NA	NA	NA	NA	NA	NA	NA	NA	NA	NA	NA	7828.87	6142.41	9641.58	6828.05	4796.91	6768.35	8067.39	NA	5938.78	5615.6	6282.31	6028.31	5373.18	4211.68	7633.21
A5YKK6	CNOT1_HUMAN	CNOT1	NA	NA	NA	NA	NA	35337.9	NA	NA	28862.1	NA	NA	NA	NA	NA	NA	NA	NA	NA	NA	NA	NA	NA	NA	NA	NA	NA	NA	NA	NA	NA	NA	NA	12549.6	8808.28	11370.6	11227.6	12950.6	12030.6	10023.9	NA	14395.8	11108.5	10359.2	11657.1	10448.1	8811.15	11517.9
A5YM72	CRNS1_HUMAN	CARNS1	NA	NA	NA	NA	NA	NA	NA	NA	NA	NA	NA	NA	NA	NA	NA	NA	NA	NA	NA	NA	NA	NA	NA	NA	NA	NA	NA	NA	NA	NA	NA	NA	8037.86	NA	9371.4	19786.9	10961.6	20633.4	13705.7	NA	21808.5	19404	17947.3	11532.4	13023.3	9228.57	12244.6
A6NCE7;Q9GZQ8	MLP3B_HUMAN;MP3B2_HUMAN	MAP1LC3B;MAP1LC3B2	NA	NA	NA	NA	NA	5119.2	NA	NA	NA	NA	NA	NA	NA	20372.9	11750.1	NA	NA	NA	NA	NA	NA	NA	NA	NA	NA	NA	NA	NA	NA	NA	NA	NA	79303	43402.7	76693.9	83828.2	84239.2	115038	69194.3	25465.8	85223.1	48323	62686.6	108817	73126.6	50373.1	137938
A6NCN2	KR87P_HUMAN	KRT87P	NA	NA	NA	NA	NA	NA	NA	NA	NA	NA	NA	NA	NA	NA	NA	NA	NA	NA	NA	NA	NA	23996.8	NA	NA	NA	NA	NA	NA	NA	NA	NA	NA	NA	NA	NA	NA	NA	NA	NA	NA	4269.58	NA	NA	NA	NA	NA	NA
A6NDG6	PGP_HUMAN	PGP	103686	NA	108034	83468.3	111114	132440	NA	NA	146078	197618	113453	107779	79425.4	98482.4	39911.5	181790	62112.2	134415	120648	66535.8	130639	96941	164512	181151	291707	176510	174537	165737	118603	101832	170845	38126.3	112334	69015.9	134286	95076.9	152317	92164.8	164537	52528	87099.9	123142	91442.6	208313	119573	146844	131697
A6NDU8	RIMC1_HUMAN	RIMOC1	NA	NA	NA	NA	NA	NA	NA	NA	NA	NA	NA	NA	NA	NA	NA	NA	NA	NA	NA	NA	NA	NA	NA	NA	NA	NA	NA	NA	NA	NA	NA	NA	13772.6	4069.82	10801.9	14157.5	10746.4	16178.8	10726.6	NA	12049.6	12235.8	8968.02	10114.2	8417.65	9859.06	10528.8
A6NED2	RCCD1_HUMAN	RCCD1	NA	NA	NA	NA	NA	NA	NA	NA	NA	NA	NA	NA	NA	NA	NA	NA	NA	NA	NA	NA	NA	NA	NA	NA	NA	NA	NA	NA	NA	NA	NA	NA	NA	NA	NA	NA	3781.28	4170.2	4327.05	NA	4180.48	4819.79	NA	4041.68	3788.47	NA	NA
A6NGB9	WIPF3_HUMAN	WIPF3	NA	NA	NA	NA	NA	NA	NA	NA	5116.49	NA	5808.44	NA	NA	NA	NA	NA	NA	NA	NA	NA	NA	NA	NA	NA	NA	NA	NA	NA	NA	NA	NA	NA	4056.69	NA	2454.67	6248.84	5809.92	5069.39	4659.72	NA	7595.72	3430.35	6421.32	8811.46	NA	2929.21	4443.48
A6NHL2	TBAL3_HUMAN	TUBAL3	NA	NA	NA	NA	NA	NA	NA	NA	NA	NA	NA	NA	NA	NA	9916.73	NA	NA	NA	4408.64	NA	NA	NA	NA	NA	NA	NA	NA	NA	NA	NA	7149.14	NA	15705.5	4367.67	8944.64	9036.44	8594.83	10234.8	4300.09	NA	29981	7760.64	8939.27	6217.37	6703.36	7966.3	10950.5
A6NHR9	SMHD1_HUMAN	SMCHD1	NA	NA	NA	NA	NA	NA	222931	40961.7	NA	NA	NA	NA	1643340	NA	685978	1064650	NA	NA	NA	NA	1335620	NA	1080380	748865	NA	1286210	NA	NA	NA	NA	NA	NA	35620.9	NA	34004.3	13218.2	42488.8	12339.1	NA	NA	41558.8	NA	NA	64612	NA	NA	41112.6
A6NHX0	CAST2_HUMAN	CASTOR2	NA	NA	NA	NA	NA	NA	NA	NA	NA	NA	NA	NA	NA	NA	NA	NA	NA	NA	NA	NA	NA	NA	NA	NA	NA	NA	NA	NA	NA	NA	NA	NA	4339.38	NA	8539.91	5066.83	7602.52	2797.09	8122.15	NA	6399.11	5208.83	NA	9912.67	4508.25	5675.58	6114.68
A6NHZ5	LR14B_HUMAN	LRRC14B	NA	64998.9	15726.7	4564.88	24151.8	19435	NA	NA	NA	20594.6	NA	NA	21158.9	24066.4	19202.9	NA	21941.9	42555.7	19461	40181.7	32076	NA	35211.7	NA	NA	NA	41083	16851.2	48706.8	22423.9	42591.3	45238.1	6934.67	NA	7233.71	6925.12	6928.52	7964.66	7162.54	NA	5558.01	9809.45	6273.56	6695.69	6253.94	8417.72	6489.81
A6NI72;A8MVU1;P14598	NCF1B_HUMAN;NCF1C_HUMAN;NCF1_HUMAN	NCF1;NCF1B;NCF1C	NA	24802.3	NA	NA	NA	NA	NA	NA	4494.07	4893.36	NA	NA	6459.17	5217.93	NA	NA	NA	NA	NA	NA	NA	NA	NA	NA	3319.67	NA	NA	5159.07	NA	NA	NA	NA	NA	11095.2	1567.47	NA	4393.69	NA	3507.68	24474.7	3360.86	NA	3666.5	2207.4	2966.46	3886.15	NA
A6NI79	CCD69_HUMAN	CCDC69	12965.6	NA	22399.3	8988.02	14670.9	11001.6	NA	NA	NA	16030.1	7399.45	NA	12133.6	16711.3	9048	11018.2	8978.52	11367.6	15119.8	12562.6	16129.7	NA	12344.4	NA	NA	NA	24404.8	20219.3	22733.6	NA	14920.9	13196.5	NA	NA	NA	NA	NA	NA	NA	NA	NA	NA	NA	NA	NA	NA	NA
A6NIH7	U119B_HUMAN	UNC119B	NA	NA	NA	6634.04	NA	6110.52	NA	NA	6132.65	NA	8513.09	NA	NA	NA	NA	NA	NA	NA	NA	NA	NA	NA	NA	NA	NA	5136.13	NA	NA	NA	NA	NA	NA	7433.11	NA	7840.79	10912.5	10095.1	6559.28	10706.4	17298.4	9197.54	5771.61	12936.9	6964.63	7983.46	5406.23	5572.72
A6NIL9	CRAS1_HUMAN	CRYM-AS1	NA	NA	NA	NA	NA	NA	NA	NA	NA	NA	NA	NA	NA	NA	NA	NA	NA	NA	NA	NA	NA	NA	NA	NA	NA	NA	NA	NA	NA	NA	NA	NA	NA	NA	NA	NA	NA	NA	NA	NA	NA	NA	NA	11024.2	NA	NA	1511.08
A6NJ78	MET15_HUMAN	METTL15	NA	NA	NA	NA	NA	NA	NA	NA	NA	NA	NA	NA	NA	NA	NA	NA	NA	NA	NA	NA	NA	NA	NA	NA	NA	NA	NA	NA	NA	NA	NA	NA	NA	NA	NA	NA	NA	1727.19	NA	NA	4020.37	NA	NA	NA	NA	NA	5432.8
A6NK58	LIPT2_HUMAN	LIPT2	NA	NA	NA	NA	NA	NA	NA	NA	NA	NA	NA	NA	NA	NA	NA	NA	NA	NA	NA	NA	NA	NA	NA	NA	NA	NA	NA	NA	NA	NA	NA	NA	5672.37	NA	6013.7	9174.55	7179.13	6528.82	7018.7	NA	5375.99	6921.79	6583.89	8639.21	5286.37	NA	6969.4
A6NK59	ASB14_HUMAN	ASB14	NA	NA	NA	NA	NA	NA	NA	NA	NA	NA	NA	NA	NA	NA	NA	NA	NA	NA	NA	NA	NA	NA	NA	NA	NA	NA	NA	NA	NA	NA	NA	NA	2443.53	NA	NA	NA	2876.1	1875.96	NA	NA	2100.52	2247.35	NA	2612.9	NA	NA	3176.57
A6NKD9	CC85C_HUMAN	CCDC85C	NA	NA	NA	NA	NA	NA	NA	NA	NA	NA	NA	NA	NA	NA	NA	NA	NA	NA	NA	NA	NA	NA	NA	NA	NA	NA	NA	NA	NA	NA	NA	NA	NA	NA	1104.23	523.814	716.509	712.5	695.872	NA	NA	NA	NA	444.516	NA	NA	921.264
A6NMY6	AXA2L_HUMAN	ANXA2P2	NA	NA	NA	NA	NA	NA	NA	NA	NA	NA	NA	NA	NA	NA	NA	NA	NA	NA	NA	NA	NA	NA	NA	NA	NA	NA	NA	NA	NA	NA	NA	NA	1514.37	NA	1006.11	1389.75	1024.73	NA	1799.21	NA	NA	NA	2129.66	NA	NA	1068.9	NA
A6NMZ7	CO6A6_HUMAN	COL6A6	96659.3	57766.5	81837.5	41325.1	25427.5	246706	55787.8	192425	97083.7	96076.9	151356	35371.7	137125	13855	87388.1	28585.6	45415.9	38574.7	42265.2	27167.8	45882.8	61490.9	25707.3	56422.8	44110	28198.2	49365.7	66418.2	92316.6	28256.1	33167.4	52331.1	18030.5	22730.2	24211.3	10588.9	9933.93	20581.7	NA	60899.2	20885.6	22006.1	22755.7	NA	15183.3	NA	29858.6
A6NNS2	DRS7C_HUMAN	DHRS7C	NA	41676.7	33014.1	NA	NA	NA	NA	NA	NA	35905.5	NA	NA	24564.6	11978.5	NA	NA	77057	48036.2	NA	48502.4	68923.9	19450.2	58599.3	90872.1	47600.7	58659.2	16298.3	15436.9	NA	52793.2	19889	42746.1	NA	NA	13559.7	5426.15	7669.64	4794.35	NA	NA	3997.99	7472.5	9162.97	7137.88	10110.4	11369.6	14714
A6ZKI3	RTL8C_HUMAN	RTL8C	NA	NA	NA	NA	NA	NA	NA	NA	NA	NA	NA	NA	NA	NA	NA	NA	NA	NA	NA	NA	NA	NA	NA	NA	NA	NA	NA	NA	NA	NA	NA	NA	6629.88	NA	8432.39	NA	3765.99	1963.32	1715.04	NA	NA	1335.5	2175.03	NA	3332.53	4456.76	6121.93
A7E2V4	ZSWM8_HUMAN	ZSWIM8	63374.9	NA	34382.3	48058.5	61267.3	30765.5	315423	75232.9	97104.2	32528.1	183262	36047.5	79129.7	39988.4	35392.8	50051.2	NA	NA	NA	NA	NA	NA	NA	25885.6	NA	16556.1	NA	NA	27904.6	NA	NA	22064.6	NA	NA	NA	NA	NA	NA	NA	NA	NA	NA	NA	NA	NA	NA	NA
A7E2Y1	MYH7B_HUMAN	MYH7B	NA	114665	NA	5365.99	NA	NA	NA	NA	1358.85	2172.72	NA	5858.94	NA	3817.56	NA	NA	NA	NA	NA	NA	NA	NA	3074.28	2542.87	NA	NA	NA	NA	NA	NA	NA	NA	NA	NA	13204	NA	NA	6681.63	14266.6	NA	NA	NA	NA	7573.69	NA	NA	NA
A8MSI8	LYRM9_HUMAN	LYRM9	NA	NA	NA	NA	NA	NA	NA	NA	NA	NA	NA	NA	NA	NA	NA	NA	NA	NA	NA	NA	NA	NA	NA	NA	NA	NA	NA	NA	NA	NA	NA	NA	NA	NA	10447	NA	7464.23	NA	14055.3	NA	7497.65	NA	NA	7606.46	10090.4	NA	11618.2
A8MXV4	NUD19_HUMAN	NUDT19	NA	NA	18029.9	20377.6	12661.3	38943.5	NA	376428	17307.3	8969.53	12107.6	NA	29348.7	24488.2	11002.5	NA	21428.1	NA	20858.2	NA	24004.2	NA	13702.3	19077	15559.5	NA	17711.8	21840.8	NA	28121.8	25196.9	21837.4	31223.8	7792.91	30860.3	26493.9	60167.5	32386.3	34730.3	NA	21201.4	45222.1	23453.4	65403.2	38024	49655	27596
A8MZF0	PRR33_HUMAN	PRR33	8738.59	NA	16219	NA	13258.1	NA	NA	NA	NA	NA	NA	30425.8	23188.4	16295.6	17957.6	NA	30357.1	29519.6	NA	31667.3	33580.9	43053.4	20920	26891.4	18519.8	47046.1	29301	22739.3	26939.1	45661	40716.8	21622.8	NA	NA	NA	NA	NA	NA	NA	NA	NA	NA	NA	NA	NA	NA	NA
A9UHW6	MI4GD_HUMAN	MIF4GD	NA	NA	NA	15212.7	NA	11835.3	NA	NA	8425.03	NA	9568.28	NA	NA	7159.23	NA	11860.2	15924.7	16176.1	NA	NA	NA	NA	NA	7879.89	NA	NA	8142.23	NA	NA	NA	16689.5	NA	8184.17	6185.52	7949.73	9007.4	7816.68	7927.41	7687.43	9346.04	9276.09	7281.35	7244.38	5486.28	6440.94	5363.95	5885.64
B0YJ81	HACD1_HUMAN	HACD1	15448.5	32473.7	96680.1	19209	76203	43507.9	NA	NA	12370.7	16705.5	31771.1	NA	25056.2	55217.5	79144.1	17067.2	66279.5	73543.9	36428.2	96836.6	81875.3	49353.8	21237.1	49575.6	11823.8	31205.8	28841.7	57613.3	49717.3	26773.5	68206.6	40680.3	NA	NA	NA	NA	NA	NA	NA	NA	NA	NA	NA	NA	NA	2611.1	NA
B3KU38;P0DPB3	IQIP1_HUMAN;SCHI1_HUMAN	IQCJ-SCHIP1;SCHIP1	NA	NA	NA	NA	NA	NA	NA	NA	NA	NA	NA	NA	NA	NA	NA	NA	NA	NA	NA	NA	NA	NA	NA	NA	NA	NA	NA	NA	NA	NA	NA	NA	8778.63	NA	6714.93	9051.83	14782.6	6752.88	5047.92	NA	7190.1	NA	NA	9806.88	NA	9515.86	5612.21
B7ZAQ6;P0CG08	GPHRA_HUMAN;GPHRB_HUMAN	GPR89A;GPR89B	13096.6	NA	NA	7900.85	NA	8923.88	NA	NA	7967.33	13351.2	9592.51	6459.04	10754.8	10725.8	NA	8447.28	NA	NA	8908.75	NA	11362.5	15117.3	14957.5	10127.6	7889.87	8444.37	15537.8	9360.15	NA	NA	16544.8	11692.3	NA	NA	NA	NA	NA	NA	NA	NA	NA	NA	NA	NA	NA	NA	NA
B7ZBB8	PP13G_HUMAN	PPP1R3G	56915.7	104025	59184.8	92771.5	55332.8	20740	NA	NA	130276	179565	108645	50448.4	37650.1	66121	48240	63403.2	NA	54285.3	73417.6	NA	28987.7	NA	47513.8	51573.7	32731.3	61183.9	56920.9	100853	77286.1	NA	68393.2	49099	7876.27	2888.66	10814.5	12195.8	9968.06	12432	12230.2	10575.2	14845.9	13671.4	7415.37	9370.92	11033.6	13961.6	12258.6
B9A064	IGLL5_HUMAN	IGLL5	388239	342735	310830	208295	935015	249673	888911	NA	255875	228673	377961	229692	133708	98511.4	752812	181940	289916	166803	100319	192463	99647.9	93531.8	22977.5	126678	227658	125796	114488	100919	104468	106410	53407.9	66111.7	90417.6	370183	65307	197225	293622	139372	383834	512263	70423.4	300406	147766	163631	167171	156614	136141
C4AMC7;Q6VEQ5	WASH2_HUMAN;WASH3_HUMAN	WASH2P;WASH3P	10754.8	19041.7	12843.3	18510.6	23944.4	16303	NA	NA	13412.7	12139.4	10629.8	6846.77	15728.9	6186.14	10819.7	9811.7	NA	NA	13058.7	NA	10247	NA	7636.8	NA	9358.78	6852.8	6184.75	11473.2	6407.97	8894.9	10690.2	8744.06	11956	7705.73	13711.3	7485.7	9609.78	9851.36	11839.9	9477.79	7359.07	6665.96	9827.18	15929.7	12727.3	19402.1	13307.9
C9J7I0	UMAD1_HUMAN	UMAD1	3904.08	NA	10132.5	6580.48	7182.77	8045.38	NA	NA	4654.84	4830.17	6464.37	7576.66	3458.91	6130.49	9780.64	10341	5651.57	8055.33	5375.96	NA	7338.4	NA	5518.48	6456.35	3597.44	7853.58	6618.79	5417.8	NA	8548.44	NA	5450.33	2307.57	NA	NA	NA	NA	4903.81	NA	NA	2946.6	NA	NA	NA	NA	NA	2194.79
C9JJH3	U17LA_HUMAN	USP17L10	NA	63501.1	70680.8	73586.4	77988.5	NA	194308	NA	NA	197718	259548	NA	NA	107868	NA	111729	NA	65822.5	NA	NA	46396.9	NA	NA	NA	NA	NA	62992.7	64240.6	65882.5	75639.6	39352.2	53294.1	36749.1	158168	29757.1	23162.2	94759.5	14021.6	NA	1825730	46609.8	NA	94507.5	NA	48642.1	56609.1	41013.5
C9JLW8	MCRI1_HUMAN	MCRIP1	NA	NA	3862.59	NA	3083	NA	NA	NA	NA	NA	NA	NA	NA	4485.54	NA	NA	NA	NA	NA	NA	NA	NA	NA	NA	NA	NA	NA	NA	NA	NA	NA	4119.31	NA	3755.57	4645.35	6295.63	3123.93	5226.67	4396.91	NA	2458.72	4558.75	NA	3931.84	NA	3040.47	2158.1
C9JR72	KBTBD_HUMAN	KBTBD13	NA	NA	NA	NA	NA	NA	NA	NA	NA	NA	NA	NA	NA	NA	NA	NA	NA	NA	NA	NA	NA	NA	NA	NA	NA	NA	NA	NA	NA	NA	NA	NA	3418.8	NA	3774.58	3011.9	4118.67	NA	4107.66	NA	2283.33	4409.18	NA	2774.67	NA	NA	2056.28
D6RIA3	CD054_HUMAN	C4orf54	NA	NA	50976.1	NA	NA	NA	NA	NA	NA	NA	NA	NA	NA	NA	NA	47370.8	NA	20491.7	NA	NA	NA	NA	36063.7	NA	NA	NA	NA	NA	21896.3	NA	NA	NA	NA	NA	NA	NA	NA	NA	NA	NA	NA	NA	NA	NA	NA	NA	NA
E7EW31	PROB1_HUMAN	PROB1	47501.3	87668	54408.9	39796.7	30922.7	48725.3	257170	NA	36788.2	83843.9	28127.9	80584	60584.9	37206.6	54099.6	48761.8	38065.1	81208.6	69391.9	92610.1	63852.6	86243.7	116182	57517.1	79265.9	94232.2	76911	70371	89867.9	110231	71234.1	52440.9	22777.6	18835.2	29538.3	14679.1	22178.9	22542.3	24534	NA	22436.3	39399	26310.4	21118.9	29587	18036.9	28531.7
E9PAV3	NACAM_HUMAN	NACA	298281	82406.6	353747	416747	263813	387384	1209950	341664	229394	310998	202460	645855	253507	203674	317483	404341	319269	381464	223442	352280	268610	398726	318979	318592	470797	349239	386608	327744	436373	475310	376157	244350	154721	43459.3	242009	265695	310119	154754	210502	127454	208084	223744	231622	345927	146541	200782	197300
E9PRG8	CK098_HUMAN	C11orf98	NA	NA	NA	NA	NA	NA	NA	NA	NA	NA	NA	NA	NA	NA	NA	NA	NA	NA	NA	NA	NA	NA	NA	NA	NA	NA	NA	NA	NA	NA	NA	NA	3782.87	2656.73	2631.69	3940.71	2439.06	5532	2271.53	NA	2453.79	3090.58	2279.35	3846.54	3920.76	2727.64	1181.53
H3BPF8	GOG8S_HUMAN	GOLGA8S	NA	NA	NA	NA	NA	NA	NA	NA	NA	NA	NA	NA	NA	NA	NA	NA	NA	NA	NA	NA	NA	NA	NA	NA	NA	NA	NA	NA	NA	NA	NA	NA	7020.39	NA	7489.59	NA	NA	NA	4465.22	NA	NA	5034.26	NA	NA	NA	6535.88	5744.04
L0R819	ASURF_HUMAN	ASDURF	NA	NA	NA	NA	NA	NA	NA	NA	NA	NA	NA	NA	NA	NA	NA	NA	NA	NA	NA	NA	NA	NA	NA	NA	NA	NA	NA	NA	NA	NA	NA	NA	3001.82	NA	4116.14	4690.63	NA	3825.45	4350.75	11533.2	4408.94	1893.49	NA	2742.95	NA	3161.6	3319.23
O00115	DNS2A_HUMAN	DNASE2	23121.4	NA	71269.2	58271.9	29697.1	74630	NA	NA	67824.5	78031.2	NA	87603	111393	42917.5	NA	56571.1	39536.8	43824	31831.9	57945.3	46395.1	75258.5	66365.9	73461.9	54065.8	NA	64303.4	59108.5	NA	84834.1	NA	47405.3	16587.7	50351.3	30430.6	16059.5	20163.9	17556.3	31294.2	106724	16181.8	22601.4	22139.2	33159.8	53348.1	28331.4	22179.8
O00116	ADAS_HUMAN	AGPS	16668.6	10813	19506.4	NA	7603.48	8815.24	NA	NA	11995	26753.7	12372.2	36962.5	17497.9	10094.7	14989.8	9974.2	8247.94	25618.6	9819.75	14763	9527.35	NA	28404.6	8004.79	16806.3	NA	46689	27088.4	8763.92	38221.7	25512.9	9576.63	2287.69	5162.83	5447.02	1691.01	7067.56	4456.6	3393.54	11852.3	5159.33	5696.24	6927.82	3493.88	5327.94	5697.02	6074.29
O00142	KITM_HUMAN	TK2	21116.4	NA	NA	13735.6	12863.2	NA	NA	NA	18257.5	14649.2	17419.2	15412.8	13161.2	12325.1	NA	10834.5	NA	24298.4	NA	NA	14141.5	NA	NA	NA	NA	NA	24716.1	NA	19715.3	NA	12867.4	13809.8	20394.8	24290.9	16425.9	14684.5	15553	14111.2	22958.9	46019.5	13603.5	14709.2	27708.5	14070.6	20097.1	18807.9	18774.9
O00148	DX39A_HUMAN	DDX39A	NA	NA	NA	NA	NA	13158.5	NA	NA	NA	NA	NA	NA	NA	NA	19627.1	NA	NA	NA	13326.8	NA	NA	NA	NA	NA	NA	NA	NA	13927.8	NA	NA	14627.6	NA	9818.81	14662.1	9146.85	7295.3	6132.97	7108.39	5508.52	13407.6	9027.35	6157.81	10685.8	4334.24	7754.52	4859.13	8967.17
O00151	PDLI1_HUMAN	PDLIM1	1403010	2411460	1335910	1317400	1294420	1563800	3853450	1961030	1385880	773873	905686	1770800	1206380	1290900	1799810	2303160	1978020	998953	1050360	1157320	1139660	1680100	1225070	1408320	1135790	1027080	1549120	1226020	1237120	1128270	1009450	1080280	2687370	826361	2731340	2805280	2889920	3613700	3864630	1705480	1942330	1797270	2758570	3497870	3501980	4399840	3324290
O00154	BACH_HUMAN	ACOT7	NA	NA	NA	NA	NA	NA	NA	NA	NA	NA	NA	NA	NA	NA	58971.6	NA	NA	NA	NA	NA	NA	NA	4778.61	NA	NA	NA	NA	NA	NA	NA	NA	NA	15732.4	36165.8	17863.6	6647.03	14635.6	10503.3	5198.97	35024.3	7228.25	12697.2	15277.3	8797.7	16000.1	9967.06	9830.06
O00159	MYO1C_HUMAN	MYO1C	89157	95074.7	112048	176754	133231	142184	316170	141056	118625	128384	132463	144861	130989	74267	123787	108392	63835.1	109894	134639	96951.9	96496.5	94397.6	126679	180790	118638	185559	144781	140282	130480	136838	119018	98334.3	63079	19389.6	44447.2	31499.7	47582.9	33661.4	25907	107056	67039.8	50522.8	47736.5	44749.7	52958.7	49604	66831.2
O00161	SNP23_HUMAN	SNAP23	71841.5	28990.6	72199.2	35572	56047.6	45972.2	30011.1	48207.2	37862.7	54518.4	41370.6	51701.2	31461	85136.5	72854.4	47224.9	30876.4	34510.2	32705.7	49987.5	61713	49764.2	45385.4	34732.7	45716.9	29325.5	42289.8	32954.4	34895.5	33666.9	34182.4	47146.9	3040.22	10313	3841.06	7631.43	5403.13	5208.47	5074.2	5636.52	6176.35	4041.89	NA	6097.28	6586.01	5155.32	4760.49
O00165	HAX1_HUMAN	HAX1	43576.4	48314.3	77671.7	60007.4	52128.7	47190	NA	NA	56978.2	45804	39493.1	29295.4	47399.6	84663.4	56529.7	64294.9	46804.2	79859.8	72394.6	79116.3	72325.3	55434.3	52324.6	62133.8	43449.3	53806	71778.3	77086.2	60099.6	45686.5	72719.9	78128.6	2650.05	NA	NA	NA	2765.77	1362.59	NA	NA	NA	2571.21	NA	4771.04	NA	NA	2737.48
O00168	PLM_HUMAN	FXYD1	261902	351662	234075	165426	148116	156579	1049010	NA	166254	222097	167361	254282	157460	201279	209123	359019	472461	366947	543583	201057	401865	357069	302505	185975	246343	173688	240633	199930	269547	218180	279115	457559	4596.65	10090	NA	4764.21	NA	3586.78	NA	NA	4450.64	NA	NA	5693.91	NA	NA	NA
O00170	AIP_HUMAN	AIP	109176	106217	179004	162533	139034	136538	42793.4	NA	134235	107572	71732	223470	114175	82333	99820.5	131298	73453.8	102257	116963	96754.6	117453	33181	101804	69301.8	36282.5	92420.7	117022	128304	104403	65135.5	134214	119311	57798.6	27003.3	56700	37656	38263.6	47936.2	57448.1	164319	56043.8	43925.9	66411.8	36361.6	49567.3	51584.2	42853.4
O00178	GTPB1_HUMAN	GTPBP1	20132.6	35004.5	27465.1	34549.6	22560.1	37317.6	NA	NA	21675.9	25177	26826.5	40145.8	25784	26541.6	NA	31987.8	34988.6	NA	31384.2	31813.2	19752.8	NA	45449.5	20382.2	NA	30572.7	24151.2	36147.4	22687.5	NA	25998.5	26638.5	13643.5	8334.3	13239.2	17206.2	11327.8	15630.7	10797.1	16112.7	19015.7	12009.9	12168.6	14739.9	12915.9	16786.6	15324.7
O00182	LEG9_HUMAN	LGALS9	9552.12	54589.1	9532.98	NA	12385.4	NA	37516.8	NA	13281.9	10905.1	8959.89	NA	NA	12194.8	NA	7770.43	NA	NA	NA	NA	NA	NA	NA	NA	NA	NA	NA	NA	NA	21164.8	9464.47	NA	NA	26130.7	NA	NA	4773.87	NA	NA	33527.9	NA	NA	NA	NA	NA	NA	NA
O00186	STXB3_HUMAN	STXBP3	27861.1	137174	32418.6	34972.8	19353	22958.5	NA	NA	26703.3	30855.3	27079.1	22366.8	18966.1	24802.4	38295.6	26464	42990.8	28187.4	30039	32236.7	28890.5	33033.6	28201.5	27237.5	20656.2	22265	32084.8	55529.3	45339.8	39489.4	38565.8	25471.1	18901.7	12827.3	25424.6	22369.7	20703.9	14002.2	25193.7	41116.9	20579.9	18830.1	21086.6	22606.2	21005.8	24203.3	22848.7
O00187	MASP2_HUMAN	MASP2	NA	NA	NA	NA	NA	NA	NA	NA	NA	NA	NA	NA	NA	NA	NA	NA	NA	NA	NA	NA	NA	NA	NA	NA	NA	NA	NA	NA	NA	NA	NA	NA	13288.1	67484.9	7112.12	11376.3	14200	14430.2	10707	55475	21820.7	18505.2	14094.7	10160.5	17839.1	32749.7	10850.7
O00189	AP4M1_HUMAN	AP4M1	NA	NA	17908.6	10785.1	17315.7	11928.7	NA	NA	10985.8	NA	7561.15	NA	9799.54	11233	NA	9440.57	12160.4	16682.2	8487.21	NA	NA	13334.1	8628.25	9614.4	NA	10457.5	10850.2	13607.1	12964.4	NA	10287.8	8749.09	NA	NA	2280.51	3011.77	2581.28	2538.61	NA	NA	NA	NA	NA	1621.35	1433.46	NA	NA
O00192	ARVC_HUMAN	ARVCF	31442.1	34499.7	33945.6	27555.1	24229.3	36481.5	244785	NA	23148.8	32860.1	25512.9	55206.5	29760.7	29359	25535.6	38569.2	31103.5	22691.4	26108.8	36150.1	46943.9	46698.2	52733.1	35162.1	36804.1	29894.3	30996.8	27583.4	40583.8	28116.1	35141.3	37793	8902.84	7679.89	13403.1	14198.2	13643.8	11884.7	13154	24847.8	13948.8	16669.3	14954.7	15201.6	11687.8	17335.7	10163.9
O00193	SMAP_HUMAN	SMAP	NA	NA	NA	NA	NA	NA	NA	NA	NA	NA	NA	NA	NA	NA	6177.31	NA	NA	NA	NA	NA	NA	NA	NA	NA	NA	NA	NA	NA	NA	NA	NA	NA	6674.17	3129.23	10591	15872.6	4664.41	15401	6852.49	NA	9719	9640.05	6744.74	10850.5	5932.29	1880.64	5743.45
O00194	RB27B_HUMAN	RAB27B	NA	70208.7	5131.07	NA	5101.15	NA	NA	NA	NA	NA	NA	NA	11684.5	NA	NA	NA	NA	NA	NA	NA	NA	NA	NA	NA	NA	NA	NA	NA	NA	NA	NA	NA	NA	14108.9	NA	NA	2675.65	NA	NA	NA	1575.92	NA	NA	NA	NA	502.506	NA
O00203	AP3B1_HUMAN	AP3B1	NA	NA	41254.5	64396.5	NA	61512.6	NA	NA	62947.1	28285.1	63575.7	87898.6	46351.7	40826.8	26098.9	58271.9	36987.2	NA	47336.7	NA	NA	NA	NA	NA	NA	NA	52203.3	NA	NA	NA	18106.1	50846.3	16323	11565	19435.4	10562.1	7976.42	11312.5	12878.1	45235.1	11632.8	10704.7	16339.8	9449.93	14541.2	13509.9	14598.5
O00213	APBB1_HUMAN	APBB1	NA	NA	NA	NA	NA	NA	NA	NA	NA	NA	NA	NA	NA	3378.11	4018.87	NA	NA	NA	7721.02	NA	NA	NA	NA	NA	NA	NA	9440.86	9597.32	16038.6	NA	NA	4749.21	4941.13	NA	4400.24	4345.72	3576.1	5515.39	4745.07	NA	4702.66	6034.48	4107.11	3940.68	4776.95	4451.5	3131.42
O00214	LEG8_HUMAN	LGALS8	25196.2	23236.2	50293.3	21940.9	42516.5	17523.9	NA	NA	25501.8	16596.8	13751.3	30582.5	18325.1	46412.6	52015.5	22746.4	30065	45741.9	29474.7	42591.2	32984.3	46959.8	20534.7	25588.2	23646.9	28661.2	28128.6	25010.3	23522.9	33288.5	35767.1	24782.4	2389.19	NA	6925.11	5269.12	3127.84	4882.2	5488.97	NA	4008.94	4338.22	4862.22	3603.53	7797.17	NA	8467.44
O00217	NDUS8_HUMAN	NDUFS8	68935.3	86578.3	27786.7	53255.3	96408.5	9390.07	NA	81445.1	68951.7	30230.7	68462.1	111440	11409.5	6015.12	22189.5	5312.22	46974.8	109295	60815.8	39768.3	25838.4	28117.9	19836.3	148502	90674.9	113781	90025.6	90954.9	83060.3	32425.6	50340	30190.1	67710.5	91694.9	78146.4	79158	91591.8	85145	74761.5	38380.3	77865.8	99254.8	39544.2	101145	82577.1	98857.3	80352.5
O00231	PSD11_HUMAN	PSMD11	28830.8	112691	30001.6	52935.4	33400.3	40233.1	NA	NA	36308.2	39265.1	27642.3	32266.3	39782.7	15258.3	45075.1	39191.3	56416.8	37996.2	30658.1	27514.9	30581.4	16349.8	46894.8	21628.4	30680.5	34205.7	36110.5	34119.4	35062.5	39318.4	22776.7	32259.2	130809	57577.5	118013	95133.6	95607.4	109100	108647	64130.3	120482	90690.3	93163.2	100642	102931	94654.3	131635
O00232	PSD12_HUMAN	PSMD12	NA	NA	NA	NA	17001.8	12696	NA	NA	NA	5747.23	NA	NA	10542.3	NA	36657.8	NA	NA	NA	5680.23	NA	NA	NA	NA	NA	NA	NA	NA	4369.3	2187.47	NA	NA	8414.77	153224	60995.3	144332	102756	140428	132531	121318	78710.9	134486	121840	105743	118984	135929	130244	157714
O00233	PSMD9_HUMAN	PSMD9	50274.3	NA	23739.4	67334.7	32890.1	25547.8	NA	NA	26260.4	38010.8	21835.3	28072.2	16858.9	15713.7	34665.4	45701.6	29543.8	25138.4	43901.5	19578.7	21934.5	28534.1	46343.9	29524.7	43176.4	50856.9	34794.1	29853.8	49732.3	36620.9	39930.2	31185.4	102569	276421	83543.9	114459	117075	87857.8	79836	132127	82346.8	79379.7	86971.2	83256.8	85663.1	102283	96483.3
O00244	ATOX1_HUMAN	ATOX1	NA	NA	NA	NA	NA	4223.91	NA	NA	NA	NA	NA	NA	NA	NA	NA	NA	NA	NA	4857.93	NA	NA	NA	NA	NA	NA	NA	NA	NA	NA	NA	12030.8	NA	59220.4	31053.4	68341.5	84157.4	66412.7	64972.2	76723.3	116035	63213.4	70186.7	66877.7	72017.6	80080.8	71614.5	55797.9
O00264	PGRC1_HUMAN	PGRMC1	39328.6	NA	40831.6	NA	44571.1	44756.8	NA	128273	38851.5	44033.6	56018.7	NA	64082.2	62304.1	42115.6	34284.9	37682.1	29069.9	NA	37282.9	40662.1	104688	33822.7	26930	46786.8	NA	40348.4	24005.9	36010.8	49016.7	36846.5	38675.8	NA	NA	NA	NA	NA	NA	NA	NA	8803.66	NA	12003.4	NA	19884.6	NA	NA
O00267	SPT5H_HUMAN	SUPT5H	NA	NA	NA	NA	51084	56614.7	NA	NA	NA	NA	NA	NA	NA	NA	80680.4	NA	NA	NA	NA	NA	NA	NA	NA	NA	NA	NA	NA	NA	NA	NA	65886.6	NA	23990.7	39032.5	26216.7	24914.1	19040.1	24198.4	27316.3	40867.1	25469.1	26150.7	31185	25260.6	20065	19258.6	22666.7
O00273	DFFA_HUMAN	DFFA	NA	NA	NA	NA	NA	14914.7	NA	NA	NA	9253.16	NA	NA	10283.4	NA	17589	NA	NA	NA	NA	NA	NA	NA	NA	NA	NA	NA	NA	NA	NA	NA	7378.35	9790.14	23752	11615.4	27839.6	29820.3	26925.5	28838.6	32390.7	38877.4	22894.7	30185.7	29497.3	33470.8	36361.8	23411	26998.1
O00291	HIP1_HUMAN	HIP1	44875.3	47905	45957.3	76554.6	28036.4	59597.4	NA	NA	50698.7	56741.6	54756.9	44589.8	53309.3	52426.5	39136.7	41499	30017.3	68343.4	59094.4	45332	67688.1	NA	36167.1	46952.2	37736.8	56718.7	75603.2	33222.5	57393.6	78480.6	47127.4	45676.9	29769.3	12545.5	29196.8	32315	35915.6	35782.5	34749.1	71036.9	42698.7	32546	38902.2	25425.6	47682.9	30109.2	27928.4
O00299	CLIC1_HUMAN	CLIC1	19362.2	NA	28112.5	NA	11313.7	53771.6	27880.2	NA	31806.7	NA	8618.61	39548.7	20462.5	12001.4	273461	31998	80039.8	5525.96	45424.5	NA	NA	45317.8	NA	NA	22090.7	NA	NA	34613.8	16559.4	67307.2	79162.4	7805.87	135232	339428	183214	114553	119350	83175.1	149866	232558	141241	115527	177907	163457	140568	149063	138067
O00303	EIF3F_HUMAN	EIF3F	27562.4	NA	NA	NA	34933.9	35413.8	NA	NA	22714.3	NA	NA	NA	NA	31587.3	22432.8	31529.3	46270.7	NA	NA	NA	NA	NA	16351.3	NA	NA	NA	NA	NA	NA	NA	26777.4	NA	47638.5	34730.6	55304.8	39814	40857.8	44570.3	47401.8	35080.3	44910.4	38324.8	41355.6	48279.1	44295.5	50115	54138.3
O00330	ODPX_HUMAN	PDHX	387079	350617	262489	417680	373034	344749	813028	NA	371432	325385	367231	451139	273815	277501	368317	373119	557789	328142	391159	361164	355338	345740	312849	270183	360531	393376	318754	378287	309810	361004	324720	309200	602568	203145	404742	538538	478850	565964	597917	68704.3	361945	500172	332583	584213	475584	383145	537309
O00339	MATN2_HUMAN	MATN2	106930	NA	59208.8	70842.8	62154.3	104188	NA	90161.7	87659.7	57009.2	60902.7	62222	65344.8	32670.1	54389.4	82088.4	43844.5	32456.3	30678.2	24924.9	62524.5	64986.8	44877.8	43340	31828.9	44231.4	57711.6	25718.6	77311.9	37811	50695.7	34323.3	18409.6	8369.69	16803.1	28019.5	25400.1	36386.4	22032.8	66719.4	26818.9	20308.5	21945.5	19914.2	21166.4	15495.6	18628.3
O00391	QSOX1_HUMAN	QSOX1	24943.8	23015.4	15911	17464.2	13845.7	23231.8	NA	NA	13437.3	21464.6	25534.6	15173.3	27505.5	13905.3	14095.3	18959.8	NA	9183.48	14895.8	8124.35	8736.07	NA	23221.1	13199.8	35605.3	18371.3	10293.2	9291.85	13871	NA	NA	7196.91	16001.1	18793	13375.9	13177.1	19777.9	16131.6	23425.4	64007.8	12025	21188.1	28052.5	10426.6	16882	16170.5	12488.6
O00399	DCTN6_HUMAN	DCTN6	NA	NA	NA	NA	8217.47	NA	NA	NA	NA	NA	NA	NA	NA	NA	NA	NA	NA	NA	NA	NA	NA	NA	NA	NA	NA	NA	NA	NA	NA	NA	NA	NA	25029.4	23267.7	36481.4	36188.1	31889.7	36949.6	32038.3	37591.6	39427.1	31759.5	32101.1	27289.5	24131.4	41353.8	31573.3
O00401	WASL_HUMAN	WASL	NA	NA	NA	NA	NA	NA	NA	NA	NA	NA	84132.3	NA	NA	NA	NA	NA	NA	NA	NA	NA	27209.4	NA	NA	49804.7	NA	48759.2	NA	28920.9	NA	NA	NA	NA	4444.28	NA	6917.83	9224.22	9581.31	6137.89	7939.62	43810.6	5393.39	6347.78	12588.7	9416.59	5590.75	7171.08	5192.91
O00408	PDE2A_HUMAN	PDE2A	NA	NA	NA	NA	NA	NA	NA	NA	NA	NA	NA	NA	NA	NA	NA	NA	NA	NA	NA	NA	NA	NA	NA	NA	NA	NA	NA	NA	NA	NA	NA	NA	3019.24	NA	4274.82	4015.79	6315.96	5980.47	NA	NA	5755.91	6170.8	NA	5919.64	7718.55	8464.17	5632.99
O00410	IPO5_HUMAN	IPO5	NA	NA	3120.52	NA	81803.1	24487.1	1871060	NA	15769	23725.4	NA	NA	17076.1	35209.4	34581.8	NA	54414	NA	15525.1	NA	NA	28401.7	11742.1	NA	NA	NA	NA	7464.75	NA	10328	33196.2	6696.1	94242.1	41230	82852.9	53971.9	47782.3	124822	39710.3	34253.4	102258	71710.7	69657.6	22591.5	75758.2	54116	114921
O00418	EF2K_HUMAN	EEF2K	NA	NA	NA	NA	NA	8425.5	NA	NA	NA	NA	NA	NA	NA	NA	NA	NA	NA	NA	NA	NA	NA	NA	NA	NA	NA	NA	NA	NA	NA	NA	NA	NA	NA	NA	1254.36	NA	NA	NA	2440.26	NA	NA	NA	NA	1215.39	3078.32	2914.86	NA
O00422	SAP18_HUMAN	SAP18	NA	NA	NA	NA	NA	NA	NA	NA	NA	NA	NA	NA	NA	NA	NA	NA	NA	NA	NA	NA	NA	NA	NA	NA	NA	NA	NA	NA	NA	NA	NA	NA	10135.3	NA	8676.91	NA	NA	7121.99	7409.27	NA	5287.33	10143.9	7475.08	10607.2	10559	5028.28	14059.3
O00423	EMAL1_HUMAN	EML1	NA	NA	22518.2	NA	18112.4	43402.4	NA	NA	NA	NA	32335.6	NA	33580.1	14340.7	27541.9	11297.6	26389.9	24650.5	45143.1	34486.4	36600.9	NA	25249.8	21454.2	NA	30832.6	26939.5	15440.8	NA	NA	33649.9	18243.8	15851.1	12627.6	23073.4	15413.5	17882	12702.9	15793.2	31713.9	14277.6	23333.3	19907.1	18339.2	18563.3	16629.5	18437.6
O00425	IF2B3_HUMAN	IGF2BP3	NA	NA	NA	NA	NA	11607.3	NA	NA	NA	NA	NA	NA	3287.97	NA	17066.6	NA	NA	NA	NA	NA	NA	NA	NA	NA	NA	NA	NA	12253.5	NA	NA	NA	NA	14117.7	5315.64	24451.9	11344.5	13458.5	16042.2	16012.1	10426.9	16201.6	13276.5	5905.95	20834.2	12154.3	22658.1	17053.9
O00429	DNM1L_HUMAN	DNM1L	73550.3	185806	112022	177554	115325	105160	553816	188128	105546	123327	87458	155524	65144.8	90393.9	135029	122443	146719	107848	100380	136272	76193.1	96963.3	124908	98691	59411.3	100698	175785	103656	102637	111143	126526	74287.1	121345	33588.9	110916	72074.1	84558.9	89988.6	92372.1	36427.6	87912.2	69486.6	79351.2	83619.4	77817.4	96355	109322
O00442	RTCA_HUMAN	RTCA	NA	NA	NA	NA	NA	NA	NA	NA	NA	NA	NA	NA	NA	NA	15027.2	NA	NA	NA	NA	NA	NA	NA	NA	NA	NA	NA	17292.9	6422.32	6757.35	NA	NA	NA	91783.7	64164.8	110979	98227.9	95422.1	96349.3	94051.6	43044.1	101800	127019	83499.7	113460	104816	104954	101738
O00461	GOLI4_HUMAN	GOLIM4	31234.6	NA	20515.2	24927.1	17379.7	22249	NA	NA	33229.3	17412.6	29757.8	19378.7	21928.4	27053.5	28806.4	21984.6	7863.04	13560.8	11690.1	15827.3	13686.7	13338.3	9480.65	16118.7	11703.2	8636.7	14574	17122.5	18604.5	NA	11642.9	13949	4171.55	12752.5	7555.81	6054.1	5445.35	9367.59	7260.46	NA	6732.46	NA	NA	10240.3	9434.4	5890.66	6769.66
O00462	MANBA_HUMAN	MANBA	NA	NA	NA	NA	NA	NA	NA	NA	NA	NA	NA	NA	NA	NA	NA	NA	NA	NA	NA	NA	NA	NA	NA	NA	NA	NA	NA	NA	NA	NA	NA	NA	3044.75	3890.59	4351.25	3288.71	2319.17	4575.06	4352.4	7233.73	3620.27	4604.1	4741.56	3740.91	5288.74	3173.89	3854.82
O00468	AGRIN_HUMAN	AGRN	149594	69706.4	61482	114294	105063	102456	120315	129929	154180	135094	123110	76840	149847	98368.5	77598.5	143659	79711.7	59962.3	78563.7	49463.3	81917.7	69002.3	91412.3	117852	83384.1	82159.6	70788.9	63620.6	77273.4	49356.9	68859.7	116487	18579.8	68407.8	21766.6	35056.9	41067.8	21145.1	43937.3	161350	29495.7	41630.6	26632.4	30554.1	38021.6	18467.8	29331
O00469	PLOD2_HUMAN	PLOD2	NA	NA	11547.2	NA	NA	NA	NA	NA	9995.87	NA	NA	NA	NA	NA	NA	NA	NA	NA	4768.46	NA	NA	NA	NA	NA	NA	NA	NA	NA	NA	NA	NA	NA	NA	4191.08	5910.38	6370.9	NA	4437.06	4507.11	8231.41	8212.64	5476.29	NA	5611.91	5897.98	3836.8	3613.6
O00470;O14770	MEIS1_HUMAN;MEIS2_HUMAN	MEIS1;MEIS2	NA	NA	NA	NA	NA	NA	NA	NA	NA	NA	NA	NA	NA	NA	NA	NA	NA	NA	NA	NA	NA	NA	NA	NA	NA	NA	NA	NA	NA	NA	NA	NA	4791.05	NA	5162.31	4108.65	2392.19	8804.26	3474.31	3834.27	2526.29	5603.98	NA	3067.85	3066.41	3568.87	4115.51
O00471	EXOC5_HUMAN	EXOC5	NA	NA	NA	NA	NA	NA	NA	NA	NA	NA	NA	NA	NA	NA	NA	NA	NA	NA	NA	NA	NA	NA	NA	NA	NA	NA	NA	NA	NA	NA	NA	NA	15480.1	NA	15058.1	12574.4	13130.4	13142.7	11055.9	38968.1	17045.8	10110.5	13460.1	12967.3	12486	12252.7	13614.3
O00478	BT3A3_HUMAN	BTN3A3	15096.1	NA	1685.31	NA	12907.5	15544.9	NA	NA	8488	3413.3	NA	9628.6	12009.9	13595.3	7007.34	5174.93	NA	8322.72	4384.11	7553.32	8114.83	15452.6	5470.29	4192.03	11634	2600.52	4719.79	4541.47	11167.9	NA	14236.8	13700.7	NA	NA	NA	NA	NA	NA	NA	NA	NA	NA	NA	NA	NA	NA	NA
O00483	NDUA4_HUMAN	NDUFA4	994445	212689	722282	641068	771430	366870	244047	776975	774665	1191050	839057	649273	701369	682559	894332	664936	551366	810008	1336010	982486	964912	518410	924653	1234940	1169840	1569870	1177470	1049490	922899	1252790	828041	1058690	28721.3	32407	13478.9	14879.7	32918.9	16265.1	20347.7	NA	16628.1	17544.9	21970	43286.9	16557.9	15790.2	22157.7
O00487	PSDE_HUMAN	PSMD14	66911.8	67365	53213.3	NA	46130.7	92772	44514.4	NA	NA	111672	74846.8	84394.5	67675.7	34287	88237.6	72148	102810	29772.2	54748.6	36206.1	41061.6	33489.2	59933.2	28125.7	71700.1	68751.4	49204	38917.9	60553.1	68116.3	77255.7	52806.3	140668	73051.4	116606	67067.7	45719.5	92700	92079.8	101221	91612.3	111197	130498	59377.3	114251	116770	127722
O00499	BIN1_HUMAN	BIN1	NA	55287.2	35189.2	34434.9	27944.3	39107.6	NA	NA	46525.7	42793	35822.4	39936.8	48348.8	28282.5	NA	36357.3	38176.6	25051.6	40377.1	NA	44706.3	NA	31306.4	NA	36640.9	30236.1	25427.4	50837.8	34930.8	NA	NA	36303.1	15638.7	10476.2	23665.7	15271.1	20288	24824.9	24058.8	92513.5	24752.4	24832.8	21969.9	16829.8	24670.9	32546.1	17363.9
O00505	IMA4_HUMAN	KPNA3	20281	NA	114662	57282.7	84410.3	NA	NA	NA	NA	NA	28595.9	NA	13210.5	46522	21063.4	58679.7	36818.2	74423.8	49728.8	96239.1	NA	NA	NA	NA	NA	NA	52001.1	45415.4	NA	NA	NA	29588.3	29562	11719.3	55413.6	31433.1	32404.5	47671.2	39470.8	51346	33754	46691.6	38820.9	33259.4	42755.2	21650	47226.4
O00506	STK25_HUMAN	STK25	NA	NA	NA	NA	NA	NA	NA	NA	NA	NA	NA	NA	NA	NA	NA	NA	5334.13	NA	NA	NA	NA	NA	NA	NA	NA	NA	NA	NA	NA	NA	NA	NA	7361.85	5938.23	7969.73	5871.37	11455.2	7073.63	7618.63	NA	6226.98	7061.94	NA	4750.46	NA	6841.8	8661.86
O00507	USP9Y_HUMAN	USP9Y	NA	NA	NA	NA	NA	NA	NA	NA	NA	NA	NA	NA	NA	NA	NA	NA	NA	NA	NA	NA	NA	NA	NA	NA	NA	NA	NA	NA	NA	NA	NA	NA	17202	NA	6410.48	8490.83	6542.53	12512.8	6054.85	NA	26060.1	9044.61	9094.29	6120.98	5843.63	NA	8876.48
O00533	NCHL1_HUMAN	CHL1	NA	NA	9712.16	NA	NA	NA	NA	NA	2782.48	NA	NA	NA	16477.4	NA	NA	NA	NA	NA	14857.6	NA	NA	NA	NA	NA	18202.2	NA	10546.4	NA	9316.07	NA	NA	NA	5996.38	NA	6370.24	3187.81	8680.42	4525.64	2344.47	8706.17	3013.19	7160.57	4350.89	3687.29	9014.93	NA	NA
O00534	VMA5A_HUMAN	VWA5A	NA	NA	NA	NA	NA	NA	NA	NA	NA	NA	NA	NA	NA	NA	NA	NA	NA	NA	NA	NA	NA	NA	NA	NA	NA	NA	NA	NA	NA	NA	NA	NA	2356.5	NA	1989.47	2347.51	NA	1844.66	2454.06	NA	2247.46	2872.86	NA	NA	3384.79	NA	NA
O00541	PESC_HUMAN	PES1	NA	NA	NA	NA	NA	NA	NA	NA	NA	NA	NA	NA	NA	NA	NA	NA	NA	NA	NA	NA	NA	NA	NA	NA	NA	NA	NA	NA	NA	NA	NA	NA	4179.75	5424.58	NA	NA	NA	3026.14	3182.31	NA	4235.03	NA	4449.84	NA	NA	NA	4316.63
O00560	SDCB1_HUMAN	SDCBP	NA	NA	71916.2	NA	67243.6	23496.5	NA	NA	35911.8	19340.1	NA	NA	28794.4	28886.2	49076.5	54531.8	37072.3	NA	NA	NA	NA	NA	21931.4	46938.5	12425.4	30819.9	17075.5	100019	10908.5	NA	40386.2	18479.8	24622.1	80208.6	35191.8	26136.4	38788.5	31698.3	29281.3	95589.7	17412.2	56836.2	22499.8	31402.1	53853.6	35205.3	25479.2
O00562	PITM1_HUMAN	PITPNM1	NA	NA	NA	3428.33	NA	NA	NA	NA	6050.13	3590.35	NA	NA	3746.14	NA	NA	NA	NA	NA	NA	NA	NA	NA	NA	NA	NA	NA	NA	NA	NA	NA	NA	3075.02	4574.69	NA	6195.1	6908.07	4655.01	6305.25	4657.54	2767.07	7080.75	6928.57	4001.27	3876.24	6006.36	8160.79	5216.99
O00567	NOP56_HUMAN	NOP56	9558.77	NA	75591.4	NA	NA	NA	NA	NA	19322.7	NA	NA	24236.9	NA	32251.1	30727.9	47877.6	NA	88717.8	NA	NA	NA	NA	NA	22698.1	NA	NA	34429.7	16736	NA	NA	NA	7733.23	10334.1	11045.1	7580.93	8023.01	7325.17	8431.63	4717.59	33023.8	13701.3	7873.14	10126.7	6846.41	6812.21	5865.78	8708.4
O00571	DDX3X_HUMAN	DDX3X	49802.4	73459.3	69157.4	67406.2	81519.8	45550.3	506379	NA	57744.9	53118.9	52361.3	55812.5	47796.3	67387	102619	68432.7	64389.4	58558.2	49427.8	27636.9	62250.4	73301.2	93937	52078	46529.7	40895.4	38724.9	49945.1	58135.6	84679.9	57391	42555	52428.5	57198.7	95367.4	66032	80589.4	58345.1	79050.8	175403	56337.8	62306.9	83926.3	76618.2	70042.8	58913.5	73618.8
O00584	RNT2_HUMAN	RNASET2	NA	NA	NA	NA	NA	NA	NA	NA	NA	NA	NA	NA	42010.3	NA	NA	NA	NA	NA	NA	NA	NA	NA	NA	NA	NA	NA	22165.5	NA	NA	NA	NA	3827.74	25270.9	139923	49678.8	37567.9	36462.1	25100.9	37183.8	291590	37462.3	33460.9	38983.8	35025.1	69501	48637.7	23010
O00592	PODXL_HUMAN	PODXL	31933.6	8012.77	25056.1	13830.9	21837.9	15989.8	NA	NA	21921.6	15081.2	32979.3	19838.5	22978.1	18070.4	23876	8914.43	16251	24486	18621.3	19420.7	13068.2	14623.9	18428.5	36533.6	28107.6	21012.2	20347.5	26957.4	32068.3	25164.1	33410.4	19982.3	4557.1	11286.1	NA	4360.34	4268.76	2526.37	4463.8	NA	3980.57	NA	5311.51	6050.9	3194.16	3963.39	NA
O00622	CCN1_HUMAN	CCN1	NA	NA	NA	NA	NA	NA	NA	NA	NA	NA	NA	NA	NA	NA	NA	NA	NA	NA	NA	NA	NA	NA	NA	NA	NA	NA	NA	NA	NA	NA	NA	NA	3655.48	NA	NA	2299.72	2503.2	2388.38	1736.66	11863.5	1048.06	NA	NA	NA	2962.95	3310.61	2389.85
O00625	PIR_HUMAN	PIR	14142.1	NA	39296.4	22573.2	29221.9	22677.3	NA	NA	13947.7	11206.3	12208.3	NA	NA	20098.7	19567.9	8476.64	25520.2	36012.1	14357.2	28592.1	18599.3	NA	NA	22453.1	NA	NA	25433.3	25528.9	16045.4	NA	19154.2	29874.5	20650.1	19441.4	16811.7	13813.6	13747.8	17463	14754.5	53527.4	18932.3	17245.6	13580.3	13247.2	15589.8	14001.4	6962.22
O00628	PEX7_HUMAN	PEX7	NA	NA	NA	NA	NA	NA	NA	NA	NA	NA	NA	NA	NA	NA	NA	NA	NA	NA	NA	NA	NA	NA	NA	NA	NA	NA	NA	NA	NA	NA	NA	NA	4755.8	NA	3951.98	3308.51	3439.84	4261.22	2075.3	NA	4872.02	3866.5	4549.92	3314.42	4968.31	3353.05	4418.49
O00629	IMA3_HUMAN	KPNA4	33513.5	40295.9	50165.6	43817.2	67459.4	78438.3	NA	NA	29343.2	23392	40821	30488.1	24755.5	28856.9	63852.8	107628	60127.3	77538.7	45761.6	93237	63929.6	53949.4	21482.3	28498.6	31958.3	82158.4	41255.3	40218.7	36195.6	32539.3	41358	23702.7	79520.9	40586.4	88048.1	54907.1	58712	82187.9	86959.8	70803.4	72001.5	63796.9	84256	60723	73584.5	25753.1	105580
O00712	NFIB_HUMAN	NFIB	65936.6	NA	40861.6	63187	51692.8	73901.9	NA	NA	51833.3	54038.7	41182.2	61161.3	65377.7	45827.5	49915.5	60684.8	39427.2	NA	24018	NA	33559.7	32753.1	45713.8	31553.2	39358.8	32815.4	33801.2	31992.8	56098.8	NA	44075.4	33579.2	33592.9	NA	14791.8	9080.88	14260.3	24867.3	13523.5	NA	31173.3	12945.1	14493.4	14458.6	16000.1	17869.3	22096.5
O00743	PPP6_HUMAN	PPP6C	NA	NA	NA	NA	NA	NA	NA	NA	NA	NA	NA	NA	NA	NA	NA	NA	NA	NA	NA	NA	NA	NA	NA	NA	NA	NA	NA	NA	NA	NA	NA	NA	26848.9	20001.6	21019.3	38019.6	26683.3	35914.9	27455.7	12920.7	29985.4	27561.2	21052.9	32149.8	24214.2	22805.3	22654.4
O00748	EST2_HUMAN	CES2	52810.6	NA	44826.9	45497.3	46531	12350.6	44444.8	114663	37815.3	28144.1	57118.9	45053.4	26694.1	28129.2	36888.4	25821.1	84074.3	45650.5	34236.5	35143.5	45795.8	28723.6	36069.4	50793.4	49511.1	35879.4	58050.6	36482.8	30124	39099.5	36385.4	39108.3	72130.8	31822.2	178453	134636	77978.5	38895.4	126810	35496.9	106701	90934.5	113323	152884	88357.7	104762	52149.2
O00754	MA2B1_HUMAN	MAN2B1	NA	NA	NA	NA	NA	NA	NA	NA	14795.5	19323.8	15813.6	NA	NA	NA	NA	NA	NA	NA	10695.4	NA	NA	NA	NA	19753.1	25579.8	NA	18977.9	28208.8	10979	NA	NA	13225.8	6452.66	26349.4	11380.9	11142.4	11369	10643.9	10156.8	56964.4	9258.57	12232	12986.4	14239.9	10891	8991.75	6568.77
O00763	ACACB_HUMAN	ACACB	25982.9	36765.9	62724.6	53163.8	28778.7	31075.3	129275	NA	20027.2	56559.8	23359.5	42918	36281.3	40515.4	34550.4	26091	29076.1	63809.1	47851.1	41750.7	38796.2	52749.5	65836	39915.4	94082.5	39653.8	97559.3	76488.9	52341.5	72944.6	61127.6	54346.2	20680.9	NA	36745.6	18780.4	21619.2	18730	30261.1	56862.6	15244.3	19414.1	25305.9	17668.4	24556.8	25407.5	29226.5
O00764	PDXK_HUMAN	PDXK	15249.7	130568	33869.9	18540.6	17379.4	31098.3	299037	NA	27426.7	47900.8	9422.26	68584.4	44832.7	32932.5	40485.7	42402	62377.6	43776.3	32242.5	18860.8	33497.5	10479.8	46418.1	33378.9	17421.2	48083.9	62372.5	55560.6	29341.1	NA	16208.6	47931.8	99595.2	107011	124369	114314	83781.3	112613	118242	143881	96192.1	128094	109337	112521	111630	78228.7	112641
O14495	PLPP3_HUMAN	PLPP3	74959.7	36174.5	53778	36382	37927.5	41313.6	352386	NA	34428.6	42251.4	61147.7	45500.3	40718.4	48632.2	41907.2	44465.5	38820.7	44087.4	51172	24855.8	37683	54132.2	61087.4	60621.7	76510	46774.7	40003.4	48615.5	64521.8	37560.9	75988	49782	NA	NA	NA	NA	NA	NA	NA	NA	NA	NA	NA	NA	NA	NA	NA
O14497	ARI1A_HUMAN	ARID1A	7237.34	18457.6	10833.1	11277.4	17507.8	10246	NA	NA	8172.32	8327.65	5697.34	11642.7	13148.6	4784.66	10645.1	7637.43	23791.1	15024.3	6343.22	18965.5	11718.6	12841.6	7318.42	4352.02	9493.34	12521.3	7418.2	7518.26	10142.7	15595.8	7859.85	8302.98	9561.67	6768.63	10447.5	11300.6	8793.08	9405.72	5447.82	NA	10034.6	10006	9657.22	10522.6	8596.85	7670.53	10097.3
O14498	ISLR_HUMAN	ISLR	NA	NA	43165.3	39794.8	56336.6	NA	NA	NA	47911.4	70172	79364.2	NA	83802.8	32549.5	32761.6	46765.7	19217.3	NA	19818.5	18976.6	NA	NA	NA	56428.6	NA	NA	40423.8	27332.3	31272.5	26278.8	23012	NA	5536.44	7600.11	9441.77	8339.32	20203.8	7287.64	13774.9	153103	10268.9	14638.3	19913.5	10009.2	18829.7	15732.7	9863.86
O14519	CDKA1_HUMAN	CDK2AP1	NA	NA	NA	NA	NA	NA	NA	NA	NA	NA	NA	NA	NA	NA	NA	NA	NA	NA	NA	NA	NA	NA	NA	NA	NA	NA	NA	NA	NA	NA	NA	NA	4784.81	2181.81	3326.24	3895.38	2504.72	2560.8	2375.66	8371.25	7517.27	3754.81	1352.23	2200.11	3633.41	2871.53	3148.93
O14530	TXND9_HUMAN	TXNDC9	NA	NA	5694.99	10409.6	6303.98	6856.05	NA	NA	7580.2	4140.31	NA	NA	2709.42	6123.89	7567.79	5330.57	NA	8222.35	7542.86	NA	3368.11	NA	7236.68	2164.64	NA	NA	8159.5	7458.99	8684.75	NA	5239.9	5170.71	3533.32	NA	4370.23	4403.95	2660.83	3354.24	3289.4	8491.78	5216.58	1608.55	1812.76	2273.62	3112.36	5387.36	3974.69
O14531	DPYL4_HUMAN	DPYSL4	21578.7	36275.6	27531.1	25297.5	24852.1	20489.9	NA	NA	23515.2	31369.4	18194	88815.3	NA	9049.96	22704.7	27924.2	NA	27155.9	19296.8	20007	20628.1	42231.5	44512	28133.7	5390.13	44917.3	40780	42637.4	36696.4	42110.1	42827.2	25035.7	20785.5	NA	12820.3	12755.6	18695.5	15423.4	11266.8	NA	14596.7	14951.9	12992.1	11207.9	13301.8	17107.3	11626.4
O14545	TRAD1_HUMAN	TRAFD1	NA	NA	NA	NA	NA	NA	NA	NA	NA	NA	NA	NA	NA	NA	NA	10997	NA	NA	NA	NA	NA	9649.11	NA	NA	NA	NA	NA	NA	NA	NA	8351.78	NA	6035.7	NA	6681.36	7274.07	6251.45	6085.84	5709.79	NA	4982.77	6277.09	4514.69	5698.88	4844.37	5750.89	4247.71
O14548	COX7R_HUMAN	COX7A2L	77165.5	29648.2	37652.7	63562.1	48495.4	70496	NA	NA	74698.8	80394.3	76883.7	25512.2	60778.3	63047.7	56067.5	74656.4	43068.7	60796	105034	50030.3	77244.1	47841.2	62973.8	94647	62564.7	87695.4	67489.5	74235.4	63219.8	41126	48820.8	126949	NA	NA	NA	NA	NA	NA	NA	NA	NA	NA	NA	NA	NA	NA	NA
O14558	HSPB6_HUMAN	HSPB6	544735	871362	1500860	846264	1455320	956008	863667	2611840	690128	513181	944552	897093	1282690	2088900	806654	1001830	2357320	579011	995624	1391850	1066900	805426	554527	577150	437814	621315	1150150	1088460	533531	453304	553866	988477	1398540	352376	1978320	1036390	1426320	1046240	1738910	863400	855190	1182440	3209950	1428360	1811820	2112050	1956610
O14561	ACPM_HUMAN	NDUFAB1	NA	NA	NA	9448.38	NA	13400.2	NA	NA	11767	17838.1	19154.1	NA	12633.2	NA	144269	15927.1	NA	3828.89	18313.5	NA	15034.1	NA	17506.2	NA	NA	NA	9833	10030.4	NA	NA	79052.3	20650.6	311623	512863	225643	391822	152522	327811	239216	NA	296232	267935	255612	239935	106101	18207.3	256770
O14562	UBFD1_HUMAN	UBFD1	NA	NA	NA	NA	NA	NA	NA	NA	NA	NA	114784	NA	NA	NA	NA	NA	NA	NA	NA	NA	NA	NA	413144	NA	NA	NA	NA	NA	NA	NA	NA	83756.9	78588.1	29200	74218.4	56960	67936.7	67615.9	64271.6	81959.8	68076.3	63081.7	54590.5	87482.1	75679.6	108899	58074.1
O14576	DC1I1_HUMAN	DYNC1I1	35242.8	NA	22681.3	41475.1	22615.6	28125	NA	NA	32496.6	27544.5	22539.1	43530.3	29851.9	24416.8	34521	33249.2	29607.7	15863.4	17551.9	20004.2	22638.2	NA	19396.5	NA	20726.2	19556.1	27663	37757.9	24158.6	NA	25734.1	24597	16275.1	19595	15824.3	19290.7	16791.2	13613.4	19610.9	NA	16666.6	14429	13029.5	26715.1	19911.3	30168.8	17998.5
O14579	COPE_HUMAN	COPE	15915.9	NA	NA	10437	NA	11798.8	NA	NA	13673.7	9652.61	NA	18352.2	NA	NA	NA	NA	30885.4	NA	10062.2	NA	NA	NA	NA	12397.3	24799	NA	11281.6	NA	NA	NA	NA	NA	10337	13584	9832.09	11260.3	9966.54	12646.5	7860.34	24809	10789.7	10911.9	11426	9725.05	10885.2	7702.88	8065.55
O14602	IF1AY_HUMAN	EIF1AY	NA	NA	NA	NA	NA	NA	NA	NA	NA	NA	NA	NA	NA	NA	NA	NA	NA	NA	NA	NA	NA	NA	NA	NA	NA	NA	NA	NA	NA	NA	NA	NA	NA	23532.4	86731.9	56498.2	67599.5	72931.7	71892.9	NA	36466	50813.7	25074.6	150554	74301.1	72036.1	81656.5
O14617	AP3D1_HUMAN	AP3D1	NA	NA	62138.9	15327.5	77877.2	24740.2	NA	NA	NA	28453.1	NA	NA	33550.9	33763.2	NA	NA	NA	107923	7537.55	NA	35986.7	NA	14547.8	NA	NA	NA	NA	24986.7	NA	NA	31918.2	13796.2	23868.7	19084.7	22941.1	19715.6	16321.6	22444	18401.7	45409.2	26712.4	17690.1	20207.4	16096.7	18013.6	19395.4	18301.3
O14618	CCS_HUMAN	CCS	NA	68927.4	30809.3	NA	14158.2	11216.4	NA	NA	NA	8504.6	14030.5	NA	24014.1	8501.4	11110.3	28055.3	NA	NA	NA	NA	24244.2	NA	NA	NA	NA	NA	NA	NA	NA	NA	NA	6269.04	51528.6	71821.3	41887.7	40856.6	38795.4	24449.4	40538.3	94816.2	46462.9	35873.4	36595.7	36708.6	45349.5	49984.5	54714.2
O14639	ABLM1_HUMAN	ABLIM1	523309	589328	677154	507288	724110	457047	2145420	545029	469949	392736	374556	1002530	454644	600843	655810	651077	497314	616072	571497	488170	532538	967258	423503	375110	583604	341315	356403	489915	554209	451034	431784	544340	78083.3	52262.1	160332	211146	256220	88672.9	174574	80385.4	97904.3	189109	128584	287661	121755	140511	119176
O14640;P54792	DVL1_HUMAN;DVLP1_HUMAN	DVL1;DVL1P1	NA	NA	7355.92	8416.28	4027.59	NA	NA	NA	NA	8227.5	NA	9383.61	NA	NA	NA	NA	NA	NA	6929.26	NA	NA	NA	NA	NA	NA	8034.33	9652.52	8245.17	8018.4	NA	NA	5070.9	3224.46	NA	3830.11	NA	4005.38	3226.5	4255.16	NA	NA	3081.04	3452.63	3789.18	3522.16	4373.13	3471.04
O14653	GOSR2_HUMAN	GOSR2	NA	NA	12465.3	NA	14461.9	12832	NA	NA	NA	11053.6	NA	NA	NA	25108.7	13147.8	11493.3	9850.74	16149.4	6865.89	NA	11451.3	20935.4	13861.9	13366.7	NA	9397.73	8614.19	14594.4	9891.76	NA	10685.3	11651.7	NA	NA	NA	NA	3799.61	NA	NA	NA	NA	NA	NA	1796.76	NA	NA	NA
O14656	TOR1A_HUMAN	TOR1A	NA	NA	24534.4	24396.7	15232.7	25089.8	NA	NA	27451.2	18857.8	28430.6	NA	24991.9	23697.3	22390.1	28351.4	21049.4	21272.7	22257.3	20720.6	20768	27229.9	NA	NA	NA	27675.6	14982.3	21565.7	19618.7	NA	NA	20827.5	NA	NA	NA	NA	NA	NA	NA	NA	NA	NA	NA	NA	NA	NA	NA
O14657	TOR1B_HUMAN	TOR1B	NA	NA	26351.7	27256.9	17149.5	22637.7	NA	NA	24726.6	19232.3	18971.3	NA	21147.8	15134.5	15554.4	33050.4	24038.5	21071.1	22347.2	15322.6	28405.3	34240.5	45062.8	34512.9	NA	NA	27014.7	32367.6	27010.6	28014.2	34114.7	25047	NA	NA	NA	NA	NA	NA	NA	NA	NA	8044.28	NA	NA	NA	NA	NA
O14662	STX16_HUMAN	STX16	4955.86	NA	NA	4500.09	NA	6662.4	NA	NA	5730.49	5417.54	6503.24	7239.04	NA	NA	NA	NA	NA	NA	3207.69	NA	NA	NA	NA	3686.25	3431.68	NA	NA	4295.9	2697.7	NA	NA	NA	NA	NA	NA	2204.98	2479.5	2053.95	NA	NA	2213.19	3474.96	NA	3734.92	1269.98	2983.61	NA
O14683	P5I11_HUMAN	TP53I11	NA	NA	26169.5	17886	20505.7	18174.5	NA	NA	20028.3	NA	17506.9	NA	21492.7	22915.9	NA	25098.8	14402.1	15811.7	16933.6	NA	26525.9	24421.1	NA	14466.1	NA	NA	NA	NA	NA	NA	NA	15713	NA	NA	NA	NA	NA	NA	NA	NA	NA	2455.92	NA	NA	NA	NA	NA
O14686	KMT2D_HUMAN	KMT2D	20798.8	NA	25412.4	20058.4	18981.2	25232.2	NA	NA	12975.5	9239.44	14801.7	25069.4	23045.4	20124	29413.7	20189.2	24026.1	20507	16793.8	22218.5	29020.2	32547.2	25202.5	12255.7	11108.5	18787.9	14798.5	9956.87	22924.8	34626.6	33477.6	15962.4	NA	NA	NA	NA	NA	NA	NA	NA	669.74	NA	NA	NA	1962.38	NA	NA
O14727	APAF_HUMAN	APAF1	108342	152144	149981	126527	171164	103324	NA	NA	120478	136711	106194	50688.3	119333	74492.5	217741	77715.5	201899	NA	171903	229898	142894	125739	142750	259042	96469.8	165233	244258	193179	207977	115229	190193	221946	NA	12969	5879.11	7890.88	11480.5	5496.4	NA	NA	7099.16	5069.96	NA	7256.27	NA	NA	7030.74
O14730	RIOK3_HUMAN	RIOK3	7372.65	NA	NA	7845.64	NA	6410.65	NA	NA	5754.07	NA	4642.88	11597.5	4666.47	NA	NA	NA	NA	NA	6821.63	10201.7	NA	NA	4586.64	NA	6576.78	NA	7527.02	4238.27	NA	NA	NA	NA	3641.81	NA	2012.35	2276.97	NA	3965.83	2382.55	NA	3978.85	NA	NA	NA	1526.04	NA	1992.91
O14732	IMPA2_HUMAN	IMPA2	NA	NA	15814.3	NA	NA	NA	NA	NA	NA	9324	NA	NA	NA	NA	NA	NA	NA	NA	NA	NA	NA	NA	NA	NA	NA	NA	11093.8	NA	14207.4	NA	NA	NA	11809.6	23637.8	18782.5	10038.4	NA	8551.73	13246.8	NA	11425	16998.9	NA	14127	9442.68	13717.5	11808.9
O14734	ACOT8_HUMAN	ACOT8	27979.3	NA	14757.7	17549.4	20916.3	30921.2	NA	NA	20478	21394.5	32413.8	27590.5	31594.2	27686	19424.5	28478.1	17937.1	28304	22424.2	37237.6	61630.3	23506.1	31824.8	20974.6	59792.1	30197.2	39471.9	25184.2	30794.1	NA	37883.7	35063.2	8762.34	9339.24	9363.45	7823.97	10411.6	7460.68	12994.8	NA	7290.87	4978.58	NA	15294.9	10421.5	12629.4	9052.11
O14735	CDIPT_HUMAN	CDIPT	11348.6	NA	NA	8697.79	NA	7777.28	NA	NA	10044	20941.6	12408.6	NA	11213.3	NA	NA	5700.82	NA	NA	NA	NA	8303.67	NA	9297.71	10853.8	8595.81	10880.2	NA	NA	8674.49	NA	NA	11213.8	NA	NA	NA	NA	NA	NA	NA	NA	NA	NA	NA	NA	NA	NA	NA
O14737	PDCD5_HUMAN	PDCD5	20757	NA	22436.6	16514.6	8649.66	22404.6	NA	NA	21731.4	25504.5	13289.5	16642.3	15628.5	15518.5	24709.9	28832.4	20022.6	19187.5	18450.1	NA	12866.6	13855.9	25950	18975.4	40707.2	9956.88	12727.7	12472.7	13494.7	NA	18485.2	27720.5	120893	29775.3	117056	152875	96229.3	124586	118535	76749.2	89468.4	117890	75110.1	114025	114903	152058	100501
O14744	ANM5_HUMAN	PRMT5	NA	NA	NA	NA	NA	15459.2	NA	NA	4988.16	1588.56	NA	5863.49	NA	17172.8	68506.2	NA	NA	NA	10914.7	NA	NA	NA	NA	NA	NA	NA	NA	6857.87	NA	14964.3	33418.3	NA	106853	70016	61180.4	77092.1	58059.5	91481.8	56108.3	56708.7	114059	77274	93505.3	47548.4	60724.2	47399.8	82388.9
O14745	NHRF1_HUMAN	SLC9A3R1	11801.3	NA	22913.9	12129.1	23704.1	26603	NA	NA	20848.7	18234.2	9157.83	17718.1	31677.8	16628.5	18475.2	16621.6	21445.1	66949.2	15789.1	NA	12045.8	NA	26927.8	18343.7	13115.3	22050	26888.1	17985	14901.1	21870.1	16232.5	27410.4	34690.3	36516	44229.6	43235.1	39083.3	32750.1	47829	52784	49188.6	42547.4	22612.4	56689.4	56089.7	46715.7	24920
O14772	FPGT_HUMAN	FPGT	NA	NA	NA	NA	NA	NA	NA	NA	NA	NA	NA	NA	NA	NA	NA	NA	NA	NA	NA	NA	NA	NA	NA	NA	NA	NA	NA	NA	21151.5	NA	NA	NA	16524.1	8993.87	15302.9	18362.3	18461.5	14992.6	16494.5	29950.4	15946.5	20850.8	14842.5	14645.7	16150.1	17547.1	15835.9
O14773	TPP1_HUMAN	TPP1	45489.6	35863.8	61175.4	27626.9	47489.2	23910.9	NA	NA	18985.4	63995.9	57035.8	21469.9	56906.6	20822.5	58873.4	NA	62495.6	59303.5	33514.5	54610.1	29644.8	39819	NA	43640.9	NA	32110.5	69430	64013.6	52933.6	26489.7	60169.7	35667.3	12347.3	28620.3	27732.8	11765.1	13861.2	11082.9	9271.37	41593.3	9364.44	11966	19398.5	23946.3	21134.6	20519.6	23027.6
O14775	GNB5_HUMAN	GNB5	NA	NA	NA	34274.2	NA	NA	NA	NA	NA	NA	NA	NA	NA	NA	NA	NA	38582.3	NA	NA	NA	NA	NA	NA	NA	NA	NA	NA	NA	NA	NA	NA	NA	6225.15	10008	10247.2	8382.27	7158.02	11181.5	10036.6	NA	8113.77	14026	7265.69	7732.55	11152.5	6556.11	6265.51
O14776	TCRG1_HUMAN	TCERG1	NA	NA	NA	NA	NA	NA	NA	NA	NA	NA	NA	NA	NA	NA	40202.5	NA	NA	NA	NA	NA	NA	NA	NA	NA	NA	NA	NA	NA	NA	NA	NA	NA	8364.99	18251.5	9541.22	9702.59	9204.79	11314.6	NA	NA	7373.34	11395.2	9895.09	12632.1	12273	NA	8629.77
O14786	NRP1_HUMAN	NRP1	55914.1	32266.8	43309.8	38017.1	42514.8	38069.5	NA	NA	54557.1	41785.2	47848.6	53006.7	39101.2	46553.5	61598.9	42063.2	21559	39903.8	56854.4	37044.4	42432.5	NA	NA	38343.1	NA	45373.6	31624.7	29406.8	30804.2	42188.9	33628.6	50124.7	9779.52	23175.2	8637.61	12740.7	19276.1	9526.6	16104.6	56504.6	11720.1	15825.2	18180.1	11648.8	23865.1	13767	13497.2
O14787	TNPO2_HUMAN	TNPO2	NA	NA	NA	NA	NA	NA	NA	NA	NA	NA	NA	NA	NA	NA	NA	NA	NA	NA	NA	NA	NA	NA	NA	NA	NA	NA	NA	NA	NA	NA	NA	NA	12927.2	NA	11980.2	9628	7226.6	13605.6	6803.3	NA	13757	10794	14726.5	3523.25	10662.9	9312.29	14515.4
O14791	APOL1_HUMAN	APOL1	18404.9	95859.4	42564.7	24595	72930.1	17659.5	NA	NA	25202.2	79448.6	19192.4	17559.4	28881	33431.7	70020.1	38166.7	133734	63498	13059	86112.2	15843.9	NA	18517.8	13493.3	NA	NA	22551.7	15922	25544.8	NA	54161	35774.6	15476	13053.2	4967.84	9465.23	19246.2	13175.6	11172.7	129134	12498	56715.7	20460.9	9854.49	17628.4	18877.2	9871.85
O14802	RPC1_HUMAN	POLR3A	NA	NA	NA	NA	NA	NA	NA	NA	NA	NA	NA	NA	NA	NA	NA	NA	NA	NA	NA	NA	NA	NA	NA	NA	NA	NA	NA	NA	NA	NA	NA	NA	846.006	NA	1131.33	1122.17	NA	1148.96	NA	NA	2088.6	550.442	1133.76	NA	NA	NA	NA
O14807	RASM_HUMAN	MRAS	37479.8	17681.2	34870.3	40653.3	26946	32761.2	NA	NA	49872	37836.4	53948.4	27307.8	35259.6	30751.3	32407.7	36977.2	39172.9	24606.2	34379.9	30974.4	32511.4	34781.3	54706.1	39780.4	57723.7	47019.7	29195.7	25855.6	28649.3	36604.8	36185.8	30870.7	13965.4	NA	12209.3	13038.9	14791.6	16213.2	NA	NA	10485.5	14089.3	NA	22700.5	13875.8	26377.6	NA
O14810	CPLX1_HUMAN	CPLX1	NA	NA	NA	NA	NA	NA	NA	NA	NA	NA	NA	NA	NA	NA	NA	NA	NA	NA	NA	NA	NA	NA	NA	NA	NA	NA	NA	NA	NA	NA	NA	NA	NA	NA	NA	NA	2531.59	3349.46	NA	NA	2881.56	NA	NA	NA	NA	NA	NA
O14818	PSA7_HUMAN	PSMA7	59870.2	NA	80606.9	74929.8	78706.6	44779.7	NA	NA	77688.4	63533.5	61170.7	75030.5	59512	45052.9	58371.9	57580.5	75035.2	81691.3	77070.2	66918.5	46113.8	16384.1	44958	120032	68705.4	52457.3	159657	111469	69159.3	52955.8	39905.9	50569.1	89948.7	105276	120883	150450	122332	45744.8	150208	99457.6	62078.1	39003.9	80809.1	122802	37156.9	25321.8	71051.6
O14827	RGRF2_HUMAN	RASGRF2	NA	NA	NA	NA	NA	NA	NA	NA	NA	NA	NA	NA	NA	NA	NA	NA	NA	NA	NA	NA	NA	NA	NA	NA	NA	NA	NA	NA	NA	NA	NA	NA	NA	NA	1129.48	NA	2596.21	1412.52	1773.89	NA	2121.29	1290.94	NA	NA	1842.36	NA	1540.89
O14828	SCAM3_HUMAN	SCAMP3	73989.4	62650.1	81474.8	55006.2	48445.1	68490.9	85998.4	145528	54418.6	62267	59384.1	65732.9	61152.6	87621.4	95360.7	58946.6	47812.2	69321.9	59080.5	52919.2	57073.6	61851.2	67195.4	55521.8	71967	59518	82480.2	63848.7	74318.7	55894.4	74895.4	75053.4	7736.81	19348.8	11145.1	7468.9	10378.7	7952.95	9607.71	NA	7382.63	8890.91	9003.24	9867.28	8210.26	3682.93	6794.53
O14832	PAHX_HUMAN	PHYH	NA	NA	NA	NA	NA	NA	NA	NA	NA	NA	NA	NA	NA	NA	NA	NA	NA	NA	NA	NA	NA	NA	NA	NA	NA	NA	NA	NA	NA	NA	NA	NA	20127.7	NA	17028.9	NA	14381.2	14950.9	19275.7	NA	12318.6	15864.4	19675.9	24676.8	16297.5	12169.7	18389.9
O14841	OPLA_HUMAN	OPLAH	13283.4	159783	31337.9	58877.7	25247.1	45564.1	NA	2383740	39681.1	35005.9	51964.8	83690.8	45776.2	26843.8	86645.3	47556.2	51638.7	38156.2	26700.9	41472.4	53450.7	77306.1	44287.8	158115	77611.4	97612.6	54512.8	48426.5	62204.4	50213.5	60787.2	28020.4	65450.5	21424.2	68383.3	78113.7	61976.4	70780.8	76351.8	73588.1	60588.6	82042.5	74749.4	62656.6	74985.3	75090.5	67479.2
O14874	BCKD_HUMAN	BCKDK	61580.8	108605	81150.7	84496.6	69819.8	91292.3	NA	NA	88190.7	74043.9	60223	108911	69622.7	95182.6	84063.2	65095.4	92712.7	123854	82030.9	65970.9	91246.5	54359.6	85568.7	71255.9	63955.1	62778	98153.7	104062	84107.4	73186.8	83161.5	84129.1	30881.8	6634.03	29217.3	24054.2	21877.8	29464	21384	NA	12584.8	25993.9	22956.7	30811	30468.5	40433.7	25500.5
O14879	IFIT3_HUMAN	IFIT3	NA	NA	NA	NA	NA	NA	NA	NA	NA	NA	NA	NA	NA	NA	8155.34	NA	NA	NA	NA	NA	NA	NA	NA	NA	NA	NA	NA	NA	NA	NA	NA	NA	9374.06	20846.4	7007.83	6042.61	8527.45	21631.5	9193.95	80611	7980.84	10449.1	10484.8	7570.38	10244.5	6563.16	11596.2
O14880	MGST3_HUMAN	MGST3	NA	NA	NA	16647.5	65815.1	NA	NA	NA	22491.7	18232.5	15183.1	20796.6	22710.3	NA	32053.5	NA	NA	33557.7	25372.2	NA	NA	NA	NA	25848.9	NA	10058.8	32927.6	56064.7	51275.7	NA	NA	19517.6	10013.9	7415.81	4485.17	11094.7	8840.99	6461.84	5100.1	NA	11859.6	5321.79	12697.4	14819	3104.51	NA	5707.8
O14893	GEMI2_HUMAN	GEMIN2	NA	NA	NA	NA	NA	NA	NA	NA	NA	NA	NA	NA	NA	NA	NA	NA	NA	NA	NA	NA	NA	NA	NA	NA	NA	NA	NA	NA	NA	NA	NA	NA	2672.67	NA	3991.82	3989.47	1712.34	2246.29	2045.62	NA	3964.46	2686.71	3788.61	1899.61	2043.49	NA	1878.51
O14896	IRF6_HUMAN	IRF6	NA	NA	NA	NA	NA	NA	NA	NA	NA	NA	NA	NA	NA	NA	NA	NA	NA	NA	NA	NA	NA	NA	NA	NA	NA	NA	NA	NA	NA	NA	NA	NA	7913.04	NA	14139.2	6688.84	14511.7	7649.67	11609.5	3653.56	4298.11	9687.26	9038.55	13238.7	9930.9	9937.51	7741.9
O14907	TX1B3_HUMAN	TAX1BP3	31670.9	28294.5	18881.8	NA	19451.1	21532.7	NA	NA	NA	13953.3	24358.6	NA	20679.7	21851.8	25324.7	15329.9	25680.4	16102	25579.5	NA	13967.1	NA	NA	NA	NA	NA	16978.2	10184.3	23969.7	22055.9	12743.7	29369.5	184145	66248	211282	254175	342729	278570	341656	87900.1	240596	243020	142293	494202	270393	211547	243020
O14908	GIPC1_HUMAN	GIPC1	NA	NA	NA	42402.6	NA	38090.5	NA	NA	33813.3	32710.9	18838.3	NA	25245.8	22026.2	NA	NA	NA	40183.2	NA	NA	34211.6	NA	NA	NA	NA	NA	28063.8	NA	NA	NA	NA	18916.8	19941.4	52830.3	21209.1	20712.3	14974.7	18779.9	24056.3	46624.3	22506.7	13572.8	21374.4	20480.5	17224	17125.4	22235.9
O14910	LIN7A_HUMAN	LIN7A	NA	NA	NA	NA	NA	NA	NA	NA	NA	NA	NA	NA	NA	NA	NA	NA	NA	NA	NA	NA	7050.79	NA	NA	NA	NA	NA	NA	NA	NA	NA	NA	NA	11596.1	NA	8387.32	9792.88	7460.86	7490.84	6791.62	NA	9275.26	7713.54	NA	10480	16944.7	12055.7	4752.7
O14920	IKKB_HUMAN	IKBKB	NA	NA	NA	NA	NA	NA	NA	NA	NA	NA	NA	NA	NA	NA	NA	NA	NA	NA	NA	NA	NA	NA	NA	NA	NA	NA	NA	NA	NA	NA	NA	NA	7444.22	NA	9593.23	6628.7	NA	5427.66	8452.13	NA	8710.5	7837.7	10252.3	8749.2	10356.9	10006.7	11137.2
O14925	TIM23_HUMAN	TIMM23	224794	68216.9	234669	155347	139158	206286	93566	114513	151330	121531	108648	234428	147750	197163	197814	150488	121067	269618	176728	254455	238678	264210	246551	258961	219661	179718	220785	227733	188625	409288	278600	207923	NA	NA	NA	NA	NA	NA	NA	NA	NA	NA	NA	NA	NA	NA	NA
O14929	HAT1_HUMAN	HAT1	NA	NA	NA	NA	NA	NA	NA	NA	NA	NA	NA	NA	NA	NA	21447.1	NA	NA	NA	NA	NA	NA	NA	NA	NA	NA	NA	NA	NA	NA	NA	NA	NA	9331.8	6380.65	7806.15	6883.1	4972.74	4508.35	NA	NA	6648.84	5038.8	8852.24	4914.6	5151.09	5023.41	5701.19
O14933	UB2L6_HUMAN	UBE2L6	NA	NA	NA	NA	NA	NA	NA	NA	NA	NA	NA	NA	NA	NA	NA	NA	NA	NA	NA	NA	NA	NA	NA	NA	NA	NA	NA	NA	NA	NA	NA	NA	10255.2	7281.44	9614.15	6025.32	4299.99	11668	6862.26	NA	12675.7	5475.87	10037.1	3639.49	6530.43	NA	6873.72
O14936	CSKP_HUMAN	CASK	NA	NA	NA	NA	NA	3090.09	NA	NA	4242.55	9819.17	3832.25	NA	16173.7	10012.5	NA	NA	NA	NA	NA	NA	NA	NA	NA	NA	NA	NA	NA	9061.29	6574.44	NA	NA	4001.73	11065.7	8694.26	10466.1	7857.77	10191.4	12718.8	14384.1	17566.4	10824	8174.36	11468.7	8287.93	12296	7673.04	11575.7
O14949	QCR8_HUMAN	UQCRQ	1039140	1180890	1483250	860168	1227490	735835	1346500	1130160	643995	1169460	837302	781076	1040340	1171010	1592730	687269	1600240	1904700	1371610	1996720	1622550	1194350	896517	1397150	750431	840463	1552520	1429400	1341660	1019870	1648620	1336600	NA	NA	NA	NA	NA	NA	NA	NA	NA	NA	NA	21505.9	NA	NA	NA
O14957	QCR10_HUMAN	UQCR11	5337.98	NA	24155.1	9369.76	9838.71	NA	NA	NA	12392.2	7711.02	NA	NA	6555.48	20614	15889.9	8212.32	20636.3	21406.2	21448.1	33758	21891.3	22210.8	7776.73	22740.8	6749.76	12415.1	17392	16988.5	13735.7	8794.05	22567.8	21093	9856.89	20430.1	4193.75	3735	8084.07	5160.61	NA	NA	7748.52	4983.22	4336.87	4477.02	2728.16	NA	3594.76
O14958	CASQ2_HUMAN	CASQ2	181352	58793.8	122508	156809	130644	224567	NA	208126	222292	160098	186771	247608	202877	69950.3	150016	452933	154101	136748	115339	97519.9	185781	258266	100711	196474	208920	200099	73940.1	88838	155863	143704	296725	171011	1323300	1287810	1869540	1634370	1614490	1069980	1777230	76933.9	969379	1370910	1249830	2139110	1386420	1081160	1812490
O14964	HGS_HUMAN	HGS	NA	NA	NA	NA	NA	NA	NA	NA	NA	NA	NA	NA	NA	NA	NA	NA	NA	NA	7987.72	NA	NA	NA	NA	NA	NA	NA	NA	NA	NA	NA	NA	NA	28640.7	29465.9	34588	21704.6	31199.7	26342.4	31257.8	60690.6	26988.9	26131.7	22779.5	31800.2	33486.4	29744.8	36121.1
O14966	RAB7L_HUMAN	RAB29	25612.8	NA	27280.3	31815.2	36108.5	28747.8	NA	NA	32551.1	14142.4	44734.4	NA	26510.6	20886.3	23340.4	NA	23131	24452	19095.5	41819.4	20091.5	22725.6	24445.5	31616.4	NA	26451.8	NA	NA	19613.2	NA	32399.4	17077.3	NA	NA	NA	NA	NA	NA	NA	NA	NA	NA	NA	NA	NA	NA	NA
O14967	CLGN_HUMAN	CLGN	40734.7	20895.5	53000.9	31289.2	29969.4	43234.8	25092.1	NA	29945.5	30456.8	38852.7	19278.6	33267.2	46690.3	59407.8	48396.9	38672.5	42595.6	50606.3	55022.2	57855.1	31176.8	51294.1	83849.1	30132.3	58195.5	40632.8	59991.8	46591.2	42773.4	72131.9	32139.8	372.663	NA	NA	NA	NA	641.352	NA	NA	NA	NA	NA	NA	NA	NA	6763.16
O14972	VP26C_HUMAN	VPS26C	NA	12110.6	8451.57	NA	10874.6	6606.07	NA	NA	NA	NA	NA	NA	NA	NA	NA	NA	NA	9857.12	NA	6200.66	5036.07	NA	NA	NA	NA	6964.32	NA	5222.97	6677.63	NA	7353.13	NA	7829.53	7111.18	7139.47	7089.46	9651.46	12423.5	7089.08	NA	12627.8	9986.91	7467.56	7975.01	9937.2	7381.1	10573.9
O14974	MYPT1_HUMAN	PPP1R12A	68818.7	50758.1	40996.6	38172.6	41536.6	62845.5	382805	NA	42674.3	59218.9	51853.4	111525	49702.2	40807.8	56787.4	71134.4	64373.5	45318.2	46440.3	70559.9	37915.4	73018.9	43374.8	108048	66388.2	54568.7	89650.3	40183	56749	82965.7	52934.9	40531.8	31281.3	20574.9	33657.6	55410.4	65033.5	30098.8	44183.6	66749	38923.4	47463.1	52855	43609.4	44768.8	31864.9	38304.6
O14976	GAK_HUMAN	GAK	NA	NA	NA	NA	NA	NA	NA	NA	NA	NA	NA	NA	NA	NA	NA	NA	NA	NA	NA	NA	NA	NA	NA	NA	NA	NA	NA	NA	NA	NA	NA	NA	NA	7582.86	NA	NA	NA	NA	NA	NA	7007.69	NA	NA	NA	NA	NA	NA
O14979	HNRDL_HUMAN	HNRNPDL	NA	NA	93436	NA	NA	101949	NA	NA	15098	NA	NA	NA	198527	275130	290756	NA	88353.4	22723.6	96885	185680	NA	187004	NA	NA	NA	237751	NA	99946.5	NA	103454	112950	170666	200168	134381	207737	174613	149132	206678	183491	387769	279922	213642	210342	185390	216504	171373	192016
O14980	XPO1_HUMAN	XPO1	NA	NA	NA	40828.2	39373.4	19723	NA	NA	38473.7	50572.2	25225.8	92002.9	12251.4	NA	38808.3	NA	36243	NA	22677.1	NA	NA	NA	NA	NA	NA	NA	42146.9	11979.2	NA	36742.2	33570.9	NA	44123.1	14202.2	25289.8	15883.8	19547.9	39285	9647.25	16328.5	36886.3	33492.1	31011	10164	37861.4	40691.7	42375.2
O14986	PI51B_HUMAN	PIP5K1B	NA	NA	NA	NA	NA	NA	NA	NA	NA	NA	NA	NA	NA	NA	NA	NA	NA	NA	NA	NA	NA	NA	NA	NA	NA	NA	NA	NA	NA	NA	NA	NA	2423.43	NA	2205.19	1356.76	1773.46	1626.67	NA	NA	1822.69	1971.02	NA	1725.48	1083.37	1885.59	1745.27
O15013	ARHGA_HUMAN	ARHGEF10	NA	16167.3	7636.34	5751.03	16091	14079.4	NA	NA	10978.7	8199.49	NA	NA	15906.1	6071.74	NA	7273.36	NA	10493.4	7749.81	NA	5461.39	NA	6611.84	7779.44	7116.86	7255.2	10090.2	11818.6	9858.97	NA	6875.5	10224	3160.81	NA	4567.92	3974.34	3796	3757.65	2549.58	NA	3736.45	3752.72	4227.42	NA	3772.25	4895.37	4185.21
O15018	PDZD2_HUMAN	PDZD2	NA	NA	NA	NA	NA	3875.05	NA	NA	3947.46	4438.5	4998.08	NA	2802.1	4017.17	NA	6416.84	NA	NA	4898.43	NA	3306.49	NA	NA	NA	NA	3924.7	7292.41	3949.98	8516.33	NA	NA	4685.7	1846.13	779.167	NA	2883.65	3593.96	589.189	2213.08	NA	2186.85	NA	NA	2070.5	NA	NA	1986.95
O15021	MAST4_HUMAN	MAST4	NA	NA	NA	NA	NA	7787.06	NA	NA	7244.71	6645.54	NA	NA	NA	NA	NA	NA	NA	NA	5686.22	NA	NA	NA	11860.8	NA	NA	8438.98	9369.99	7557.61	9540.5	8103.1	NA	NA	5177.98	NA	4414.67	7528.49	7061.33	7616.3	5983.35	NA	4384.75	6550.46	2806.24	6611.51	4801.77	3021.06	4809.7
O15027	SC16A_HUMAN	SEC16A	30796.1	NA	44405.7	33681.8	37101.2	39522.8	358098	NA	29575	35297.6	28232.1	46413.7	36819.5	24574.3	34198	30040.6	38146.6	31413.6	24860.8	45335.1	24224.6	68416.6	45539	36176.1	34808	31881.5	31547.3	35529.3	33160.4	47583.4	53079	21144	10359.4	NA	11805.7	17260.8	12662.7	10742.2	16537.5	41368.3	8521.65	14860	8995.23	9416.91	12878.6	10478.6	14991.1
O15031	PLXB2_HUMAN	PLXNB2	29494.3	NA	18374.3	12776.8	18840.9	12938.7	37044.5	NA	24329.7	22132.5	23868.3	37933.4	20649.7	25009.6	26661.1	24870.4	28530.5	15962.5	18138.6	18972.9	18885.6	36100.8	20669.4	32855.8	30274.6	19023.6	18994.3	16013.6	17790.7	23380.1	18305	NA	NA	NA	8100.07	6871.83	NA	NA	10986.9	43224.6	NA	NA	NA	NA	NA	7812.77	NA
O15040	TCPR2_HUMAN	TECPR2	NA	NA	NA	NA	NA	NA	NA	NA	NA	NA	9620.69	NA	NA	NA	70420.7	NA	NA	NA	NA	NA	NA	NA	NA	NA	NA	NA	NA	NA	NA	NA	NA	NA	7040.28	3557.15	8293.98	8083.77	6798.77	9245.67	9765.58	NA	7710.58	7661.6	7117.89	7729	7219.25	5596.29	5635.01
O15042	SR140_HUMAN	U2SURP	NA	NA	NA	NA	NA	8578.13	NA	NA	NA	NA	NA	NA	NA	NA	21750.3	NA	NA	NA	7763.96	NA	NA	NA	NA	NA	NA	NA	NA	NA	NA	NA	NA	NA	6068.09	16503.2	5621.45	4398.05	10206.7	2223.93	6410.18	39740.8	4892.9	4345.97	5515.47	5868.43	7557.08	11275.6	6548.97
O15056	SYNJ2_HUMAN	SYNJ2	10433	NA	NA	8997.38	NA	8005.01	NA	NA	6001.22	NA	NA	13505.2	4415.15	NA	NA	6633.43	NA	6818.4	5117.4	NA	NA	NA	6057.37	NA	9774.37	NA	5296.79	NA	NA	NA	NA	NA	NA	NA	NA	NA	NA	NA	NA	NA	NA	NA	NA	NA	NA	NA	NA
O15061	SYNEM_HUMAN	SYNM	859783	338704	1190270	847160	864581	1060440	1260030	1188910	858670	653742	691275	768533	770783	1267370	1246000	1049570	619896	690401	625207	1001810	1023550	918899	975093	569306	536249	682558	759521	765153	886116	630413	875694	815000	90207.6	68526.8	172526	179781	113241	131726	103585	64204.5	107139	156774	116835	114588	129315	129620	170014
O15067	PUR4_HUMAN	PFAS	15134.9	NA	NA	NA	21365.6	12286.3	NA	NA	10352.6	12050.7	NA	22042.4	19897.4	24444	16361.3	NA	NA	NA	NA	NA	NA	NA	12591.3	15283.2	NA	24257.5	NA	NA	21529.1	NA	NA	NA	23872.9	53498.4	19458.1	24488.4	28375.9	26561.7	20539.6	35160	14088.4	25860.7	25293	16925.8	28040	23369	21693.3
O15075	DCLK1_HUMAN	DCLK1	NA	NA	NA	NA	3524.66	NA	NA	NA	NA	NA	NA	NA	NA	NA	NA	NA	NA	NA	NA	NA	NA	NA	NA	NA	NA	NA	NA	NA	NA	NA	NA	4412.9	12048.1	NA	15655.5	12671.4	18624.2	10153.9	14565.7	60269.3	16065.3	10089.5	18504.1	15472.1	14641.9	6864.83	9548.16
O15084	ANR28_HUMAN	ANKRD28	NA	NA	NA	NA	NA	NA	NA	NA	NA	NA	NA	NA	NA	NA	NA	NA	NA	NA	NA	NA	NA	NA	NA	NA	NA	NA	NA	NA	NA	NA	NA	NA	2507.22	NA	3602.37	3395.49	3363.94	2859.96	3042.92	NA	3009.76	3150.29	3599.19	NA	NA	2561.11	2754.86
O15085	ARHGB_HUMAN	ARHGEF11	NA	NA	NA	NA	10007	NA	NA	NA	NA	7479.16	NA	NA	NA	NA	6952.88	NA	NA	NA	12029.9	NA	NA	NA	NA	NA	NA	13892.2	7466.54	NA	NA	NA	NA	4362.01	5904.96	1911.35	4330.21	5574.69	6125.57	5067.34	4717.17	NA	6471.91	5343.28	5319	4659.66	4947.24	2850.06	5099.93
O15091	MRPP3_HUMAN	PRORP	NA	NA	NA	NA	NA	NA	NA	NA	NA	NA	NA	NA	NA	NA	NA	NA	NA	NA	NA	NA	NA	NA	NA	NA	NA	NA	NA	NA	NA	NA	NA	NA	2163.8	NA	2114.75	3996.36	NA	3193.26	NA	NA	4343.32	3775.01	NA	3039.74	2785.62	NA	1609.34
O15111	IKKA_HUMAN	CHUK	NA	NA	NA	NA	NA	NA	NA	NA	NA	NA	NA	NA	NA	NA	NA	NA	NA	NA	NA	NA	NA	NA	NA	NA	NA	NA	NA	NA	NA	NA	NA	NA	1168.42	NA	2601.42	NA	NA	5373.57	NA	NA	3409.16	3241.92	NA	3835.25	3055.17	3198.85	2074.07
O15116	LSM1_HUMAN	LSM1	50636.7	NA	25138.2	20661.5	22828.8	NA	NA	NA	NA	49159.2	NA	NA	NA	NA	24790.1	NA	NA	33527.8	40129.3	NA	NA	29924.8	45025	30843.6	51553	34733.9	25629.1	13222.6	27469.5	31337.5	NA	NA	95767.8	69891.4	85288	172711	92228.7	50323.6	115717	69137.7	99240.8	74264.2	79759.6	113958	85690.7	77829.7	88328.5
O15117	FYB1_HUMAN	FYB1	NA	NA	NA	NA	NA	NA	NA	NA	NA	NA	NA	NA	NA	NA	NA	NA	NA	NA	NA	NA	NA	NA	NA	NA	NA	NA	NA	NA	NA	NA	NA	NA	NA	7830.53	NA	NA	NA	NA	NA	NA	3345.34	NA	NA	NA	NA	NA	NA
O15126	SCAM1_HUMAN	SCAMP1	105082	NA	65879.4	63705.9	62473	75748.5	NA	NA	66581.7	73920.7	79507.5	97662	73551.9	104472	57706.5	79718.9	43029.7	78282.9	81715.7	59336.9	73458.3	48808.4	94099.8	97349.6	108035	80852.3	78220.5	63196.4	85580.8	66022.8	58206	92518.9	25654.8	NA	NA	19630.1	NA	NA	NA	NA	7459.5	NA	NA	19299.4	NA	NA	NA
O15127	SCAM2_HUMAN	SCAMP2	NA	31332.4	35172.6	NA	31020.2	15502.5	NA	NA	21432.6	22448.9	15221.1	17594.7	29146.4	39918.2	41355.8	NA	22614.3	31756.1	25302.5	20848.8	25697.5	NA	NA	NA	NA	11335.2	26692.3	24192.4	26085.5	NA	21832.9	23295.9	NA	5228.57	NA	NA	NA	NA	NA	19863	NA	NA	NA	NA	NA	NA	NA
O15143	ARC1B_HUMAN	ARPC1B	5227.69	10750.8	12954	10204.9	10976.2	7066.04	NA	NA	15049.5	4871.6	17091	NA	13563	3418.7	8981.28	9149.48	5218.67	8278.92	11658.8	4492.53	4209.04	NA	2369.53	13879.8	NA	3052.33	10668.8	9108.5	7042.2	NA	NA	7255.16	11850.3	53742.5	18777.4	11301.9	20255.7	13948.7	19524.2	47834.9	20921.8	14796.5	15357.3	16349.7	19834.4	13948.1	13961.2
O15144	ARPC2_HUMAN	ARPC2	NA	NA	16117.5	NA	NA	NA	NA	NA	NA	24114.4	NA	NA	58554.9	NA	9327.72	NA	NA	NA	NA	NA	14286.8	NA	NA	NA	NA	NA	NA	NA	NA	NA	NA	24681.1	118536	316223	198861	123641	164224	122945	184211	208847	141396	110928	128730	156108	126540	95100.5	174053
O15145	ARPC3_HUMAN	ARPC3	NA	NA	NA	103223	NA	NA	NA	NA	22730.8	NA	NA	NA	16632.9	NA	NA	NA	NA	NA	NA	NA	NA	NA	NA	NA	NA	NA	NA	95554.7	NA	NA	NA	NA	52508.1	74540.6	51490.5	59918.2	70313.3	49960.1	62437.6	74414.2	73290.2	39767.6	38328.5	72931	46000.8	48019.4	50945.4
O15160	RPAC1_HUMAN	POLR1C	NA	11398.6	12150.6	NA	NA	13996.8	NA	NA	NA	8692.69	NA	NA	17206.9	6175.68	13202.8	NA	NA	27318.6	11214.9	NA	NA	NA	12713.6	NA	NA	NA	15917.8	13701.4	NA	NA	NA	11234.6	10821.5	6652.44	10445.3	8566.76	10653.8	13659.5	9397.91	10236.3	11986.5	12763.4	7910.41	11249.6	9102.27	9363.66	7974.96
O15173	PGRC2_HUMAN	PGRMC2	30097.8	NA	26100.5	22539.1	25587.3	36591.1	NA	NA	25220	24328.2	40155.5	24297.8	28539.1	28167.9	27957.7	30924.8	26626.7	15107.6	17881.2	22094.4	36783.3	41247.7	27173.2	25445.4	NA	22826.7	25116.3	24492.1	15294.7	40688.4	24693.6	34030.8	NA	NA	NA	4719.22	NA	4808.85	NA	NA	2937.22	5100.09	NA	NA	NA	NA	NA
O15182	CETN3_HUMAN	CETN3	NA	NA	NA	NA	NA	NA	NA	NA	NA	NA	NA	NA	NA	NA	NA	NA	NA	NA	NA	NA	NA	NA	NA	NA	NA	NA	NA	NA	NA	NA	NA	NA	5636.65	NA	4084.91	6017.96	7747.07	5998.79	5147.88	NA	3704.32	5753.22	NA	7488.65	5840.96	5051.54	5795.11
O15211	RGL2_HUMAN	RGL2	NA	NA	5248.21	4986.69	NA	4996.21	NA	NA	2465.1	4088.54	3336.19	7136.58	NA	1223.93	NA	NA	NA	4102.39	5026.45	NA	2908.91	NA	4960.12	6417.94	NA	7819.36	9753.5	5375.55	8686.98	NA	5192.24	4252.19	1759.91	NA	1879.71	1892.33	2305.46	NA	2800.38	NA	2036.5	2917.44	NA	1818.69	7199.47	5022.73	2410.54
O15212	PFD6_HUMAN	PFDN6	75772.5	NA	38646.8	66271.3	46916	40070.3	NA	NA	70540.1	81027.3	16617.1	52966.6	65614.3	19523.2	55500.9	69246.9	104642	43865.1	60262.6	31124.3	46262.7	NA	57347.9	36348.5	82273.9	67167.4	57477.8	53253.9	39545.3	NA	36327	37424	41177.3	37628.7	29044.6	18221.4	33410.6	29672.2	52736.8	55849.4	33690.7	30842.9	38270.8	22207.8	26713.7	33558.9	28186
O15217	GSTA4_HUMAN	GSTA4	NA	NA	NA	NA	NA	NA	NA	NA	NA	NA	NA	NA	NA	NA	NA	NA	NA	NA	NA	NA	NA	NA	NA	NA	NA	NA	NA	NA	NA	NA	NA	NA	NA	NA	NA	3771.5	2888.71	3306.75	NA	NA	5793.29	4114.49	NA	2745.49	NA	NA	NA
O15228	GNPAT_HUMAN	GNPAT	21619.4	NA	27565.3	14644.1	24916.2	20688.3	NA	NA	NA	NA	17873.5	17987.4	20933.2	13004.5	17582.3	16126.5	19017	41234.4	11981.5	34324.8	26794.9	36204.9	17502.7	20834.6	16908.3	16446.3	24454.2	19836.6	30866	34222.1	44724.6	24345.3	5474.7	NA	6394.38	NA	6159.36	4642.05	4409.3	NA	3460.8	6783.32	NA	7027.71	4022.18	5605.91	6270.35
O15230	LAMA5_HUMAN	LAMA5	87510.3	60635.7	73593.2	60948.1	94913.6	68414.5	299012	212439	82653	78810.3	126047	63259.2	115918	98253.3	90642.9	93957.1	79062.3	64996.3	70045.1	71987.3	74150.7	84804.8	54664.1	77813.9	81405.7	87166.8	69892.5	72083.6	74734.1	86862.7	69435.3	76571.6	11073.6	34775.9	11198.1	18522.6	22704.2	10336.5	14670.4	69216.7	11518.2	16836.7	11957.4	16075.7	16462.2	14341.7	9517.71
O15235	RT12_HUMAN	MRPS12	NA	NA	NA	NA	NA	NA	NA	NA	NA	NA	NA	NA	NA	NA	NA	NA	NA	NA	NA	NA	NA	NA	NA	NA	NA	NA	NA	NA	NA	NA	NA	NA	6399.28	NA	10627.4	4116.72	9697.83	3952.11	NA	NA	4398.05	8026.31	NA	6535.06	7872.68	NA	NA
O15239	NDUA1_HUMAN	NDUFA1	166117	270251	378310	235026	342285	252486	33464	NA	178783	240629	82048.4	164893	181967	362050	306111	187770	299993	734377	418589	425318	382196	302756	417980	466536	158336	292645	580089	546873	605155	310803	586996	458585	NA	NA	NA	NA	NA	NA	NA	NA	NA	NA	NA	NA	NA	NA	NA
O15247	CLIC2_HUMAN	CLIC2	NA	NA	NA	NA	NA	15394.8	NA	NA	NA	NA	NA	NA	27473.7	NA	19099.6	NA	NA	NA	NA	NA	NA	NA	NA	NA	NA	NA	NA	NA	NA	NA	NA	NA	72112.6	48549.4	51998.1	49981.5	65851.6	56656.2	61046	222161	61501.1	57162	64984.3	60617.2	61156.3	57555.7	60411
O15254	ACOX3_HUMAN	ACOX3	NA	NA	NA	NA	NA	NA	NA	NA	5934.28	3810.6	NA	NA	NA	5569.68	NA	NA	NA	NA	NA	NA	NA	NA	NA	5704.74	NA	NA	NA	NA	NA	NA	NA	NA	5922.92	6945.86	7931.01	5700.06	5411.93	6494.44	9776.31	NA	6169.4	7638.65	7431.97	9756.91	6153.97	10072.1	8713.27
O15258	RER1_HUMAN	RER1	NA	NA	65205.8	37836.5	74350.5	57672	NA	NA	29777.2	26795.1	NA	36407.8	67963.4	25399	76101.1	NA	68218.1	NA	35564.2	58854.6	61276.5	52936.9	27469.4	34504	NA	39740.8	29127.2	NA	NA	NA	83732.9	55790.9	3102.79	NA	NA	3828.27	NA	1134.8	NA	NA	3480.18	NA	3084.19	1812.83	NA	NA	2551.41
O15260	SURF4_HUMAN	SURF4	NA	NA	NA	NA	NA	NA	NA	NA	NA	3125.79	NA	NA	NA	NA	NA	NA	NA	NA	NA	NA	NA	NA	4950.95	NA	NA	NA	NA	5137.71	NA	NA	NA	3648.75	4775.26	NA	4621.84	6587.77	3086.83	3750.44	4084.3	7060.04	5753.16	5246.92	3939.88	6382.88	3647.3	NA	4574.74
O15269	SPTC1_HUMAN	SPTLC1	24545.1	NA	26719.1	14453	14667	11182	NA	NA	16874	16912.7	12140.9	31163	24533.5	16377.5	19207.1	15568.3	9860.33	18563.8	5219.6	11693.9	7330.14	NA	25466.5	23593	20917.9	16043.3	11133.4	19681.4	NA	NA	13101.8	15147.3	NA	NA	NA	NA	NA	NA	NA	NA	NA	NA	NA	NA	NA	NA	NA
O15270	SPTC2_HUMAN	SPTLC2	1715.33	NA	3982.7	4722.95	NA	4440.21	NA	NA	4007.83	3719.65	NA	NA	5370.04	4521.86	NA	6160.01	NA	4671.94	4753.44	NA	4482.25	NA	3692.02	NA	NA	2489.75	3878.07	2688.2	5716.21	NA	3209.04	5749.93	NA	NA	NA	NA	NA	NA	NA	NA	NA	NA	NA	NA	NA	NA	NA
O15273	TELT_HUMAN	TCAP	1447430	1022680	1879070	2505130	1212220	1229420	1028580	1766410	1406460	1450470	850382	3340120	834415	1324540	2453700	1397680	2150860	1389400	1254430	1552890	1671380	1386370	891129	1384320	1431240	2234100	1087320	432630	1468580	843094	955918	1015330	174241	196647	601592	448127	409160	309932	326616	NA	251152	385331	435855	423113	210244	176590	489296
O15294	OGT1_HUMAN	OGT	NA	NA	NA	NA	NA	NA	NA	NA	NA	NA	NA	NA	NA	NA	NA	NA	NA	NA	NA	NA	NA	NA	NA	NA	NA	NA	NA	NA	21066.3	NA	NA	NA	26876.4	10606.2	24816.8	24387.1	25205.6	26265.1	20947.7	NA	27235.6	25994.7	19266.5	25303.9	21672.6	29835.1	25120.2
O15305	PMM2_HUMAN	PMM2	NA	NA	NA	NA	NA	NA	NA	NA	NA	NA	NA	NA	NA	248131	77585.3	NA	NA	NA	NA	NA	NA	NA	NA	NA	NA	NA	NA	NA	NA	NA	NA	NA	57818.2	40347.3	46920.7	99671.2	52942	72045.8	76301.4	164056	84133.3	55073.1	60587.9	49467.2	57919.9	57413.4	61817.8
O15321	TM9S1_HUMAN	TM9SF1	4478.13	NA	8831.75	NA	NA	NA	NA	NA	NA	NA	NA	NA	NA	NA	5521.41	NA	NA	NA	NA	NA	NA	NA	NA	NA	NA	NA	NA	NA	NA	NA	NA	NA	11037.2	33051.6	12194.1	7096.22	14691.3	NA	24292.9	140612	7226.14	11149.1	37627.8	NA	18799.8	NA	5123.56
O15327	INP4B_HUMAN	INPP4B	94895.2	NA	59750.9	208435	36866.3	31171.8	NA	NA	189412	31552.4	24108.4	33363.7	71069.9	36889.8	115887	25565.4	103141	37863.7	16472.4	NA	NA	50953.2	37133.3	32758.9	33797.5	48231.9	26168.3	64782.7	23020.7	NA	32849	95099.1	49975.8	6946.89	22620	36663.5	36811.2	60080.7	35774.8	32526.8	51022.1	28038.8	29989.4	35130.3	30075.4	46106.7	53051
O15344	TRI18_HUMAN	MID1	NA	NA	NA	NA	NA	NA	NA	NA	NA	NA	NA	NA	NA	NA	7781.4	NA	NA	NA	12270.1	NA	NA	NA	NA	NA	NA	NA	NA	NA	NA	NA	NA	4745.26	138547	NA	93570.3	139011	34371.2	160694	62525	31949.6	269798	61443.7	55573	36785.5	63912.3	14987.9	118155
O15347	HMGB3_HUMAN	HMGB3	NA	NA	NA	NA	NA	NA	NA	NA	NA	NA	NA	NA	NA	NA	NA	NA	NA	NA	NA	NA	NA	NA	NA	NA	NA	NA	NA	NA	NA	NA	NA	NA	14752.7	17637.3	10039.9	8755.73	NA	11708.3	6128.22	NA	13174.8	4996.17	NA	11471.7	6320.4	NA	11236.6
O15355	PPM1G_HUMAN	PPM1G	NA	NA	NA	NA	NA	14361.5	NA	NA	13861.1	NA	NA	NA	NA	NA	33241.1	30363.4	NA	NA	NA	NA	NA	NA	NA	NA	NA	NA	NA	3752.54	NA	NA	NA	NA	25964.3	17818	19899	20103	17876.4	22258.7	22713.8	37709.7	18966.8	20567.9	25318.4	17795.3	22611.1	19931	18558.2
O15357	SHIP2_HUMAN	INPPL1	36154.9	54651.2	39305.3	41605.2	41102	42534.1	50372.8	NA	26653.8	29993.8	24813.6	56384.8	36065.7	28319.8	35052.9	34534	36782	38474.3	27469.2	31353.2	35407.9	47026.7	34044.9	39492.7	63004	47455	38449.4	43929.6	38290.1	46339.9	43658	33067.1	17212.8	14758.4	18695	15341.2	19827.1	18896.9	13324.3	30578.3	18323.7	18020.9	20163.3	21051.9	15062	17706.4	16357.4
O15371	EIF3D_HUMAN	EIF3D	18924.8	NA	12916.9	NA	18490.4	3876.92	NA	NA	NA	9158.14	11942.9	NA	17282.2	18050.9	15673.6	NA	16449.4	NA	9078.3	NA	11374.5	NA	NA	NA	NA	NA	9842.13	12261.4	9349.53	NA	6411.88	9343.43	67101.5	46925.2	67335.8	62473	68796.2	71517.3	62616.2	111263	65344.2	74584.2	71655.9	75597.5	65771	87949	70349
O15372	EIF3H_HUMAN	EIF3H	NA	NA	35225.7	36609.6	26168.1	40058	NA	NA	28992.9	28307.4	NA	36734	47101.2	18701	29581.3	37142.5	NA	20996.3	23840.7	NA	23276.9	NA	38873.1	NA	38226.2	35950.1	21275.8	16533.1	26776.1	NA	27138	20912.8	39597.6	23287.7	38275.5	32756.3	30816.9	38005	37322.2	42945.5	35532.9	36984.2	37056.5	29503.5	34174.8	34872	41159.7
O15379	HDAC3_HUMAN	HDAC3	NA	NA	NA	NA	NA	NA	NA	NA	NA	NA	NA	NA	NA	NA	NA	NA	NA	NA	NA	NA	NA	NA	NA	NA	NA	NA	NA	NA	NA	NA	NA	NA	3457.19	NA	NA	2849.28	NA	NA	NA	NA	3806.5	3251.48	NA	NA	1200.31	2195.78	NA
O15382	BCAT2_HUMAN	BCAT2	NA	165620	91354	20583	196686	142852	NA	NA	15417	NA	NA	NA	83109.3	202895	NA	NA	138592	NA	37288.8	NA	166676	85260.9	7824.33	NA	NA	NA	NA	NA	80822.4	NA	95752	128511	260955	66869.4	276633	303852	257850	302787	267740	87539	165734	409032	193532	300978	280509	324399	324964
O15391	TYY2_HUMAN	YY2	NA	NA	NA	NA	NA	NA	NA	NA	NA	NA	NA	NA	NA	NA	NA	NA	NA	NA	NA	NA	NA	NA	NA	NA	NA	NA	NA	NA	NA	NA	NA	NA	3944.71	8603.03	NA	8714.52	14586.3	10772.6	3918.67	NA	14441.6	4268.73	NA	2613.97	NA	NA	NA
O15397	IPO8_HUMAN	IPO8	NA	NA	NA	NA	NA	NA	NA	NA	NA	NA	NA	NA	NA	NA	NA	NA	NA	NA	NA	NA	NA	NA	NA	NA	NA	NA	NA	NA	NA	NA	NA	NA	3677.02	NA	3890.68	NA	NA	3638.81	2425.82	NA	2721.3	1698.57	1417.47	NA	3020.97	NA	3118.7
O15400	STX7_HUMAN	STX7	66296.5	29054.5	51947.3	60087.7	55709.6	48321.6	292819	NA	82910.8	63748.4	82990.3	48736.4	70971.7	54755.8	74157.7	54775.6	43930.8	46684.4	57980.9	53919.9	51371	54829.5	52174.1	56200.4	59826.2	56818.9	56204.3	45783.9	63013.8	77769.9	51588.2	59410.8	28480.7	64679.4	32484.2	36780.8	29652	38656.4	44799.4	40096.3	31003.5	49668.2	47962.1	41705.9	61542.3	52213.9	32762.3
O15457	MSH4_HUMAN	MSH4	NA	NA	NA	NA	NA	NA	NA	NA	NA	NA	NA	NA	NA	NA	NA	NA	NA	NA	NA	NA	NA	NA	NA	NA	NA	NA	NA	NA	NA	NA	NA	NA	4197.99	NA	NA	4856.63	NA	5248.64	NA	NA	11608.9	NA	NA	NA	NA	NA	4583.69
O15460	P4HA2_HUMAN	P4HA2	NA	NA	20554	12680.1	15553.4	13320.3	NA	NA	14317.2	NA	14904	NA	19414.5	12671.4	15641	12007.2	13952.5	17673.5	7164.64	11638.3	13212.2	NA	NA	NA	NA	NA	NA	6880.79	12833.4	NA	9019.79	6577.68	5972.92	NA	10163.6	10065.1	6394.55	9953.17	9206.84	28057.9	8525.67	10085.7	8631.46	6430.89	16214.5	10975.9	4703.35
O15498	YKT6_HUMAN	YKT6	NA	NA	NA	NA	NA	NA	NA	NA	NA	NA	NA	NA	NA	NA	NA	NA	NA	NA	NA	NA	NA	NA	NA	NA	3269.55	NA	NA	NA	NA	NA	NA	NA	18500.6	12824	22257.8	12349.7	15317.3	17502.9	14880.9	19528	16982.1	14149.9	15764.8	12706.7	22199.6	24689.2	20474.8
O15511	ARPC5_HUMAN	ARPC5	NA	17603.6	8918.49	13362.7	NA	18989.3	NA	NA	20235.2	20651.5	17874.4	NA	24121.6	NA	17876.7	12712.7	14216.6	NA	10172.4	NA	8181.19	NA	NA	NA	NA	NA	NA	8874.41	9672.96	NA	13089.2	13069.7	53454	201359	76972.3	31599.4	109161	29086.7	82145.1	147902	43354.9	24748	49742	61749	62268.8	46858.6	66489.8
O15514	RPB4_HUMAN	POLR2D	NA	NA	NA	NA	NA	NA	NA	NA	NA	NA	NA	NA	NA	NA	NA	NA	NA	NA	NA	NA	NA	NA	NA	NA	NA	NA	NA	NA	NA	NA	NA	NA	3846.54	8123.83	7228.8	4809.81	3747.43	5129.98	6469.5	NA	4434.91	5242.91	NA	4204.56	4300.19	2464.82	4189.45
O15519	CFLAR_HUMAN	CFLAR	NA	NA	NA	NA	NA	NA	NA	NA	NA	NA	NA	NA	NA	NA	NA	NA	NA	NA	NA	NA	NA	NA	NA	NA	NA	NA	NA	NA	NA	NA	NA	NA	NA	NA	1156.66	NA	NA	NA	NA	NA	NA	NA	NA	2160.37	NA	NA	2185.07
O15523	DDX3Y_HUMAN	DDX3Y	NA	NA	NA	NA	12176.3	NA	NA	NA	NA	9738.18	NA	NA	13960.7	NA	NA	8067.98	NA	NA	NA	NA	NA	NA	NA	NA	NA	NA	NA	NA	NA	NA	NA	NA	NA	NA	12911.5	15999	19054.9	10854.9	19539.9	40198.2	18134.8	16516.9	16427.6	21225.8	9675.03	12576.5	12039.9
O15530	PDPK1_HUMAN	PDPK1	7092.44	NA	17838.9	18442.8	6588.46	18045.5	NA	NA	13607.6	13218.8	8434.54	25767.2	9297.2	NA	NA	28537.4	NA	16416	12811.6	NA	15784.3	15420.6	20013.2	11204.6	16190.6	14584.7	15927.5	27400.4	14332.7	19091.1	17809.4	16117.1	5927.26	2634.33	5521.17	3484.3	5296.98	4295.79	4188.85	3703.72	4600.39	4407.33	4516.98	4921.02	3991.99	6757.74	4547.06
O15533	TPSN_HUMAN	TAPBP	NA	31275.5	27467.6	16219.5	37182.8	19685.9	NA	NA	39457.8	34046.2	24095.1	NA	26049.9	12996.6	28288.1	NA	38894.3	21564.5	23565.1	40339.7	17328.7	27390	NA	NA	NA	NA	NA	12488.9	18591.5	25819.5	36134.8	20983.2	NA	NA	NA	NA	NA	NA	NA	NA	NA	NA	NA	NA	NA	NA	NA
O43143	DHX15_HUMAN	DHX15	66559.7	NA	23464.1	49400.7	88919.8	53130.8	NA	NA	38260.4	39537.3	51286.3	NA	62166.2	34194.4	34291.8	49308.9	54878	63099.9	30008	NA	29899.9	72561.7	NA	49003.1	111471	29075.3	40281.5	45729.2	34665.9	NA	61345.8	44915.1	46272.4	46941.6	48996.2	44117.8	47865.7	41135.4	40870.3	61626.5	41006.6	52081.1	44784.6	37405.2	43827.1	38851.6	43325.9
O43148	MCES_HUMAN	RNMT	NA	NA	NA	55083.3	44366.2	30586.2	NA	NA	NA	6132.05	NA	NA	NA	NA	NA	28913.5	NA	36984.3	35007.9	NA	NA	NA	NA	NA	NA	NA	NA	NA	NA	NA	NA	NA	23263	17177.1	23330.4	26597.1	27696	31000.3	30208.8	19634.6	22484.6	29771.3	21263.7	34624.3	33014.1	36500.1	27115.5
O43149	ZZEF1_HUMAN	ZZEF1	NA	NA	25246.5	NA	20254.2	NA	NA	NA	NA	NA	NA	NA	NA	NA	NA	32421.4	NA	13666	31894.9	NA	NA	NA	NA	NA	NA	NA	45533.6	9276.54	NA	NA	NA	NA	9522.13	8514.4	11346.8	11514	10726.4	9837.66	9166.82	16292.1	11370.6	10594.9	10374.8	9591.87	10835.3	9626.97	9297.84
O43150	ASAP2_HUMAN	ASAP2	NA	NA	3936.73	5455.88	2614.19	3361.94	NA	NA	6111.86	5149.7	NA	4088.11	NA	3105.42	NA	5616.6	NA	3621.64	2968.86	NA	2998.99	NA	3212.08	NA	NA	5271.5	5881.97	3868.69	5002.09	NA	3166.31	4701.29	2279.97	NA	NA	1484.56	2570.02	2080.3	1611.35	7691.12	3957.39	2999.48	2983.32	2457.49	2943.75	2355.81	1503.59
O43169	CYB5B_HUMAN	CYB5B	NA	12804.2	37504.3	NA	36297.2	15801.1	NA	51285.3	1121.43	NA	25174.6	NA	13825.1	22377.2	37672.2	NA	29279.3	25734	24908.8	NA	11368.4	NA	NA	30448.2	NA	NA	NA	4275.1	19428.8	NA	32639.1	34386.9	5718.22	5375.18	NA	10080	NA	NA	NA	NA	5911.83	NA	NA	2432.42	NA	NA	2206.18
O43172	PRP4_HUMAN	PRPF4	NA	NA	NA	NA	NA	NA	NA	NA	NA	NA	NA	NA	NA	NA	NA	NA	NA	NA	NA	NA	NA	NA	NA	NA	NA	NA	NA	NA	NA	NA	NA	NA	12740.8	12509.9	9807.1	10993.8	11650.3	10008	10954.8	15684.5	14452.7	10682.6	12677.3	9405.71	10298.6	9641.28	10834.5
O43175	SERA_HUMAN	PHGDH	27898.6	42570.1	28854.3	45471.2	30416.4	40276.9	NA	NA	41211.2	45972.2	46903.3	22205.9	40969.3	28366.8	48264.6	34510.5	12581.1	31353.4	33738.4	20872.5	31233.8	24481.6	24283.5	25480.7	38415.7	23698.1	30341.8	34550.8	34903.4	25047.4	27094.4	33764	37591.7	24451	49361.2	28641.5	30823	38321.7	51926	258865	43324.1	35566.7	52521.6	25532.5	49349.7	24009.3	31581.2
O43181	NDUS4_HUMAN	NDUFS4	140486	59173	93707.4	84850.5	132682	93122	45929.3	125345	134152	98838.4	126206	94216.2	74183.9	172931	120224	71691.1	91392.5	241662	132527	141852	197165	78051.7	189348	156710	199544	108159	128621	110167	132558	115141	109593	172972	442824	1227950	409904	407629	426379	388902	573851	47080	259011	437660	411467	434721	394375	248180	274963
O43182	RHG06_HUMAN	ARHGAP6	NA	NA	2533.49	3824.73	NA	7550.12	NA	NA	5515.93	NA	NA	NA	5357.21	NA	NA	NA	NA	NA	NA	NA	2435.98	NA	NA	NA	NA	NA	NA	NA	3293.33	NA	NA	NA	4904.36	NA	2664.41	5181.28	4449.89	6325.04	NA	19586.9	7013.03	6341.08	4710.69	4082.74	3568.44	5291.12	NA
O43236	SEPT4_HUMAN	SEPTIN4	NA	NA	NA	NA	NA	7723.63	NA	NA	NA	NA	5709.99	NA	2456.41	4411.5	NA	NA	NA	NA	NA	NA	NA	NA	NA	NA	NA	NA	NA	NA	NA	NA	NA	NA	4372.28	NA	5224	NA	3775.96	4446.31	NA	NA	6590.91	4169.67	NA	4241.22	3551.69	3604.95	6088.6
O43237	DC1L2_HUMAN	DYNC1LI2	52452.4	29212.9	56409.6	42855.7	48448	52682.7	175826	NA	39638.5	32740.8	41942.4	62685.7	57317.8	44456	38822.3	59161.8	31950.6	40953.1	33257.3	18613.2	36775.4	33074.8	46741.2	37084.3	58962.5	33203.2	54423.9	30846.6	56657.2	33902.6	35406.5	37606.9	18956.3	NA	17172.9	18056.2	20901.1	16220.8	21186.7	49561.2	21689.2	15657.3	22991.3	22349.3	17887.2	16591.1	13030.8
O43242	PSMD3_HUMAN	PSMD3	44613.1	34763.3	45054.8	64749.4	49501.9	51907.7	60676.6	NA	61158.3	52487.4	46140	29070.4	39599.2	37445.6	44594.7	59721.3	64229	49251.3	47350.7	54060.3	34992.9	28770.5	51864.7	33259.1	40010.1	39299.1	44952.7	34101.1	35967.3	NA	38070.6	36037.7	97129.6	79396.8	84981.5	64019.7	82239.3	81365.4	77912.5	55900.3	107354	77519.4	67726.9	54540.4	75232.1	74713.5	98795.9
O43252	PAPS1_HUMAN	PAPSS1	NA	NA	NA	NA	NA	NA	NA	NA	NA	NA	NA	NA	NA	NA	NA	NA	NA	NA	NA	NA	NA	NA	NA	NA	NA	NA	NA	NA	NA	NA	NA	NA	8609.32	21261.8	9359.88	7863.17	9759.42	12608.4	11805.3	32417.2	13502.1	10174.6	14241.5	7361.04	11565	6015.13	7459.11
O43264	ZW10_HUMAN	ZW10	14153.5	NA	5754.08	15337.8	6065.15	11802	NA	NA	11811.7	11614.7	7198.84	8731.38	11653.5	12956.5	9791.79	15546.7	NA	15532.1	14508.6	NA	11490.3	NA	12944.8	17124.8	13255.8	16690.4	NA	13471.3	11450.6	16557.3	11289.3	14961	3457.06	NA	NA	2468.4	2575.72	2649.93	NA	NA	NA	2318.85	NA	6011.48	2243.52	2956.47	NA
O43272	PROD_HUMAN	PRODH	9417.07	NA	12521	10520.3	NA	NA	NA	NA	4669.38	9082	8866.1	10609	10468.5	16655.1	NA	NA	19368.6	NA	12315.5	31078.3	18947.1	NA	11397.2	9884.52	10678	11623.4	12511.3	12482.2	11795.6	NA	NA	9104.87	3134.82	NA	4201.88	1818.01	1795.89	NA	NA	NA	2506.34	1836.96	NA	2164.28	2328.93	3795.45	2958.49
O43290	SNUT1_HUMAN	SART1	NA	NA	NA	NA	NA	32363.1	NA	NA	NA	NA	NA	NA	2686.89	NA	8202.43	NA	NA	NA	NA	NA	NA	NA	NA	NA	NA	NA	NA	NA	15265.2	58328.7	8951.21	NA	15763.9	25017.2	16044.3	18573.7	16049	14940.6	16263.1	47682.6	12897.7	15482.2	16873.4	15617.3	14188.2	15335.2	16758.2
O43292	GPAA1_HUMAN	GPAA1	18525.6	25870.3	53926.6	20508.4	40836.6	15726.1	NA	NA	24273.9	11253.8	18045.8	NA	NA	28176.7	32441.3	15208.7	35985.6	41863.7	31795.1	32141.3	27275.7	NA	32317.6	20626.6	NA	25974.3	18123.9	30172.2	24490.9	NA	20083.7	27943.4	NA	NA	NA	NA	NA	NA	NA	NA	NA	NA	NA	NA	NA	NA	NA
O43293	DAPK3_HUMAN	DAPK3	6224.6	NA	11695.2	13886.9	11453.8	14876.9	NA	NA	13983.6	9894.81	10404.4	15413.4	9309.29	13054.4	13694	10299.7	NA	11698.9	7919.95	NA	7609.88	NA	9084.73	7361.47	NA	9218.93	7829.26	9802.61	13906.2	NA	8701.48	9867.95	4286.57	NA	6228.65	NA	10267	4471.42	5489.34	NA	5832.48	NA	7499.8	5537.87	5591.05	15483.4	6901.39
O43294	TGFI1_HUMAN	TGFB1I1	NA	NA	NA	NA	NA	NA	NA	NA	14706.6	NA	16080.6	NA	12744.1	NA	NA	12996.5	NA	NA	NA	NA	NA	NA	14517.2	NA	NA	NA	NA	NA	NA	NA	NA	7081.68	33357	23253	25985.1	40583.6	41916	29723.1	41863.4	83637.4	43823.1	40341.5	51864.8	27439.9	40806.8	26358.9	32567.5
O43295	SRGP3_HUMAN	SRGAP3	NA	NA	17644.6	NA	NA	NA	NA	NA	NA	NA	NA	NA	NA	NA	NA	NA	NA	NA	NA	NA	NA	NA	NA	NA	NA	NA	NA	NA	NA	NA	NA	NA	NA	NA	NA	NA	NA	NA	NA	NA	NA	NA	NA	1863.94	NA	NA	NA
O43299	AP5Z1_HUMAN	AP5Z1	NA	NA	NA	NA	NA	NA	NA	NA	NA	NA	NA	NA	NA	NA	NA	NA	NA	NA	NA	NA	NA	NA	NA	NA	NA	NA	NA	NA	NA	NA	NA	NA	229376	522233	239654	232181	346129	296892	273799	209084	222556	177115	131875	271492	180778	224596	213773
O43301	HS12A_HUMAN	HSPA12A	52958.1	NA	24568.4	30353.2	21684.3	23864.2	251953	NA	30823.2	35880	48551.4	38722.6	28367	17300.8	24513.2	34606.4	35570.1	22286.5	26841.5	NA	24513.1	16517.4	34817.6	37727.1	64780.2	38213.6	24948.6	28603.8	30774.1	28402.9	45238.8	23652.2	26126.4	NA	25637.1	17403.7	26788.6	17541.7	28480.4	71105.5	27803.1	20945	31682.9	22842.5	30920.1	19943.8	21765.1
O43306	ADCY6_HUMAN	ADCY6	9138.88	NA	NA	5593.84	NA	12257.9	NA	NA	5437.36	5925.73	3672.88	8115.28	NA	3773.25	NA	7089.47	NA	3011.83	5544.96	NA	6955.49	NA	10713.9	6499.72	9624.83	7449.98	3994.91	5520.78	3810.61	NA	NA	24195	NA	NA	NA	NA	NA	NA	NA	NA	NA	NA	NA	NA	NA	NA	NA
O43310	CTIF_HUMAN	CTIF	NA	NA	NA	NA	NA	NA	NA	NA	NA	NA	NA	NA	NA	NA	NA	NA	NA	NA	NA	NA	NA	NA	NA	NA	NA	NA	NA	NA	NA	NA	NA	NA	17855.4	NA	14542.9	19041.8	18849.3	16076.5	12120.4	9813.75	19769.7	11365.3	12039.5	14422.9	14019.5	20859.1	12878.3
O43314	VIP2_HUMAN	PPIP5K2	18855.9	NA	28754.1	NA	13662.9	NA	NA	NA	13503.7	20578.7	NA	27862.6	NA	11482.7	NA	15114.3	NA	44198.1	13156.1	NA	16947.8	NA	18293.4	10535.1	26139.1	15171.7	35182.6	31365.3	NA	NA	27125.8	10941.6	4896	7977.42	8716.52	5939.32	5336.67	4812.44	5691.82	24346	6158.36	4311.86	5067.43	5565.17	6114.85	9630.36	4561.68
O43318	M3K7_HUMAN	MAP3K7	NA	NA	NA	NA	NA	798.618	NA	NA	NA	NA	NA	NA	NA	NA	NA	NA	NA	NA	NA	NA	NA	NA	NA	NA	NA	NA	NA	NA	NA	NA	NA	NA	4683.17	8573.36	3935.84	5397.84	3755.63	4689.13	4334.31	NA	4133.44	4231.95	5612.45	5283.36	2937.12	4294.96	3701.11
O43324	MCA3_HUMAN	EEF1E1	NA	NA	NA	NA	NA	NA	NA	NA	NA	NA	NA	NA	NA	NA	NA	NA	NA	NA	NA	NA	NA	NA	NA	NA	NA	NA	NA	NA	NA	NA	NA	NA	30296.9	3213.7	16824	20832	12777.1	23851.6	12270.3	NA	21888.9	14218.3	21929.7	12643.7	17580.8	17147.6	24177.2
O43325	LYRM1_HUMAN	LYRM1	43214.6	NA	29792.9	39252.2	33122.1	32694.2	NA	NA	44841.4	69572.5	36551.3	43938.1	54285.8	34746.7	25610.2	38170.4	38007	22040.6	32172.3	32337.5	37081.1	NA	56300.8	43960.4	53510.3	47070.5	45308.5	37943.8	23888.6	52016.9	32363.6	47735.4	24245.8	NA	14912.3	15624.2	17137.1	16237.1	12918.9	NA	17259.4	14313.8	11760.4	13103.1	18352.9	21535.3	22455.2
O43353	RIPK2_HUMAN	RIPK2	NA	NA	NA	NA	NA	NA	NA	NA	NA	NA	NA	NA	NA	NA	NA	NA	NA	NA	NA	NA	NA	NA	NA	NA	NA	NA	7993.46	NA	5954.42	NA	NA	NA	4367.83	3855.08	2617.6	4864.44	5407.53	5431.21	3862.3	11265	5827.65	6688.94	NA	6559.22	4725.53	4853.47	4582.62
O43379	WDR62_HUMAN	WDR62	NA	NA	NA	NA	NA	NA	NA	NA	NA	NA	NA	NA	NA	NA	NA	NA	NA	NA	NA	NA	NA	NA	NA	NA	NA	NA	NA	NA	NA	NA	NA	NA	NA	NA	889.189	NA	NA	1194.91	NA	NA	NA	1618.33	NA	1594.35	NA	NA	NA
O43390	HNRPR_HUMAN	HNRNPR	25233.5	37687	45100.2	32378.7	26010.9	61977.6	NA	NA	34209.6	25510.5	22674.9	24767.6	65020.5	32006.6	73770	31641.7	42604.7	9477.79	58331.8	NA	29942.5	18989.9	23919.1	16241.3	28605.3	10257	16104.8	17245.2	28362.6	NA	43100.9	32702.8	149796	79241.7	130356	127421	114222	165056	166721	468793	154384	140004	148461	102460	140336	124494	156834
O43395	PRPF3_HUMAN	PRPF3	NA	NA	NA	NA	NA	NA	NA	NA	NA	NA	NA	NA	NA	NA	NA	NA	NA	NA	NA	NA	NA	NA	NA	NA	NA	NA	NA	NA	NA	NA	NA	NA	2654.5	NA	3580.89	5654.47	3023.79	4497.51	4683.2	16545.1	4130.2	4664.68	5924.27	3611.44	2448.54	5067.78	3949.53
O43396	TXNL1_HUMAN	TXNL1	19192.4	64680.9	31744.7	35703.6	23099	40305.9	37703	NA	33238.4	20393	19454.4	24876.6	24075	21216.5	47606.2	32648.6	33684	34544.6	32814.2	24304.4	26280.8	24359.6	20775.7	25977.4	26603.6	19579.2	16983.5	19354.6	42781.2	24347.2	29907.4	26895.9	149027	125262	141183	169193	131690	191748	139843	112172	161832	173912	125808	140980	174980	155849	127172
O43399	TPD54_HUMAN	TPD52L2	11030.6	NA	7787.42	9439.95	6739.99	24113.7	NA	NA	15723.7	24224.7	11306	13150.8	21248.1	9156.61	25689.5	15430.7	NA	10015.2	19979.1	NA	13866.8	10246	26038.6	14019.8	15471.4	15526.9	10667.5	18212.5	12513.7	NA	11881.5	19515.6	184869	136723	166561	189154	194653	130251	183683	222845	200732	185535	163912	123748	185015	189031	160277
O43402	EMC8_HUMAN	EMC8	45890.1	58855	53483.7	41186.6	43597.2	43611.5	NA	NA	35799.6	29951.3	53555.3	51526.5	47630.6	44886	53279.7	38334.5	52285.7	38614.8	40946.1	58130.1	50790.6	47907	42788.3	39427.5	53028.5	31068.9	27649	37755.3	38729.9	40643.5	44984.5	44886.7	8942.24	NA	NA	9668.14	NA	6945.61	7830.69	NA	6855.39	6383.12	NA	7220.57	NA	NA	NA
O43414	ERI3_HUMAN	ERI3	NA	NA	NA	NA	NA	NA	NA	NA	NA	NA	NA	NA	NA	26065.5	NA	NA	NA	NA	40290.4	NA	NA	NA	NA	NA	NA	NA	NA	26254.4	NA	NA	NA	43612	38802.6	41056.7	36133.5	21516.1	35207.9	30890	34172.1	NA	37883.7	48201.3	34088.8	43053.5	39020.5	20350.2	28769.1
O43426	SYNJ1_HUMAN	SYNJ1	NA	NA	NA	NA	NA	2933.57	NA	NA	17245.3	12959.4	11942.6	NA	NA	NA	NA	NA	NA	NA	6543.8	NA	NA	NA	NA	NA	NA	15641.5	NA	NA	NA	18359.4	NA	6845.63	5546.93	2016.57	4508.65	5562.18	8221.85	6088.1	6141.47	12035.6	7208.48	6408.29	3635.88	7442.3	5390.18	8726.26	6545.87
O43427	FIBP_HUMAN	FIBP	NA	NA	NA	NA	NA	NA	NA	NA	NA	NA	NA	NA	NA	NA	NA	NA	NA	NA	NA	NA	NA	NA	NA	NA	NA	NA	NA	NA	NA	NA	NA	NA	3636.16	3658.3	3588.96	3907.11	3017.19	3110.6	3607.79	4597.81	2520.04	6235.82	NA	4191.08	3116.8	NA	3772.78
O43432	IF4G3_HUMAN	EIF4G3	12138.6	NA	17453.6	18747	NA	20916.8	NA	NA	19813.1	18221.8	16153.6	14285.4	20932.7	14913.8	NA	19469.9	NA	24902.6	14504.4	29531.5	10822.5	20217.6	11319.7	NA	NA	NA	9824.28	12439.6	13249.5	NA	NA	9289.41	13265.4	NA	13238.6	10254.4	11875.9	10666.6	12047.1	28747.9	12867.3	12693.5	15032.9	8262.78	11395.5	12449.3	12856
O43447	PPIH_HUMAN	PPIH	NA	NA	NA	NA	NA	NA	NA	NA	NA	NA	NA	NA	NA	NA	43923.2	NA	NA	NA	NA	NA	NA	NA	NA	NA	NA	NA	NA	12318.5	NA	NA	38215.5	NA	60731	36217.3	52306.1	50661.7	62799.6	56250.4	65387.4	71172.8	66438	45596.4	43321.1	55817.1	54505.6	53458.4	62212
O43464	HTRA2_HUMAN	HTRA2	97361.3	68409.8	80468.9	95370.7	80210.3	94863.4	NA	58485.6	83171.5	112377	65159	67386.8	97038.2	82162.5	60549.6	116289	85519.3	88711.1	92380.9	89870.3	139195	76272.8	131860	112328	103985	109272	132662	147926	80303.6	83820.2	107780	102446	43397.2	43137	32567.7	41348.4	40580.9	35810.8	37830.4	17884.1	28814.4	38461.8	36623.3	25247.7	32473	35374.1	25277
O43488	ARK72_HUMAN	AKR7A2	NA	NA	NA	78112.1	NA	47628.1	NA	NA	44975.7	9300.02	33199.8	NA	5309.38	NA	4016.2	91685.4	NA	NA	NA	NA	NA	NA	78497.4	63833.2	7573.55	54962.6	NA	NA	NA	NA	41015.2	62770.6	190720	112511	108199	85914.4	156129	132046	184029	220404	144339	114806	123390	171706	178035	148742	133714
O43491	E41L2_HUMAN	EPB41L2	145393	157130	156800	147435	170004	113612	1354560	NA	121201	85912.8	146511	137273	151995	85129.3	112872	167045	106694	156620	98687.6	169845	103884	131967	114898	168797	195325	157921	193373	109772	159183	189727	134351	96288.4	72238.3	45100.4	62684.4	60840.3	63595.6	64334	79146.7	352690	94760.9	66415.3	100400	51307.6	104357	51663.1	58096.4
O43493	TGON2_HUMAN	TGOLN2	20807.2	NA	26698.6	26913.7	13983.5	23804.9	NA	NA	24048.2	20402.1	25736.5	16586.9	21719.1	22927.7	NA	25329.1	17760.2	21836.9	18206.1	17725.1	26533.4	24659.2	24664.8	30125.7	22945.3	25336.2	22929.5	19278.7	19383.1	18765.7	17320.2	20991.5	458.438	NA	NA	NA	NA	7083.81	NA	NA	4184.53	NA	NA	NA	NA	NA	NA
O43504	LTOR5_HUMAN	LAMTOR5	25648	15463.6	30164	21168.8	19683.5	22176.2	NA	NA	26420.8	30160.4	24793.4	28944.3	33672.7	20823.7	15821.9	13061	27003.4	29629.4	30946.1	22729.6	17778.6	23098.9	25280.3	28326.4	31037.4	22969.5	34862.1	40564.4	34330.5	22890.4	16720.9	13751.4	29403.3	19880.5	30801.7	56611.1	31652.3	52352	45957.1	111946	36855.6	39010.8	39313.5	48505.5	42103.4	33997.6	29391.4
O43516	WIPF1_HUMAN	WIPF1	10395.7	13081.7	11916.9	7805.04	8784.8	15394.6	NA	NA	14611.5	9094.75	14745.3	12798.2	13655.9	7529.82	10106.6	16890.1	NA	10707.6	5297.79	NA	8460.07	NA	10196.5	9251.15	13463.8	7695.46	11804.1	6574.17	10510.2	NA	11743.6	9064.82	6439.85	15480.2	6497.09	5495.36	8492.86	2878.16	10056.1	57945.8	4792.95	6317.63	11779.9	4414.23	7511.15	NA	5628.12
O43524	FOXO3_HUMAN	FOXO3	NA	NA	NA	NA	NA	NA	NA	NA	NA	NA	NA	NA	NA	NA	NA	NA	NA	NA	NA	NA	NA	NA	NA	NA	NA	NA	NA	NA	NA	NA	NA	NA	NA	NA	NA	560.749	628.262	747.383	NA	NA	441.119	716.458	NA	796.079	NA	194.309	424.656
O43556	SGCE_HUMAN	SGCE	78901.4	NA	55316.7	48322.3	69838.7	59068.6	114384	NA	66557.8	43209.9	81936.8	60913.9	40566.5	39989.5	73386.3	57447	50033.5	33170.7	19568.7	36208	41474.3	97750.1	64694.8	72084.6	54387.3	61742.7	36626	52922.3	55992.1	NA	49344.8	48073.6	21825.4	13759.8	13309.3	16990.6	22872.3	18142.8	17808.9	44082.6	21871.8	14270.1	17412.1	17866.3	22133.3	18928.6	16511.4
O43583	DENR_HUMAN	DENR	157339	46347.3	169658	199068	87352.4	235336	221595	NA	196070	125885	95719.9	146508	139403	106918	60868.1	242840	175745	155994	86634.9	123280	127500	182340	208069	290872	233772	168609	244383	118266	129684	181783	186345	32156	20767.9	12550.4	24311.7	21387.7	17744.9	9883.6	24791	41579	11518.6	15998	16470.2	17158	18780.7	14193.3	28556.7
O43592	XPOT_HUMAN	XPOT	NA	NA	NA	NA	NA	10754.6	NA	NA	NA	NA	NA	NA	NA	NA	NA	NA	NA	NA	NA	NA	NA	NA	NA	NA	NA	NA	NA	NA	NA	NA	NA	NA	27335.8	21619.7	27559.5	23898.2	21097.2	24826.4	19182.4	NA	34413.4	21048.9	24668.9	20356.3	21270.8	23880.3	25856.3
O43598	DNPH1_HUMAN	DNPH1	9563.13	NA	NA	20043.9	NA	17257.9	NA	NA	10139.5	NA	NA	13646.2	16408.4	2524.65	34562.4	14372.2	NA	NA	21713.7	NA	NA	NA	NA	NA	20809.5	13439.8	6565.02	NA	10879.7	NA	16405.6	17181.8	53446	59269.2	42449.7	36986.7	40081.2	28188.7	68530.9	58649.2	57903.7	31424.4	55440.3	51738.3	64101.7	37421.8	52491.1
O43615	TIM44_HUMAN	TIMM44	74917.2	128677	105709	84323.9	65692.4	80261.7	NA	122710	88762.1	100420	77235.6	52806.9	78494.9	60969.6	66200.3	58519.3	100970	64808.2	63598.6	109107	86346.4	50641.9	71920.8	65611.6	78724.9	78975.5	69151.3	68937.2	63179.8	95978.1	48963.7	73002.9	60032.8	31881.2	55876.4	39669.1	92904.6	41535.4	50943.4	62007.3	50129	61828.1	77575.2	27542.1	64551.3	61874.3	72806.6
O43617	TPPC3_HUMAN	TRAPPC3	38395.2	47382.6	26886.6	79189.8	31800.3	38859	39007.9	NA	44753.6	42048.4	29206	44460.4	46000.4	18865.1	30966.8	59385.2	42657.9	51591.1	49883.5	26165.4	35354	31160.7	42478.4	35069.3	53447.1	50248.9	46336.5	55445.1	48369.1	57876.9	33290.4	31892.1	67381.2	37166	63386.5	58058.6	51721.3	59646.1	63373	31739.7	53550.4	48435.2	50945.1	57935.2	59419.3	49950.8	71219.4
O43633	CHM2A_HUMAN	CHMP2A	31243.4	62515.9	39293.2	55509.6	55540.2	68707.9	NA	NA	36988.8	44247.5	32547.9	45836.8	48986.9	48216	47770	56041.7	88167.9	67757.6	52425.9	55209.9	44406.4	44958.3	53459.8	56884.8	48350.1	36770.6	65636.7	53899.3	50541.4	102183	61853.8	55970.7	17466.1	13314.6	9712.76	12483.9	19879.5	13166.7	8112.63	45847.3	8993.76	24394.9	28884	17374.2	27194.3	22303.4	13459.7
O43639	NCK2_HUMAN	NCK2	NA	NA	NA	NA	NA	8837.56	NA	NA	17477.2	8626.49	14671	NA	13681.1	NA	NA	NA	NA	9251.69	NA	NA	8464.06	NA	1386.35	NA	NA	NA	NA	NA	NA	NA	NA	9984.29	14430.7	9721.2	17790.8	21135.9	28518.1	18451.9	26596.3	39397.6	22290.5	21684.5	23246.9	25414.7	19813.2	16900.8	16369.4
O43660	PLRG1_HUMAN	PLRG1	NA	NA	2067.6	2983.76	1565.63	4732.24	NA	NA	3424.81	2379.67	2067.38	NA	2116.46	3499.62	NA	4238.18	NA	2480.85	NA	NA	1270.41	NA	2005.03	3887.15	NA	2227.03	3101.09	NA	1794.55	NA	2469.33	2613.32	1636.1	NA	NA	2464.7	2691.29	3812.13	1221.38	NA	3112.02	2857.91	965.219	2839.66	2415.51	2011.94	1417.01
O43665	RGS10_HUMAN	RGS10	NA	NA	NA	NA	NA	NA	NA	NA	NA	NA	NA	NA	NA	NA	NA	NA	NA	NA	NA	NA	NA	NA	NA	NA	NA	NA	NA	NA	NA	NA	NA	NA	6661.34	32831.9	9276.5	11572.4	11309.9	8556.74	6489.23	17772.1	11035.2	10769.9	10772.1	7152.71	14084.4	7267.49	4365.93
O43670	ZN207_HUMAN	ZNF207	NA	NA	28877.1	34331.6	22447.3	43012.8	NA	NA	13636.5	NA	13050.2	NA	NA	16877.8	40490.2	38083.7	38943.9	20142.6	11614	NA	NA	NA	NA	NA	NA	NA	27791.5	11984.2	30582.3	NA	15273.8	21699	24741.4	30509.6	22688.6	24151	29763.1	12962.9	26416.2	45098.6	19428.2	18408.9	29281.5	23589.2	17334.6	16134.9	24508.2
O43674	NDUB5_HUMAN	NDUFB5	1020890	620803	836048	788430	748256	655490	679068	NA	694955	1131430	703212	631921	811831	961332	751656	523200	811147	1064730	1088140	1124740	919729	972167	977819	1021210	1055730	1128330	1001900	1100540	1224200	1428580	1018320	1237910	NA	345112	NA	NA	955334	NA	NA	NA	NA	NA	NA	172438	NA	NA	NA
O43676	NDUB3_HUMAN	NDUFB3	32122.1	40979.2	64519.4	52025.1	79001	78697.8	NA	NA	76978.7	113822	93476.3	75035.6	93960.5	130410	71971.8	53476.6	90016.3	97323.4	117647	112711	104038	45116.2	77509.6	66401	49702.1	82503.4	85243.4	82450.6	84663.1	96685.9	99827.3	123329	4964.62	31412.6	1458.06	2531.86	3299.11	2583.8	NA	NA	5143.81	2549.82	NA	5491.45	2320.69	NA	2215.41
O43678	NDUA2_HUMAN	NDUFA2	1024710	545210	357341	527751	340989	594506	206825	2064610	768836	537388	748061	455781	502473	733992	433185	574221	600054	717216	850869	675762	949374	441016	690609	502655	1222750	424796	533727	639503	559623	882567	432065	495625	950945	2366370	1184890	578787	672222	725474	1267550	232164	597662	821597	544294	492300	1390170	1672740	1231430
O43681	GET3_HUMAN	GET3	31656	35842	13774.2	22473.1	21479.2	30259.5	NA	NA	28896.4	28197.4	27207.2	22755.9	19382.4	36046.5	26672.5	15083.6	40671.6	NA	28881.1	NA	18889.9	NA	19007.2	13894.7	33819.1	17384.3	21292.3	18614.4	9880.4	NA	15462.9	19899.8	55880.5	81070.6	62591.2	51128.5	50245	59052	43660.1	62757.3	43995.4	56361.4	62290.5	41974.6	53443.5	67175.4	70154.7
O43684	BUB3_HUMAN	BUB3	NA	44725.6	12657.7	23217.5	20193	15990.8	NA	NA	20003.3	NA	22063.4	21697	16924.4	NA	29094.8	27940.1	23579.6	17476.7	NA	NA	NA	26000.3	NA	NA	13539.9	NA	NA	11633.1	NA	33932.1	12865.2	NA	22818.9	23511.4	19795	15941.9	25664.6	17432.1	20556.8	23783.2	20020.1	13958.4	18311.4	27186.8	16950.8	13338	24077.4
O43707	ACTN4_HUMAN	ACTN4	653860	537032	578518	1080900	772947	558082	834091	1050500	903970	452847	611630	611890	484978	403709	559305	584349	523236	511269	298710	201304	268942	434704	375107	706596	662687	555914	718218	332975	371463	280758	317776	353251	1021620	1456970	846788	1085740	780476	1096890	1248510	569232	2028380	1085280	2529070	494302	833801	330095	1042500
O43708	MAAI_HUMAN	GSTZ1	NA	NA	NA	NA	NA	NA	NA	NA	NA	NA	NA	NA	NA	NA	NA	NA	NA	NA	NA	NA	8985.55	NA	NA	NA	33535.9	NA	NA	NA	NA	NA	NA	NA	58651.6	32831.2	43325.7	45138.9	81296.5	52386.6	95030.6	21165.5	42773.3	44443.3	20144.3	43209.8	33775.4	71574.4	56760.4
O43709	BUD23_HUMAN	BUD23	NA	NA	NA	NA	NA	NA	NA	NA	NA	NA	NA	NA	NA	NA	NA	NA	NA	NA	NA	NA	NA	NA	NA	NA	NA	NA	NA	NA	NA	NA	NA	NA	10847.7	NA	8452.22	13994.3	7913.31	6405.58	12157.3	NA	7138.52	9124.51	NA	9349.75	10425.1	7257.82	6538.58
O43715	TRIA1_HUMAN	TRIAP1	NA	NA	NA	NA	NA	NA	NA	NA	NA	NA	NA	NA	NA	NA	NA	NA	NA	NA	NA	NA	NA	NA	NA	NA	NA	NA	NA	NA	NA	NA	NA	NA	15060.9	23889.9	14111.2	18367	16465.3	13897.3	14509.3	NA	12386.4	16572.7	15813.4	12217	12631.5	19233.7	14734.6
O43716	GATC_HUMAN	GATC	NA	22953.7	5589.29	5480.29	5382.44	2953.08	NA	NA	8662.87	6706.31	7653.17	6836.61	5791.15	3728.84	7125.2	5175.36	7242.95	9252.84	5096.22	NA	6695.34	NA	6526.75	8782.58	6381.02	9841.07	5194.58	7778.05	6230.31	NA	NA	5510.9	26521.9	8972.94	24627.4	29689.2	21144.1	26101.8	29079.7	NA	19324	30929.5	16342.7	23201.2	34463	23269.5	27428.3
O43719	HTSF1_HUMAN	HTATSF1	17020.9	81109.5	66936.4	52172.1	49457.7	64374.5	108433	NA	43566.3	50498.3	NA	57171.6	39983.1	41330.8	87222.7	94932.7	NA	71403.9	32131.3	84063.7	30321.1	45995.4	37155.4	34414.2	33898.7	35293.3	64021.8	47108.5	70785.6	69293.2	53371.6	45708.3	18220.4	10518.9	15307.8	20534.2	14976.7	16978.7	15208	66623.6	16958.3	18484.2	17156.2	10878.9	16152.8	13815.2	15757
O43739	CYH3_HUMAN	CYTH3	NA	NA	NA	NA	NA	NA	NA	NA	NA	NA	NA	NA	NA	NA	NA	NA	NA	NA	NA	NA	NA	NA	NA	NA	NA	NA	NA	NA	NA	NA	NA	NA	10779.2	NA	11158.6	10860.9	11363.1	12943.5	13787.6	38376.7	11338.6	9884.47	22195.6	10950	11934.9	10791.6	11762.6
O43741	AAKB2_HUMAN	PRKAB2	149742	85217.6	44513.9	194162	108640	73575	NA	NA	193869	100688	86183.6	275276	58493.8	38090	57950.9	149188	84845.9	105288	112556	86433.2	62314.5	103979	113224	142876	159714	132721	132616	88451.5	109235	161317	120145	105747	18514.5	7067.94	12804.7	16664.4	12678.5	14420.9	14161.8	NA	22265.1	15047	16067.9	12503.1	10866.8	8068.12	19458.6
O43747	AP1G1_HUMAN	AP1G1	25017.3	NA	17456	19233	NA	19077.4	NA	NA	23795.4	14764.3	31339.8	NA	14318.7	22025.4	21574.6	10425.7	NA	NA	6416.79	NA	NA	NA	19786.6	NA	NA	21883.4	NA	NA	17370.4	NA	NA	NA	16418.3	11737	14810.9	6085.23	6567.38	7152.69	9762.63	NA	10441.7	7317.02	10993.6	5547.01	8499.64	12123.2	12878.3
O43759	SNG1_HUMAN	SYNGR1	26543.6	NA	34198.3	13577.3	22542	14183.1	NA	NA	9380.06	13444.1	14892	NA	16307.7	NA	NA	11131.6	NA	32446.6	NA	NA	17178.5	NA	27295.9	17928	32564.2	12614	30058.9	13602.2	27149.9	26756.2	24046.9	20215	NA	NA	NA	NA	NA	NA	NA	NA	NA	NA	NA	NA	NA	NA	NA
O43765	SGTA_HUMAN	SGTA	10227.3	41898.3	10701	17149.2	14112.6	13435.5	195697	NA	22487.6	13141.5	21329.5	35059.6	8613.19	8213.7	26366.8	12345.3	20484.4	19822	15414	9662.68	31610.2	26984.3	9501.42	8379.03	26915.8	16674.2	13592.8	20220.2	19402.1	NA	17886.6	10361.5	91654.3	60644.8	77199.1	87986.4	80414.4	98243.8	77637.9	68492.5	88788.4	77630	63292.1	117067	85697.8	98578.2	92131.6
O43766	LIAS_HUMAN	LIAS	42439.6	NA	NA	NA	NA	24321.5	NA	NA	8846.37	11219.5	34333.8	NA	32663.1	4807.94	28326.9	NA	NA	NA	23179.2	NA	37624.5	NA	8127.44	NA	NA	NA	8646.83	7514.2	NA	NA	NA	14473	12023.6	11496.3	11338.3	13491.8	9451.72	11678.2	10033.7	NA	9327.4	14155.9	9719.29	13011.6	14869.3	10444	11013
O43768	ENSA_HUMAN	ENSA	NA	NA	52343.2	39986.1	NA	NA	NA	NA	49265.3	NA	2812.56	NA	36513.2	22480.9	12138.7	45049.3	NA	48472.2	NA	NA	NA	NA	36838.3	54527.8	51147.6	56532.9	59082.9	43729.5	NA	NA	12966.7	8776.67	28111.3	17964.9	19604.6	39174.9	27636.2	24400.5	18650.2	11463.7	30661.8	22460.8	27471.2	32263.6	16254.6	20468.5	21288.4
O43772	MCAT_HUMAN	SLC25A20	NA	47277.8	NA	13717.5	20159	13397.6	NA	NA	17605.9	15674.7	16924.1	NA	13631.6	24507.6	NA	15657.3	NA	7577.97	20005.4	20838.1	18744.7	14111.4	11380.8	19576.6	15115.8	12344.8	20969.4	14292.1	12728.3	16733	11158	12875.3	NA	NA	NA	NA	NA	NA	NA	NA	NA	NA	NA	6546.96	NA	NA	NA
O43776	SYNC_HUMAN	NARS1	40751.6	56934.9	43877.3	55522.3	NA	34464.3	NA	NA	62841.8	49705.5	36933.6	NA	NA	18775.3	49723.9	65910.6	45410.6	NA	33177.7	NA	NA	NA	NA	NA	74986.8	NA	19256.7	92610.2	10026.5	NA	22312.4	50396	88954.8	38388.1	95749.4	103665	89102.6	89828.7	82598.4	73372.9	94855	90575.6	64861.3	116327	77169.1	71104.3	114645
O43795	MYO1B_HUMAN	MYO1B	115111	136150	149760	140161	94530.8	109678	NA	202887	162109	121160	119510	186189	159857	58041.1	155272	132918	80494.9	166722	147061	336126	106162	64897.4	125819	119825	152179	138652	123784	128124	150947	124843	136961	114628	18949.9	NA	16597.6	23172.8	17857.8	7049.17	8947.14	55956.9	21333.3	20864.4	18065.7	20261.1	25911.9	15353.8	25747.6
O43805	SSNA1_HUMAN	SSNA1	NA	NA	NA	NA	NA	NA	NA	NA	NA	NA	NA	NA	NA	NA	NA	NA	NA	NA	NA	NA	NA	NA	NA	NA	NA	NA	NA	NA	NA	NA	NA	NA	3445.39	10325	3358.04	NA	5535.06	NA	5117.17	73019	NA	NA	3943.25	6588.15	9062.12	11548.1	3778.11
O43809	CPSF5_HUMAN	NUDT21	NA	NA	NA	NA	NA	NA	NA	NA	NA	NA	NA	NA	NA	NA	17200	NA	NA	NA	NA	NA	NA	NA	NA	NA	NA	NA	NA	NA	NA	NA	NA	NA	22109.9	33407.2	36391.5	35628.6	35040.4	33260.1	29207.6	33526.1	27051.6	37933.9	39636.8	48547	23377.3	7627.71	30303.7
O43813	LANC1_HUMAN	LANCL1	202686	70819.7	88413.7	58996.6	72222.2	52443.9	NA	NA	66531.8	90493.8	124269	111603	43311.6	52016	115879	84519.5	84333.8	45350.5	70926.6	68767.3	31927.3	91589.3	61433.3	100351	62204.1	81290.6	137899	88776.7	49380.4	58836.6	79871.8	80757.5	118139	96525	127589	114528	123382	91267.5	96133.1	58538.6	86178.5	104550	83898.5	123132	125572	121584	130298
O43815	STRN_HUMAN	STRN	65645.4	57250.3	57477.1	63339.3	46698.1	79843.5	110051	85392.5	61735	52019.4	53631.2	113108	74095	69987.8	61103.7	107344	58678	55185.4	48147.2	70823.5	67722.3	73781.8	71843.1	51416.1	64329	55212.7	51518.5	31271.2	68738	55236.7	71485.2	60398.5	47228.4	37434.3	71127.1	75561.8	57174.9	68582.3	77717.4	80004.5	55004.4	62938.8	55456.2	64346.2	60764.9	45431.1	63580.7
O43818	U3IP2_HUMAN	RRP9	14621	NA	NA	NA	NA	NA	NA	NA	NA	NA	NA	NA	NA	NA	NA	NA	NA	NA	NA	NA	NA	NA	NA	NA	NA	NA	NA	NA	NA	NA	NA	NA	4546.24	NA	6213.9	5858.16	9130.38	6215.81	5604.86	46182.1	7264.28	4543.74	6353.33	7704.52	4844.16	NA	3989.97
O43819	SCO2_HUMAN	SCO2	101296	74793.4	142758	72812.6	94569.9	63138.6	318498	NA	55595	88027.2	77904.8	58872.2	98473.8	87724.6	94920.2	119942	96208.9	168867	128994	140610	161597	158822	152561	129808	56771.7	127917	179157	132114	120904	140027	174708	111409	NA	NA	NA	NA	NA	NA	16001.8	NA	NA	NA	NA	NA	NA	NA	NA
O43822	CF410_HUMAN	CFAP410	NA	NA	NA	NA	NA	13644	NA	NA	NA	NA	NA	NA	NA	NA	NA	NA	NA	NA	NA	NA	NA	NA	NA	NA	NA	NA	NA	NA	NA	NA	NA	NA	1830.14	NA	NA	1980.98	NA	4062.26	NA	3641.36	3703.45	3419.28	2353.92	1909.32	3572.51	NA	NA
O43823	AKAP8_HUMAN	AKAP8	NA	NA	NA	NA	NA	NA	NA	NA	NA	NA	NA	NA	NA	NA	NA	NA	NA	NA	NA	NA	NA	NA	NA	NA	NA	NA	NA	NA	NA	NA	NA	NA	2658.7	NA	NA	NA	NA	1504.31	NA	NA	2728.7	NA	NA	NA	NA	NA	2876.89
O43837	IDH3B_HUMAN	IDH3B	184375	157449	219986	171949	228335	135123	NA	175491	233068	238322	157220	171609	103627	109133	242850	96087.4	297106	195006	138164	138339	121095	137283	113882	141173	139778	139507	162540	193777	175000	130866	159130	153409	166679	27558.2	120049	95789.9	93320.8	130549	78914.2	361999	100342	176515	84363.6	80574.8	115564	141360	155366
O43847	NRDC_HUMAN	NRDC	NA	NA	NA	NA	NA	NA	NA	NA	NA	NA	NA	NA	NA	NA	32096.5	NA	NA	NA	13951.3	NA	NA	NA	NA	NA	NA	NA	NA	NA	NA	NA	23191.5	NA	21028.2	27283.9	21976	22521.2	14668.4	22891.5	17154.7	NA	20739.1	22302.2	19306.8	20326.5	17161.1	16026.6	18387.4
O43852	CALU_HUMAN	CALU	45408	76249.4	176994	57578.8	95465.4	99712.8	NA	NA	132706	84996	135957	56990.4	89781.1	115850	158822	93853.4	79551.1	123854	111134	102371	109859	118980	55986.9	88592.5	45613.6	60627.8	96320.8	58230.5	111573	131049	74305.7	125793	183435	207937	204913	307088	151998	247307	202787	176611	224945	195844	227752	169455	148686	131339	152125
O43854	EDIL3_HUMAN	EDIL3	NA	NA	NA	NA	NA	4118.35	NA	NA	NA	NA	9503.62	7081.7	11129.5	7211.53	NA	6812.47	NA	NA	NA	NA	2775.73	11601.7	6945.47	9459.34	NA	6594.92	NA	NA	NA	NA	NA	NA	NA	NA	NA	NA	NA	NA	NA	24675.1	NA	NA	NA	NA	NA	NA	NA
O43865	SAHH2_HUMAN	AHCYL1	NA	NA	NA	NA	NA	NA	NA	NA	NA	NA	NA	NA	NA	NA	NA	NA	NA	NA	NA	NA	NA	NA	NA	NA	NA	NA	NA	NA	NA	NA	NA	NA	25572.4	9247.5	25202.1	17350.5	22429.9	25668.3	24514.9	39640	28345.4	21797.9	25153.6	17869.8	31066	22308.1	24989.4
O43866	CD5L_HUMAN	CD5L	NA	NA	NA	NA	NA	NA	NA	NA	NA	NA	NA	NA	NA	NA	NA	NA	NA	NA	NA	NA	NA	NA	NA	NA	NA	NA	NA	NA	NA	NA	NA	NA	26975.8	73801.6	7801.24	16614.2	48203.9	13307.8	29769.3	162042	21009.5	24149.5	30137.4	33896.6	16761.8	42377.3	13706.3
O43896	KIF1C_HUMAN	KIF1C	25276	NA	30396.6	31348.8	NA	24648.3	NA	NA	NA	21201.3	NA	NA	11478.7	18698.3	34411.1	17329.7	15960.2	44105.7	NA	12019.6	21635.6	45976.3	13258.2	24773.2	NA	14587	29497.2	18148.4	30785.2	66295.8	37087.3	18158.5	9917.23	NA	9141.09	8252.59	5914.59	6038.6	4660.67	NA	9188.86	11214	5099.11	10084.4	7009.78	13617.4	9010.88
O43903	GAS2_HUMAN	GAS2	NA	NA	NA	NA	25108.6	11520.6	NA	NA	NA	12607.9	NA	NA	NA	17910.9	20579.9	NA	NA	37478.4	NA	NA	NA	NA	NA	NA	NA	NA	NA	NA	8804.91	NA	NA	NA	13570.2	NA	9100.67	17609	15652	24603	17906.6	NA	14290.3	15973.6	9127.07	18851.9	7582.61	7026.2	16090.8
O43920	NDUS5_HUMAN	NDUFS5	146116	74507.9	109719	90588.1	210016	65538.8	NA	80297.9	173944	108519	195750	87470	137813	85741.3	99950.5	41570.2	166657	228715	232848	161600	77731.8	70843.9	114053	252181	114553	133151	217036	187187	191898	54565.7	173407	108587	56557.2	390996	101329	172705	127838	57564.6	130600	43279.3	46404.5	90460.2	65399.2	378561	55364.9	45487.4	105327
O43924	PDE6D_HUMAN	PDE6D	15140.4	NA	12133.4	16995.9	17684.6	26827.3	NA	NA	24192.4	15548.5	9446.37	21819	13788.1	11515.1	16282.5	29159.8	16595.5	9331.62	10799.7	14779.7	13640.6	11081.9	21792.3	15128.1	20173.9	18145.3	16314.7	13626.6	8317.69	NA	17735.3	19051.5	36886.3	13457.5	32015.6	38948.1	16419.5	24324.3	28283.1	NA	37951.2	15466.3	28051	24719.9	24185.1	13117.7	32823.6
O43933	PEX1_HUMAN	PEX1	NA	NA	NA	NA	NA	NA	NA	NA	NA	NA	NA	NA	NA	NA	NA	NA	NA	NA	NA	NA	NA	NA	NA	NA	NA	NA	NA	NA	NA	NA	NA	NA	NA	NA	4294.77	10992	13093.8	16363.8	9120.64	NA	18826.4	18664	NA	11405.1	8158.49	2810.76	9530.77
O60216	RAD21_HUMAN	RAD21	NA	NA	NA	NA	NA	30065.9	NA	NA	NA	NA	NA	NA	21124.8	NA	19698.5	NA	NA	NA	NA	NA	25338.5	NA	NA	NA	NA	17032.3	NA	NA	21159.6	NA	NA	28289.7	7934.77	10580.8	7021.53	6166.02	9351.61	8699.37	6585.31	NA	11905.1	7910.45	5895.33	6192.46	NA	7825.49	6463.81
O60220	TIM8A_HUMAN	TIMM8A	48846.2	63266.1	156445	99794.6	120099	104093	109057	319257	65117	121804	79891.4	86443.3	109690	53254.4	122926	175240	107299	252545	106795	239566	120167	172204	56404	92095.4	65448.3	61133.6	137242	101305	143183	287508	169763	193382	89975	96209.7	79234.2	59275.8	73896.6	56626.1	111730	77812	34913.8	35782.7	56565.3	138356	97829.3	183914	91617.4
O60229	KALRN_HUMAN	KALRN	NA	NA	NA	NA	NA	NA	NA	NA	6609.73	5106.55	NA	NA	NA	NA	NA	NA	NA	NA	NA	NA	NA	NA	NA	NA	NA	NA	NA	2384.93	NA	NA	NA	3694.58	3717.13	NA	2194.31	3135.9	3432.52	NA	4984.78	NA	3512.93	1286.26	6001.51	3655.84	3000.72	3518.3	4583.18
O60231	DHX16_HUMAN	DHX16	NA	NA	NA	NA	NA	NA	NA	NA	NA	NA	NA	NA	NA	NA	NA	NA	NA	NA	NA	NA	NA	NA	NA	NA	NA	NA	NA	NA	NA	NA	NA	NA	6436.32	NA	3304.88	3778.04	4647.86	5292.45	4008.04	58212.1	5780.81	4782.21	5030.46	5801.05	3828.26	NA	3555.53
O60232	ZNRD2_HUMAN	ZNRD2	NA	NA	NA	NA	NA	NA	NA	NA	NA	NA	NA	NA	NA	NA	70116.8	NA	NA	NA	NA	NA	NA	NA	NA	NA	NA	NA	NA	NA	NA	NA	NA	NA	16007	6249.46	9960.52	13886.1	13190.5	30350.3	20910.7	14628	13665	10541.3	17019	17330.4	15444.8	20034.5	13641.7
O60234	GMFG_HUMAN	GMFG	NA	NA	NA	NA	NA	NA	NA	NA	NA	NA	NA	NA	NA	NA	NA	NA	NA	NA	NA	NA	NA	NA	NA	NA	NA	NA	NA	NA	NA	NA	NA	NA	11056.2	53894.2	14383.5	14622	15288.3	10613.9	17966.8	41805.6	24032	15819.9	14044.3	9848.13	17056.1	16888.3	8729.06
O60237	MYPT2_HUMAN	PPP1R12B	68061.4	49333.7	91890.5	87456.9	74076.6	96887.7	274795	NA	54121.4	68954.5	70381.9	95267.2	87633.8	88048.1	115061	99343.7	113117	66989.7	79002.5	80603.9	88206	83159.3	75086.2	64362.3	62741.6	76835.1	83275.7	71271	76190.7	94032.8	71503.9	85562.4	26722.9	21467.4	42794.1	45552.4	55775.9	29612	46923.8	27545.7	33885.4	53448.9	53218.4	66887	45491.3	38883.1	49022.6
O60238	BNI3L_HUMAN	BNIP3L	5078.97	NA	18309.6	13913.6	15019.7	9346.88	NA	NA	9986.9	5518.13	5519.86	7173.57	6694.55	6884.66	23378.5	11525.8	NA	9922.26	8413.49	14828.9	8128.3	7315.03	7229.91	11291.2	5758.31	9312.27	10105	10944.2	6752.24	NA	6927.67	7241.83	NA	NA	NA	NA	NA	NA	NA	NA	NA	NA	NA	NA	NA	NA	NA
O60240	PLIN1_HUMAN	PLIN1	7696.14	NA	30370.1	29450.2	29678.1	NA	586731	3157650	8286.95	14608.2	66901.7	33155.7	63478.1	2071.41	12391	26258.1	26761.1	10945.5	11584.4	98242.8	22074.8	51635.6	19719.8	81929.8	93782	30495	11087.3	10767.7	6308.91	22998.6	NA	3636.01	NA	NA	6468.63	2117.9	6863.67	NA	15602.7	98412.5	NA	NA	16307.7	5951.48	7999.99	NA	NA
O60245	PCDH7_HUMAN	PCDH7	17358.4	NA	17209.3	11459.1	19494.7	19063.9	63392.5	NA	7956.34	12928.3	13774	17179.1	15658.1	26676.1	16540.6	22820	8899.38	13599.9	10134.3	18480.2	25091.6	17260	17349.2	17142.2	11161.8	14701.5	12502.7	17282.5	10497.4	14808.8	17479.1	20913.1	NA	NA	NA	NA	NA	1369.98	NA	NA	NA	NA	NA	2880.93	NA	5055.25	NA
O60256	KPRB_HUMAN	PRPSAP2	58623.9	110492	30763.5	42386.9	35720.6	21572.7	171129	NA	57903.9	26611.6	41505.1	91095.2	34279.9	21811.5	79848.3	57793.9	31471.9	30244.4	27930.7	NA	33715.5	NA	NA	NA	NA	47456.3	41113.2	16831.5	30841.3	32888.9	NA	26936.1	72512.4	96453.6	57113	56394.4	156628	75307.3	111149	114576	55930.5	61590.1	93003.5	154271	50130.1	96722.7	96419.5
O60260	PRKN_HUMAN	PRKN	NA	NA	NA	NA	NA	NA	NA	NA	NA	NA	NA	NA	NA	NA	NA	36812.1	NA	NA	NA	NA	38879.7	NA	NA	NA	NA	NA	NA	NA	NA	NA	NA	NA	15545.8	NA	13399.2	15369.8	12287.8	12970.9	15066.4	NA	14229.1	15079.1	16340	14269.8	17355.8	16562.1	14388.1
O60262	GBG7_HUMAN	GNG7	58512.6	NA	113609	125468	110961	33951.7	748453	NA	56443.4	97606.9	247069	23819.7	125090	270575	92970.4	70169.4	95195.5	157822	89570.9	176668	233879	162780	67514.3	60975.2	49893.2	56826.4	31949.3	43872.5	108954	129027	140164	74098.7	10549.7	7266.11	9279.22	22247.7	22072.7	10703.3	19641.3	NA	22802.1	40979.2	25159.3	12756.6	12904.2	11459.4	9040.01
O60264	SMCA5_HUMAN	SMARCA5	7918.48	NA	7162.42	9733.92	5299.12	10996.6	NA	NA	7168.83	11271.7	7162.82	NA	7133.04	4118.7	NA	11466.5	3797.06	4466.25	7033.49	NA	NA	NA	5451.47	NA	7172.02	7055.99	7195.64	7748.99	8287.92	NA	7148.14	NA	11203.3	NA	7549.47	4820.55	5202.33	4601.65	7139.3	NA	6330.81	5043.01	NA	8190.62	11642.1	8608.8	10848
O60271	JIP4_HUMAN	SPAG9	29098.1	NA	34664.7	33259.6	32895.5	19636.8	NA	NA	33522	28630.8	23053.2	18292.9	23177.7	24476.8	43549.3	31431.9	22656	31478.4	17048.6	46120.4	18150.3	NA	24852.7	24043.4	27009.5	28418.2	25730.2	29351.2	30334.7	32197.7	22595	21602.7	23050.5	16073	23681	24600.5	22349.6	24285.4	22809.9	40826.6	24946.4	26217.3	23151	21389.4	26295.1	22814.8	24880.9
O60287	NPA1P_HUMAN	URB1	NA	NA	NA	22031.8	NA	NA	NA	NA	9486.9	9336.73	NA	NA	NA	NA	NA	NA	NA	NA	NA	NA	NA	NA	NA	NA	NA	NA	NA	14571.8	NA	NA	NA	NA	NA	NA	NA	NA	6064.22	3944.62	NA	NA	NA	8992.17	NA	5793.49	1280.68	NA	NA
O60306	AQR_HUMAN	AQR	7583.84	15228.7	NA	22521.6	NA	NA	NA	NA	NA	NA	NA	12246.6	NA	NA	NA	19843.1	NA	NA	NA	NA	NA	23216.2	NA	NA	15334.4	28842.6	NA	NA	NA	31132.1	NA	NA	5605.11	24822.8	5166.23	5399.67	16601.3	5065.05	6416.98	NA	5559.22	2798	NA	8236.13	2733.02	6580.2	4659.18
O60307	MAST3_HUMAN	MAST3	NA	NA	NA	NA	NA	NA	NA	NA	NA	NA	NA	NA	NA	NA	NA	NA	NA	NA	NA	NA	NA	NA	NA	NA	NA	NA	NA	NA	NA	NA	NA	NA	2994.84	NA	3273.29	2284.98	1780.42	2535.26	NA	NA	3166.36	3409.59	NA	2205.71	NA	NA	2678.84
O60313	OPA1_HUMAN	OPA1	143903	89910.1	123358	130927	159566	116560	410705	252397	173004	165363	159554	149106	137323	156320	271869	130324	197892	165243	164303	219624	135656	161406	77122.5	130723	128619	137068	145586	148718	143332	166164	168012	162230	96532.5	47732.3	86719.7	76942.1	90042.5	64010.5	98543.5	28469.3	88096.2	64523.5	91011.8	86283.8	95742.8	159531	114051
O60331	PI51C_HUMAN	PIP5K1C	NA	NA	NA	NA	NA	NA	NA	NA	NA	NA	NA	NA	NA	NA	NA	NA	NA	NA	NA	NA	NA	NA	NA	NA	NA	NA	NA	NA	NA	NA	NA	NA	4511.02	3110.89	6365.48	4802.96	5236.87	6509.46	6828.03	7123.36	5655.19	7059.27	4446.21	6153.28	5970.31	5115.03	5082.66
O60333	KIF1B_HUMAN	KIF1B	NA	NA	NA	NA	NA	NA	NA	NA	NA	NA	NA	NA	NA	NA	NA	NA	NA	NA	NA	NA	NA	NA	NA	NA	NA	NA	3444.5	NA	NA	NA	NA	NA	4467.94	NA	3645.77	3754.43	4055.82	4172.71	1834.56	NA	4294.61	3304.15	2431.33	4484.35	3490.26	5702.82	5056.12
O60341	KDM1A_HUMAN	KDM1A	NA	NA	NA	NA	NA	NA	NA	NA	3200.92	NA	NA	NA	NA	NA	10554	NA	NA	NA	NA	NA	NA	NA	NA	NA	NA	3064.01	2399.55	NA	NA	NA	4561.94	NA	7168.52	9936.63	5846.91	5606.8	8899.73	5805.68	5327.16	11291.3	5924.38	6173.2	6490.58	7020.93	4257.09	3999.49	5099.08
O60343	TBCD4_HUMAN	TBC1D4	27557.2	NA	31735.6	28633.7	31627.1	41707.8	NA	NA	25538.6	33530	14685.7	18350.5	18817.1	34880.3	37663.6	15960.4	90382.9	27527.8	53147.5	NA	24914.6	NA	33783.1	17401.3	6406.22	17110.4	56149.1	40272.2	37391.1	NA	140988	58918.5	39920.4	NA	32323.9	31690	28507.4	37310	29291.7	20734.7	32813.3	33777.9	28415.6	36576.1	30836.9	42263.3	36430.6
O60361	NDK8_HUMAN	NME2P1	NA	NA	5469.71	NA	NA	NA	NA	NA	NA	NA	NA	NA	NA	NA	11011	NA	NA	NA	NA	NA	NA	NA	NA	NA	NA	NA	NA	6885.04	NA	NA	NA	NA	NA	53433.4	4721.04	4065.2	NA	3153.68	NA	NA	5381.12	NA	7636.86	NA	NA	NA	4259.57
O60437	PEPL_HUMAN	PPL	137982	NA	523620	149618	274495	173048	659539	NA	236225	325787	290986	363878	346537	224983	226893	188506	161158	517470	256313	271506	270365	145256	500450	289026	611531	413170	484884	360480	337551	228060	185143	335757	387662	360154	573255	467105	384329	249466	355002	1450110	472627	433198	513524	396932	300140	400549	473311
O60443	GSDME_HUMAN	GSDME	NA	NA	NA	NA	NA	NA	NA	NA	6258.07	20681.6	NA	NA	21648.4	NA	NA	NA	NA	NA	NA	NA	NA	NA	NA	NA	NA	NA	NA	NA	NA	NA	NA	NA	20982.3	NA	19985.8	22493.7	12767.1	18687.5	16841.3	33858.9	32611.9	9162.2	14670.7	16886.3	23126.6	15999.3	23606
O60488	ACSL4_HUMAN	ACSL4	NA	NA	15013.4	54213	15953.7	NA	NA	NA	NA	NA	NA	25553	NA	NA	46937.6	NA	NA	NA	NA	NA	NA	NA	NA	NA	NA	NA	NA	NA	NA	NA	NA	NA	22494.5	15258.2	19679.9	13983.7	19877	18057.4	13289	23337.6	24191.4	14802	15452.3	20238.6	14977.1	25120.2	16302.7
O60493	SNX3_HUMAN	SNX3	67531.1	68815.5	61827	99395.2	67601.8	48696.2	NA	NA	75216.9	62761.4	63548.4	51367.5	88432.9	43058.9	52742.5	79484.7	85488.7	71061.2	58535.5	43662.9	57712.4	48328.9	76837.4	35640.3	73180.4	58475.5	55159.7	62263.5	68588.1	43780.5	73708.2	44208	73250.7	58632.5	68298.3	34241.7	52189.3	46746.4	58347.9	169158	31695.6	49149.8	82473.2	61230.9	62747.7	59535.2	66540.9
O60496	DOK2_HUMAN	DOK2	NA	NA	NA	NA	NA	NA	NA	NA	NA	NA	NA	NA	NA	NA	NA	NA	NA	NA	NA	NA	NA	NA	NA	NA	NA	NA	NA	NA	NA	NA	NA	NA	NA	9089.44	NA	NA	3060.66	NA	NA	17816	5608.27	NA	NA	NA	NA	NA	NA
O60502	OGA_HUMAN	OGA	14646.2	17946.5	8732.81	27535.1	12377.4	19341.6	NA	NA	30483.9	21298.3	15292.7	16897.1	27257	24345.5	16181.4	21674.5	18686.2	NA	22854.7	NA	27472.2	NA	17741.9	6733.79	25421.5	12683.8	17363.6	16003.5	13187	7585.2	12294.4	20957.3	54097.1	13846.3	32522	35229.9	47612.2	45202.5	35335.8	42449.1	52069.2	36281	37820.6	44162.4	40989.7	55339.1	54649.3
O60504	VINEX_HUMAN	SORBS3	54393	27084.2	29590.4	54985.1	47993.3	35785.8	NA	NA	77240.1	41256.5	60036.9	44310	71933.1	31110.9	42716.3	48253.6	21784.1	45691.7	40022.3	28966.8	26470.4	31974.4	42074.3	41994.5	58523.8	36812.7	61956.2	38776.4	40228.4	35092.8	35010.8	33413.9	32211.3	23420.7	26825.1	35510.9	45043.9	26957.4	47638.8	84839	40834.5	30602.8	49842	34053.5	29726.1	26370.8	35554.6
O60506	HNRPQ_HUMAN	SYNCRIP	33464.4	89826.1	102056	79422.7	55252.8	100980	NA	NA	89002.3	47532.9	32600.1	29014.5	70872.5	41572.8	118652	79145.1	93796.5	89993.8	79137.3	27220.3	48147.4	17280.5	39008.6	22490.6	34271.9	44893.8	45245.8	55384	50380.5	76842.3	67272.7	65062	188554	178598	224574	193694	147060	245677	232791	208922	220496	187574	273649	167314	190065	142856	240819
O60508	PRP17_HUMAN	CDC40	NA	NA	NA	NA	NA	NA	NA	NA	NA	16438.8	NA	NA	NA	NA	NA	NA	33344.7	NA	NA	NA	NA	NA	NA	NA	NA	NA	19637.3	NA	NA	NA	10690.6	NA	10543.2	NA	11113.3	9526.44	7912.62	7092.17	7741.97	NA	11975	NA	NA	7977.42	4782.38	8072.83	10830.1
O60518	RNBP6_HUMAN	RANBP6	NA	NA	NA	NA	NA	NA	NA	NA	NA	NA	NA	NA	NA	NA	NA	NA	NA	NA	NA	NA	NA	NA	NA	NA	NA	NA	NA	NA	3052.06	NA	NA	NA	14448.2	6543.54	14084.5	13053.2	10077.9	18749.2	9559.01	NA	15151.6	14757.3	10602.3	8381.7	13372.6	12357	12354.8
O60524	NEMF_HUMAN	NEMF	NA	NA	12781	NA	25041.3	33001.8	NA	NA	19623.8	NA	NA	NA	NA	NA	NA	18185.4	NA	NA	NA	NA	NA	NA	NA	NA	NA	NA	32597.2	NA	NA	NA	NA	NA	15570.7	10582.7	15023.6	12489	11917.6	15434.8	13439	10608.9	15860.1	14835.8	14008.5	15235.9	13809.6	9249.83	13410.6
O60547	GMDS_HUMAN	GMDS	11494.6	NA	NA	NA	NA	NA	NA	NA	14443.1	11824.8	NA	NA	NA	8275.67	NA	NA	NA	NA	NA	NA	NA	NA	NA	NA	NA	NA	NA	NA	NA	NA	NA	11286.6	20755.6	36526.3	21330.6	28947.4	28572.7	21073.4	30628.8	60566	30168.1	20721.7	32815	21897	31053.2	21418	23192.2
O60551	NMT2_HUMAN	NMT2	NA	NA	NA	NA	NA	NA	NA	NA	NA	NA	NA	NA	NA	NA	NA	NA	NA	NA	NA	NA	NA	NA	NA	NA	NA	NA	NA	NA	NA	NA	NA	NA	7392.88	NA	9805.51	9451.54	12039.1	10151.7	9693.64	NA	7799.53	14121.5	11862.7	14589.8	11958.4	14279.1	10451.3
O60568	PLOD3_HUMAN	PLOD3	NA	NA	34394.9	53089.2	23063	30643.8	NA	NA	52751.5	23860	44299.3	NA	22341.2	23603.9	27164.3	41912.1	33325.1	21384.3	28928.5	27401.2	22057.1	NA	21256.4	33979.1	22055.6	NA	32656.2	34516.6	24796	29943.5	22914.4	24765.4	21663.5	57044.5	31141.4	31021.2	18012.2	25762	27666.7	51599.3	34557.3	19333.6	20670	25934.9	26199.3	26462.1	19920.2
O60573	IF4E2_HUMAN	EIF4E2	NA	NA	NA	NA	NA	NA	NA	NA	NA	NA	NA	NA	NA	NA	NA	NA	NA	NA	NA	NA	NA	NA	NA	NA	NA	NA	NA	NA	NA	NA	NA	NA	7121.99	NA	8390.41	6147.03	7107.11	6364.92	5973.82	NA	4178.55	6806.07	NA	10634.8	10306.1	8984.62	8044.67
O60610	DIAP1_HUMAN	DIAPH1	44655.4	NA	62818.7	58327.6	43562.7	24844.4	192380	NA	30700.8	27329.4	41515.5	56924.3	18938.2	35345	37939.4	56877.9	47809.3	24353.5	39960.8	36904.4	29697.5	47378.4	30798.4	15339.3	15414.6	28118.1	37277.2	19913.2	20910.4	39761.8	55175.2	28206.6	29035.6	27742.9	28795	23182.9	26291.6	28298.5	19867.3	20160.8	23686.3	24741.1	24233.8	18520.5	26397	35819.1	25750.7
O60613	SEP15_HUMAN	SELENOF	28048.9	5512.74	7153.6	15106.5	11044.3	36115.8	NA	NA	25791.2	26111.5	26198.3	NA	32263.5	19908.4	6999.09	14440.1	13357.3	8954.98	22117.6	14674.1	34699.6	3086.84	19254.5	11922.4	23147.3	10434.3	14921.7	11397.1	10697	5525.25	5933.54	25591.1	16712.8	26026.4	16217.6	18118.9	14721.4	19617.1	20727.2	5486.65	14578	14255.9	15585.3	20788.1	18981.4	20369.3	17344.3
O60641	AP180_HUMAN	SNAP91	NA	NA	NA	NA	NA	NA	NA	NA	NA	NA	NA	NA	NA	NA	NA	NA	NA	NA	NA	NA	NA	NA	NA	NA	NA	NA	NA	NA	NA	NA	NA	NA	2549.28	NA	NA	NA	NA	NA	NA	NA	NA	NA	NA	NA	NA	NA	NA
O60645	EXOC3_HUMAN	EXOC3	131666	NA	NA	NA	NA	NA	NA	205798	NA	NA	NA	NA	NA	17054.3	NA	NA	NA	NA	NA	NA	NA	NA	NA	NA	36225.8	NA	NA	NA	NA	NA	NA	NA	19188.8	NA	17468.7	16661.6	16028.4	13116.9	12244.4	75899.3	19473.9	12963.7	15157.7	19305.9	17616.5	16638.5	19245.7
O60662	KLH41_HUMAN	KLHL41	NA	NA	NA	NA	NA	NA	NA	NA	NA	7318.97	25824.5	NA	23072.5	NA	NA	NA	NA	NA	NA	NA	NA	NA	10078.1	NA	NA	NA	NA	5471.65	NA	NA	NA	6671.75	88163.8	26219.9	157876	120569	131244	83391.3	140254	73168.6	92945	84830.2	108745	143475	90247.1	72723.2	100675
O60664	PLIN3_HUMAN	PLIN3	18027.8	NA	27272.2	31816.5	48174.5	33324.2	NA	113145	47476.8	29570.5	33589.5	26115	41784.8	25131.3	33604.9	42887.4	34541.2	29568.2	45499.7	35479.1	21072.7	26708	27661.9	19796.8	28016.2	23917.1	27396	25308.1	13861.8	50051.3	20408.1	12874.4	30580.3	29269.5	34426.3	28992.6	25155.4	21219.3	17242.1	79999.9	41329.1	29882.3	29740.4	16997.4	34170.3	41064.8	34359.7
O60669	MOT2_HUMAN	SLC16A7	59861.3	12319.8	59419.4	42094.3	48214.8	51703.1	249874	NA	39945.4	75611.3	29834.8	42182.6	54865.3	50404.4	84443.7	82976.1	26952.1	77993.4	75513.9	130799	72628.8	81436.1	104307	111306	51753.3	81978.5	77454.3	76864.7	68761.2	138354	86653.8	89578.4	NA	NA	NA	NA	NA	NA	NA	NA	NA	NA	NA	437.544	NA	NA	NA
O60678	ANM3_HUMAN	PRMT3	NA	NA	NA	6658.42	NA	NA	NA	NA	8389.46	NA	NA	NA	NA	NA	8937.77	NA	NA	NA	NA	NA	NA	NA	NA	NA	NA	NA	NA	NA	NA	NA	NA	NA	11547.1	NA	15173.4	11499.5	14474.6	9659.35	16673.4	NA	13488.3	4418.21	NA	12754	4769.17	7600.93	9268.14
O60683	PEX10_HUMAN	PEX10	NA	NA	14693.7	11463.5	6469.65	10503.1	18650.6	NA	NA	14923.7	9751.27	NA	NA	16558.3	17953	10866.8	NA	13136.5	NA	9770.04	17010.6	19876.7	14577	19453.6	NA	8396.37	18641.7	15377.5	18070.1	13696.1	15691.9	12825.6	3028.5	NA	NA	NA	NA	NA	NA	NA	NA	NA	NA	NA	NA	NA	NA
O60684	IMA7_HUMAN	KPNA6	NA	NA	NA	NA	NA	NA	NA	NA	NA	NA	21092.1	49467.3	37272.7	NA	38038.4	NA	NA	NA	NA	NA	NA	NA	NA	NA	NA	NA	NA	NA	NA	NA	NA	NA	28540.7	21327.1	39359.6	14951.6	31882.9	24501.4	24674.4	35325.4	22321.1	21698.9	20405.3	24393.1	29119.2	35755.3	32402.4
O60687	SRPX2_HUMAN	SRPX2	NA	NA	NA	NA	NA	NA	NA	NA	NA	NA	NA	NA	NA	NA	NA	NA	NA	NA	NA	NA	NA	NA	NA	NA	NA	NA	NA	NA	NA	NA	NA	NA	NA	NA	NA	NA	1546.44	NA	3212.54	16657.5	2116.24	NA	1861.73	1450.77	NA	NA	NA
O60701	UGDH_HUMAN	UGDH	19026	NA	51794.8	NA	69235.7	54750.4	NA	NA	NA	NA	32448.6	NA	21302.4	22688.6	26595.6	58447.5	NA	50942.6	NA	NA	NA	NA	NA	NA	NA	NA	26514.9	25300.1	41059.1	NA	17692.9	21496.5	18518.1	8402.51	23952.9	14604.7	16961.8	19074.7	20249.4	75637.7	19623	22351	32936.9	11140.5	29233.5	19719.1	14014.4
O60706	ABCC9_HUMAN	ABCC9	NA	7601.62	7708.93	4808.74	5462.7	4201.3	NA	NA	3831.42	2918.72	3791.18	NA	6246.85	4614.53	NA	NA	NA	NA	4249.43	NA	7243.23	NA	NA	8321.42	NA	7375.67	3678.59	6408.74	5888.69	NA	4027.03	4544.53	NA	NA	NA	NA	NA	NA	NA	NA	NA	NA	NA	NA	NA	NA	NA
O60711	LPXN_HUMAN	LPXN	NA	NA	NA	NA	NA	NA	NA	NA	NA	NA	NA	NA	NA	NA	NA	NA	NA	NA	NA	NA	NA	NA	NA	NA	NA	NA	NA	NA	NA	NA	NA	NA	NA	9671.23	NA	NA	NA	NA	NA	10664.8	NA	NA	NA	NA	NA	NA	NA
O60716	CTND1_HUMAN	CTNND1	61961.7	80338.9	69444.5	72078.7	64617.3	69920.7	175017	NA	59907	62914.1	63148.3	64566.8	59419.5	43710.6	70936.4	66323	93176.7	79560.3	69123.3	65843.6	60594.3	92734.3	67880.1	74352.2	70712.8	74032.8	74378.9	55979.1	61562.1	75997.5	96996.8	55644.2	25108.5	35668.3	32752.1	27302.1	34880.1	32756.8	29813	52960.2	33912.3	27517.2	24184	38686	28383.1	36441.6	33504.4
O60725	ICMT_HUMAN	ICMT	17037.4	NA	NA	10597.1	7577.28	NA	NA	NA	11381.4	NA	13286.2	NA	NA	13758.1	NA	NA	NA	NA	NA	NA	8216.31	7290.01	6756.91	6729.14	8732.15	NA	NA	NA	NA	NA	NA	4039.99	3633.35	NA	NA	2919.29	NA	NA	NA	NA	NA	NA	NA	NA	NA	NA	NA
O60739	EIF1B_HUMAN	EIF1B	NA	NA	NA	NA	NA	7491.02	NA	NA	NA	NA	NA	NA	NA	7705.73	30608.2	NA	NA	NA	8092.85	NA	NA	NA	NA	NA	NA	NA	NA	NA	NA	29804	16053	8425.8	36263.3	19097.6	38594.1	28940.8	22925.2	28731.8	27270.8	27011.9	36295.1	25346.4	36828.5	30268.2	23701.9	22642	40402.8
O60749	SNX2_HUMAN	SNX2	23545.4	16083	22608.7	30378.5	24103.7	25476.4	NA	NA	36085.2	42640.1	28560.6	22417.4	36695.6	24849.8	17222.2	21597.1	12496.2	20927.2	26954.9	NA	22403.7	NA	16446.4	NA	25025.4	24195.7	20652.1	24207	18344.6	NA	10385.3	23051	45259.6	34502.1	46336.5	28263.8	41918.6	31714.4	37910.3	131596	49217.8	39802.6	32545.7	38682	44274.6	42023.5	39537
O60760	HPGDS_HUMAN	HPGDS	NA	NA	NA	NA	NA	NA	NA	NA	NA	NA	NA	NA	NA	NA	NA	NA	NA	NA	NA	NA	NA	NA	NA	NA	NA	NA	NA	NA	NA	NA	NA	NA	NA	NA	5081.32	5095.71	5152.02	4018.49	NA	NA	5155.43	7125.34	7960.69	3142.95	4001.44	2415.19	NA
O60762	DPM1_HUMAN	DPM1	NA	NA	7368.88	NA	NA	NA	NA	NA	17356.7	NA	16432.6	NA	13461.5	13815.5	NA	12777.7	13554.7	NA	9708.38	NA	NA	NA	NA	NA	NA	NA	NA	NA	NA	NA	NA	8312.38	NA	NA	NA	NA	NA	NA	NA	NA	NA	NA	NA	NA	NA	NA	NA
O60763	USO1_HUMAN	USO1	94012.5	125406	90488.3	127321	106782	101616	219638	243050	96916.8	96143.3	77370	94578.4	82920.6	68035.9	71087.7	104094	102298	105948	87708.5	94675.5	70393.2	45547.8	88943.4	69522.2	81378.8	90538.7	95775.4	77229.4	77753.9	75290.8	97684.4	86842.2	60096.8	21917	72688	64295.8	47812.2	66497.7	53859.9	47119.6	60950.2	65737.1	64898.5	44284.1	62374.2	72268.2	66523.7
O60783	RT14_HUMAN	MRPS14	14443	NA	14924	15353.6	18981.2	20332.6	NA	NA	13361.1	16373.1	15343.9	30696.2	17116.6	12313.1	12100.3	12360	18232.7	36636.3	21583.5	24604.5	18657.5	16924.4	27411.5	23790.6	24569.3	33774.9	23724.8	22333.1	27261.2	22937.8	21480.2	19237.2	6693.02	NA	6831.92	3796.11	4870.64	3969.17	6282.24	6384.99	3389.29	7963.12	7097.47	4312.21	14059.8	8293.07	8692.37
O60784	TOM1_HUMAN	TOM1	113243	109548	110101	80483.5	71286.8	68005	NA	258874	82409.1	55708.1	49351.6	175664	55624.1	40577.1	98167.6	135225	NA	115491	82643.8	115562	66192.3	224707	200308	162508	214933	98133.8	133072	98393.5	83525.4	142200	83804.6	74613	77250	71932	82831.8	65482	68216.9	78254.3	75965	171149	90265.7	88163.8	66652	76465.4	81649	56496.2	72998.9
O60825	F262_HUMAN	PFKFB2	18791.3	38659.6	NA	36884.8	4630.82	25763.5	50144.5	NA	21472.4	NA	99275.7	NA	30281.1	30941.8	NA	20283.2	271475	20939.7	97215.5	NA	17436	NA	104742	NA	30372.7	22991.1	NA	NA	NA	NA	21506.9	24667	64677.9	21044.4	64473.7	63870.3	58429	59050.3	87291	51980.7	77796.7	57919.4	43713.8	130742	74222.3	56693.3	55531.1
O60826	CCD22_HUMAN	CCDC22	22920.6	106963	15133.4	32206.4	16098.6	26591.8	NA	NA	31822.7	20095.3	24187.4	16236.8	31525.4	27488.7	18561.6	32945.5	24857.5	16663.9	22852.4	NA	9938.21	NA	15475.5	8576.62	22291.7	27265.8	18763	16354.4	13617.1	NA	30206.1	16529.9	23348.7	17181.5	22388.7	17392	21378.8	25465.5	22265.3	50127.6	25035.1	25681.3	19134.8	19704.4	28070.2	30963.1	24508.1
O60831	PRAF2_HUMAN	PRAF2	162921	55587	187765	71691.1	142605	153674	86386.5	115583	66880	92985.6	100736	145834	163911	276868	254015	83518.6	131831	115927	78814.4	140778	152288	170003	96277	61040.2	106912	49516.7	92051.3	69960.8	135374	114837	206121	157108	NA	NA	NA	NA	NA	NA	NA	63803.4	NA	NA	NA	NA	NA	NA	NA
O60832	DKC1_HUMAN	DKC1	8016.62	NA	NA	22519.5	NA	18621.8	NA	NA	18291.8	NA	11256.4	20420.9	10551.2	NA	31273.7	16849.6	NA	NA	5811.2	NA	NA	NA	NA	14763	12245.9	12241.1	18810.4	NA	NA	NA	15299	NA	19928.2	20760.1	14815.8	13344.5	18720.8	17145.3	19347.5	52807.7	21490.5	11336.9	20045.5	11723.9	16112.4	13062.9	17621.4
O60841	IF2P_HUMAN	EIF5B	3524.84	24120.5	22728.5	24961.1	12434.1	15848.7	NA	NA	6769.68	29614.3	15296.4	2099.97	27855.6	20243.7	48311.9	NA	26657.9	21247.5	19156.3	9967	25073	61949.6	25474.6	9525.46	5644.16	21103	17175.3	28471.2	21613.9	NA	17346.5	18825.7	29586.1	13296.3	33893.6	22207	23798.7	27022.4	24668.4	28099	27881	22226.1	30927.2	28604.7	24367.3	28830.5	30769.5
O60861	GAS7_HUMAN	GAS7	NA	NA	NA	NA	4978.54	7235.33	NA	NA	NA	9423.28	13253.4	NA	8772.73	NA	NA	NA	NA	NA	NA	NA	NA	NA	NA	NA	NA	NA	NA	NA	NA	NA	NA	5785.22	6351.94	4346.81	8633.41	4289.44	7238	4154.16	6292.85	20649.1	5538.08	3617.16	5265.19	5317.02	5521.54	4449.06	5210.03
O60869	EDF1_HUMAN	EDF1	NA	NA	10145.3	8860.49	NA	13174.9	NA	NA	8582.44	8334.14	8029.54	NA	12308.5	16303.7	18000	17208	NA	10074.3	8177.79	NA	14507.3	10853.5	15245.9	13367	10470.9	13477.9	13766.1	6967.27	13672.9	NA	10102.5	9584.11	17756	15789.2	28686.9	25403.5	28937	16025.3	26281.8	39361.7	16881.1	26501.3	17082.3	39366.1	22774.6	22621.2	18756.8
O60879	DIAP2_HUMAN	DIAPH2	NA	NA	NA	NA	NA	NA	NA	NA	NA	NA	NA	NA	NA	9216.84	NA	NA	NA	NA	NA	NA	NA	NA	NA	NA	NA	NA	209335	NA	NA	183250	NA	NA	3258.23	NA	4327.64	3253.85	4422.94	3833.01	5664.57	NA	3791.35	4346.26	3385.53	3836.95	4277.79	5094.74	3707.37
O60884	DNJA2_HUMAN	DNAJA2	90225.8	61557.9	34030.8	60269.9	49737.1	47783.4	NA	NA	43024.7	44167.2	63807.9	57362.9	63664.4	50883	49334.4	108677	52407.2	37016.1	41994.4	55744.6	54627.5	56809.6	34984.5	148239	58113.9	32572.4	52503.6	39055.1	48632.8	NA	30337.4	44765.1	71365.8	33302.8	50327.8	54112.6	52129.8	60122.4	54563.9	49477.4	68161.1	53232.8	56622.3	62010.3	54987.7	55514.5	80706.3
O60885	BRD4_HUMAN	BRD4	NA	NA	NA	NA	NA	NA	NA	NA	12481.3	NA	NA	NA	NA	NA	NA	NA	NA	NA	NA	NA	NA	NA	NA	NA	NA	NA	NA	NA	NA	NA	NA	NA	1894.82	4811.7	3521.51	3289.91	2748.63	3423.07	1946.74	NA	2423.03	3209.48	NA	2900.54	1852.05	2236.66	2647.26
O60888	CUTA_HUMAN	CUTA	31680.5	13430	36751.4	21655.1	16365.8	109526	NA	45423.1	71550.9	91410.5	54254.6	26950.6	25415.4	40210.8	49365.7	71612.9	46161.2	26865.9	45453.3	22159	38375.7	NA	69468.9	26929.4	48947.6	35135	33867.4	36736.1	25835	37915.1	57008	50611.7	106109	201473	119159	180133	88457.3	96296.3	119205	103676	189330	67602.6	169565	82504.4	42925.4	28174.8	108695
O60906	NSMA_HUMAN	SMPD2	NA	NA	NA	NA	NA	NA	NA	NA	NA	NA	NA	NA	NA	2896.31	NA	NA	NA	NA	NA	NA	NA	NA	NA	NA	NA	NA	NA	NA	NA	NA	NA	2907.26	NA	NA	NA	NA	NA	NA	NA	NA	NA	NA	NA	NA	NA	NA	NA
O60925	PFD1_HUMAN	PFDN1	34721.2	NA	55439.7	42457.5	45357.7	79023.4	NA	NA	52613.6	41064.3	52543	59730.7	68568.4	40848.9	56236.9	77339.1	152848	65072.5	44497	40033.6	55803.7	NA	78544.1	57658.8	70371.4	59116.9	41304.8	41313	75047.5	48242.2	61981.2	54279	71756.2	91859.5	94134.1	37866.3	55452.1	52285.4	99851	65032.2	54246.9	65893.1	61202.6	58814.2	94819.1	101581	113853
O60927	PP1RB_HUMAN	PPP1R11	NA	NA	NA	NA	NA	NA	NA	NA	NA	NA	NA	NA	NA	NA	NA	NA	NA	NA	NA	NA	NA	NA	NA	NA	NA	NA	NA	NA	NA	NA	NA	NA	4395.21	3806.89	4521.29	5081.12	3137.92	3627.92	3697.27	NA	3983.48	4084.01	5336.39	4987.74	NA	8583.46	4015.94
O60934	NBN_HUMAN	NBN	84341.4	58304.9	206390	108890	31903.4	71899.2	NA	NA	104959	50047	121789	60811	163242	9952.26	46139.6	84474.7	NA	285028	18502.3	185963	7913.17	124727	NA	NA	NA	97931	112944	100787	80560	176241	195073	553473	9176.8	NA	15555.3	13033.6	13114.8	10792.9	13289.3	41298.2	10478	13399.4	18369.9	11939.1	15117.3	13988.3	12736.8
O60936	NOL3_HUMAN	NOL3	35179.4	NA	NA	21030.5	NA	36905.4	NA	NA	34620.7	25317.6	15575.3	NA	40030.2	35358.6	NA	44844.4	NA	18501.1	33553.4	NA	34125.5	NA	18759.9	20065.4	24732.4	20003.7	34456.9	19738.7	NA	NA	NA	27786.9	443431	65819	441633	745195	544518	587778	508516	113270	516524	535712	412219	741290	522632	650808	530489
O60941	DTNB_HUMAN	DTNB	NA	NA	NA	NA	NA	NA	NA	NA	NA	NA	NA	NA	NA	NA	NA	NA	NA	NA	NA	NA	NA	NA	NA	NA	NA	NA	NA	NA	NA	NA	NA	NA	16613.8	NA	7303.09	7122.78	7401.89	7139.1	NA	NA	15213.5	7129.09	4568.27	8810	NA	3392.5	8049.39
O60942	MCE1_HUMAN	RNGTT	NA	NA	NA	NA	NA	NA	NA	NA	NA	NA	NA	NA	NA	NA	NA	NA	NA	NA	NA	NA	NA	NA	NA	NA	NA	NA	NA	NA	NA	NA	NA	NA	15702.5	12921.3	10317.8	NA	10030.4	NA	10077.4	NA	1609.63	1435.89	20939.8	315.154	17982.5	3251.83	13680.2
O75015	FCG3B_HUMAN	FCGR3B	NA	NA	NA	NA	NA	NA	NA	NA	NA	NA	NA	NA	NA	NA	NA	NA	NA	NA	NA	NA	NA	NA	NA	NA	NA	NA	NA	NA	NA	NA	NA	NA	NA	18837.4	NA	3129.98	7202.54	3436.55	4578.59	NA	2348.72	2539.88	NA	3483.16	NA	NA	NA
O75027	ABCB7_HUMAN	ABCB7	45837.9	24538.3	29226.4	23306.6	30502.2	26132	NA	85110.9	27592.7	22248.9	34532.8	22473.2	32685.4	37687	41639.8	26350.5	33612.5	32765.6	44603.3	45184.9	40966.4	32618.4	36474	34319.9	54386.8	36219.3	39059.2	28103.6	32141.8	48148.8	32960.4	47236	NA	NA	NA	NA	NA	NA	34642.2	NA	NA	NA	NA	6095.81	NA	NA	39145.7
O75044	SRGP2_HUMAN	SRGAP2	NA	NA	NA	NA	NA	NA	NA	NA	NA	NA	NA	NA	NA	NA	NA	NA	NA	NA	NA	NA	NA	NA	NA	NA	NA	NA	NA	NA	NA	NA	NA	NA	NA	NA	NA	NA	NA	NA	NA	NA	NA	NA	NA	5908.13	3328.35	4086.8	3989.51
O75064	DEN4B_HUMAN	DENND4B	NA	NA	12335.4	7302.22	NA	12537	NA	NA	NA	11840.4	NA	12428.6	7090.25	14665.7	NA	14354.5	NA	14593.6	12122.9	NA	11189	NA	12917.7	13162	12228.2	10602.5	NA	11040.9	12801.6	28271.9	NA	11001.9	NA	NA	NA	NA	4913.7	6352.22	2116.05	NA	NA	8693.97	NA	5897.56	NA	6150.07	NA
O75083	WDR1_HUMAN	WDR1	48484.3	234954	55249.3	66369.8	58123.8	54031.2	NA	NA	66986.9	41302.6	62142.4	53156.4	56190.5	36086	49712.5	56733.9	86272.7	49184.8	49834.5	46017.9	39011.3	65775.2	31455.5	37957.8	62668	35761.2	66665.9	59201.4	51971.5	81006.7	64561.1	41458.8	263128	200654	441207	475242	279223	334997	507129	206965	394572	306509	405654	322796	496033	382096	382278
O75112	LDB3_HUMAN	LDB3	1672560	3366150	2390920	1754100	2393110	2359090	4173860	3206170	1090550	1443060	1549680	3147220	2228920	1765630	2657850	1748780	3351090	3297800	2375900	3021660	2158580	3683310	2156400	1871560	2241230	2303580	2053590	1865050	2478480	2741870	2111240	2346510	1524690	699292	2342950	1342470	2285500	1256830	2681140	191141	1140290	1714770	2135670	2281720	2233820	1475300	2297150
O75113	N4BP1_HUMAN	N4BP1	NA	NA	NA	NA	NA	NA	NA	NA	NA	NA	NA	NA	NA	NA	NA	NA	NA	NA	NA	NA	NA	NA	NA	NA	NA	NA	NA	NA	NA	NA	NA	NA	2799.67	NA	4278.36	2153.67	6095.36	4673.29	3543.94	NA	5154.51	4254.69	NA	4129.13	5107.88	NA	4051.79
O75116	ROCK2_HUMAN	ROCK2	46961.4	66940.2	55475	52590.8	49028.2	62229.8	NA	NA	42713.6	40979	37933.9	57522.6	51648.7	43322.6	60892.2	72987.4	57337.6	71438.9	45572.2	61940.4	56312.1	NA	38126.6	41686.9	NA	NA	62472.9	56422.1	41881.2	NA	38800	45024.4	31478.3	19386.6	33339.3	30933.5	31038.7	32333.1	29513.2	42421.4	36424.8	36192	31044.6	27339.3	33282.2	35627.2	33517.9
O75122	CLAP2_HUMAN	CLASP2	39760.8	NA	44033.9	48341.3	39735.4	36438.4	83888.8	NA	38935.6	39348.1	29772.7	46886.3	38050.2	36917.8	31119.1	54024.2	25734.9	48515.7	52857.5	34858	34325.4	47375.4	49016.5	33253.5	53437.1	59705.4	39819.4	71156.5	58046.2	55637.7	51756.6	37074.6	16622.3	NA	20831.6	16457.2	17676	20023.4	17858.2	13077.7	18573.2	17424.8	14206.6	19344.1	14975.7	16203.5	20851.4
O75128	COBL_HUMAN	COBL	37942.9	56183.2	29811.6	29111.7	36453.4	64628.1	NA	70850.9	37372.1	33276.7	25023.5	23726.3	33678.3	32362.8	63799.1	57008.7	38764	23044.9	56370.9	40639.3	55978.1	34287.3	118820	29611.6	34210.8	59735.5	21913.7	47132.3	29974.7	32208.2	44052.8	27832.7	20000.2	NA	19974.4	19109.3	19138.4	15133.3	21791.1	NA	17877.6	18205.2	36030	35068.1	17799.6	20663.4	20534
O75131	CPNE3_HUMAN	CPNE3	NA	75788	13549.8	22952.5	16706.2	17000.4	NA	NA	23558.6	17083.5	17055.3	NA	17892.1	17290.6	24625.5	22564	18639.2	17514.9	20649	NA	12706.3	NA	NA	NA	10497.1	13053	32512.8	21066.3	23536.1	NA	15875.3	19892	180966	108800	187055	149147	141138	145308	236539	119521	140024	113261	147599	213955	174642	186816	156014
O75140	DEPD5_HUMAN	DEPDC5	NA	NA	NA	NA	NA	NA	NA	NA	NA	NA	NA	NA	NA	NA	NA	NA	NA	NA	NA	NA	NA	NA	NA	NA	NA	NA	NA	NA	NA	NA	NA	NA	3681.96	NA	3161.64	4312.41	1732.6	3623.93	3579.47	NA	3158.52	4072.49	NA	2754.82	4902.69	4818.99	3342.24
O75146	HIP1R_HUMAN	HIP1R	14628.4	NA	27422.9	13269.2	16115	NA	NA	NA	24222.3	13777.2	NA	35970.2	NA	9575	NA	14861.2	NA	40686.5	NA	NA	14778	NA	25951	NA	18346.8	17616.6	NA	NA	30056.1	29437.5	NA	16339.3	12480.6	60055.3	18593.6	13794.6	17982.5	20009.6	10482	NA	13970.6	11285.7	NA	18102.4	30799.8	25528	7502.02
O75147	OBSL1_HUMAN	OBSL1	42034.7	45772.6	36138.9	53199.2	41408.9	36490.1	NA	NA	29059.9	60084.3	26455.7	62011.3	44113.5	26920.8	37622.5	33217.6	19352.3	29165.1	17976.7	7036.08	52712.3	50414.8	36083.4	38673.5	15628.9	42205.3	48667	41096.4	42638.5	NA	37745.8	33536.2	18050.4	10819.8	26328.3	27855.8	29393.1	31553.8	25907.4	13699.7	25859.4	21547.1	27119.1	24205.8	18186.9	26933	22035.6
O75150	BRE1B_HUMAN	RNF40	NA	NA	NA	NA	NA	NA	NA	NA	NA	NA	NA	NA	NA	NA	NA	NA	NA	NA	NA	NA	NA	NA	NA	NA	NA	NA	NA	NA	NA	NA	NA	NA	12074.4	18286.1	9071.71	9779.17	11875.8	7812.59	2354.73	NA	11067.2	8111.19	5001.7	14919.6	9318.81	7093.02	9711.56
O75152	ZC11A_HUMAN	ZC3H11A	NA	NA	NA	NA	NA	NA	NA	NA	NA	NA	NA	NA	NA	NA	NA	NA	NA	NA	NA	NA	NA	NA	NA	NA	NA	NA	NA	NA	NA	NA	NA	NA	NA	NA	NA	NA	NA	NA	NA	28530.9	NA	NA	NA	NA	NA	NA	NA
O75153	CLU_HUMAN	CLUH	96838.1	92426.3	78372.1	120200	107046	79535.1	130430	NA	96020.6	103933	53398.4	113771	91551.8	50870.9	104447	78385.3	87157.6	119596	83242.1	99379.6	91207.7	66156.8	90610.8	80783	75119.2	93021.6	145893	113098	96787.8	107860	92104	92837.8	51505.7	66807.5	44333.2	38050.5	38545.1	58467.3	31347.5	65404.5	47124.8	55266.7	45474.7	32810.7	53323.2	65287	51469.3
O75155	CAND2_HUMAN	CAND2	14277.9	NA	11884.3	17121.8	9411.43	17455.5	NA	NA	12902.8	22325.1	12511	33448.5	13182.3	12393.8	NA	11808.1	14876	NA	14017.3	NA	18773.2	NA	9234.06	3546.88	15746.1	16414.8	12754.8	20403.7	11010.1	20065.4	13969.8	12999.2	58868.4	NA	55655.4	34636.8	40045.7	101546	18707.3	NA	51579.3	82067.7	29872.4	32940.6	60539.1	84439.7	99355.9
O75157	T22D2_HUMAN	TSC22D2	13762.9	NA	17589.4	16830.7	10711.1	15303.4	NA	NA	10696.3	11258.2	8260.53	22014.4	11231.8	12003.4	NA	16269.2	NA	8677.17	9583.64	NA	6177.61	6465.34	10232.1	10544.8	10962.4	9628.63	8214.36	8680.96	8800.72	NA	8749.48	11645.1	11029.3	1278.25	10334.6	13375.8	14179.8	11134.7	13141.6	13856	7307.37	10688.3	6845.33	12516.3	15828.1	22979.1	10566.3
O75165	DJC13_HUMAN	DNAJC13	NA	NA	NA	NA	NA	7945.2	NA	NA	6295.72	10177.1	8774.63	NA	6696.05	5945.45	NA	8247.25	NA	NA	7634.73	NA	NA	NA	NA	NA	NA	NA	NA	NA	NA	NA	NA	5815.94	6554.05	6983.49	5166.37	4935.33	4728.9	5199.97	3882.93	20412.4	7777	5079.2	5188.04	4724.89	5625.86	7336.17	6228.88
O75170	PP6R2_HUMAN	PPP6R2	NA	NA	NA	NA	6332.33	10322.8	NA	NA	NA	13087.9	NA	NA	10802.7	NA	NA	NA	NA	NA	NA	NA	NA	NA	NA	NA	NA	NA	NA	NA	NA	NA	NA	NA	7980.7	NA	7532.25	7252.57	6977.72	8369.05	5481.8	NA	9455.83	8742.19	5253.18	4893.57	8260.48	10179.6	8881.99
O75175	CNOT3_HUMAN	CNOT3	147514	47790.5	123977	145721	120040	153806	NA	NA	72148.7	160288	176929	71074	101716	168177	123239	132900	108351	123154	125463	220808	170520	156426	175115	228008	106092	160818	191876	156452	157590	88450.8	NA	153063	6792.96	NA	5113.75	5112.18	6925.73	7178.3	7194.44	16255.3	7625.33	7171.43	3934.19	7037.48	6763.83	9874.59	7826.32
O75179	ANR17_HUMAN	ANKRD17	73306.5	NA	38061.1	59118.6	44738.8	68300.7	50584.5	NA	61311.3	106687	90919.4	45410.3	72287.5	62474.7	67780.2	61156.9	42884.5	65351.8	47530.2	61804	63518.1	64863.5	80010.8	37057.4	164461	62394.3	35061.9	71420.1	42822.8	89622.2	39176.4	53024.3	74481.9	25746.7	40771	NA	47831.5	45709.3	59091.2	NA	71957.2	61026.4	13070.7	63915.3	52485.5	61651.5	59023.7
O75190	DNJB6_HUMAN	DNAJB6	116047	76222.2	85477.8	92996.6	122889	115825	105423	149721	89464.2	115562	115444	71381.5	120096	115891	183208	149179	79207.2	82477	119154	117428	183340	111357	105119	104495	84265	100805	102248	100520	116926	141816	89468.7	37514.6	13419.8	NA	10724.7	13756.1	11463.4	11785.3	4751.65	NA	11558.9	14960.9	NA	11496.1	13752	17131.1	14743
O75208	COQ9_HUMAN	COQ9	247494	381132	174847	115991	120458	182869	557433	NA	168323	207136	249478	165414	248163	135630	276669	136881	355056	139176	221896	307859	215295	384653	126882	93622.1	478646	192160	188131	142971	141757	286541	124977	176781	302220	63048.2	231098	208789	261963	306487	222588	109909	210062	357391	176677	232032	280048	203349	320417
O75223	GGCT_HUMAN	GGCT	NA	NA	45773.6	NA	NA	NA	NA	NA	NA	NA	NA	NA	NA	NA	NA	NA	NA	12392.9	6427.19	NA	NA	NA	NA	NA	NA	NA	NA	NA	NA	NA	NA	NA	58578.9	85698.3	56208.3	72567	46738.1	57518.3	48551.5	NA	55254.4	53464.2	63269.1	37183.2	48746.7	8151.66	48943.5
O75251	NDUS7_HUMAN	NDUFS7	184821	77651.6	65078.1	93750.3	120468	166284	261732	NA	109085	257171	126240	173663	206249	147049	99798.9	93620.4	44213.4	107954	174145	103666	259774	67285.5	321579	121907	145605	156852	195029	107764	199996	97379.9	124866	309996	154932	194719	142399	179414	144598	129297	134635	37081.2	100500	148224	79928.2	155732	140821	163951	145535
O75298	RTN2_HUMAN	RTN2	7307.18	NA	17212.8	12783.7	7464.85	7524.76	NA	NA	14268	36141.7	10535.6	13910.5	10156.9	14015.8	NA	10315.1	11238.2	14376.7	26760.7	9569.13	12952.2	NA	12474.5	13227	13803.3	9549.49	14135.9	NA	12939.4	NA	9554.33	17959.2	NA	NA	NA	NA	NA	NA	NA	NA	NA	6660.71	NA	NA	NA	NA	NA
O75306	NDUS2_HUMAN	NDUFS2	425725	243167	224612	297357	310200	336286	1271310	407875	161511	280063	265600	199791	225374	326662	291844	204683	415877	289860	389303	393311	430634	184381	364413	193538	198788	157866	273660	270624	169286	234814	119314	80462.1	112194	289770	149264	144101	146078	97604.2	183949	43233.3	75890.1	113740	78359.5	173223	119558	145811	156497
O75312	ZPR1_HUMAN	ZPR1	NA	NA	NA	11270.5	NA	17545.9	NA	NA	22057.9	6492.66	11061.9	NA	13727.8	8158.49	NA	NA	39822.7	NA	8718.82	NA	NA	NA	7010.47	NA	41841.3	NA	NA	NA	8440.42	NA	NA	NA	19064.9	13305.5	13091.3	14907.1	13571.1	14787	17168.8	15518.1	20207.2	11227.8	15066.8	12164.2	14895.9	15047	15950.3
O75323	NIPS2_HUMAN	NIPSNAP2	1054370	2086120	1125330	998285	989989	1655710	752034	1159280	1705240	1869080	1094370	1089270	920106	930739	1105340	1078160	1968370	1731290	1512770	1055930	1702920	929585	1820370	1807390	1434830	1291120	1324610	1213500	1458210	886828	1000280	1257920	1219830	291470	968690	1216550	1072860	856129	1245350	155759	799849	905098	654234	1119520	716144	1278270	1068450
O75339	CILP1_HUMAN	CILP	64586	61259.6	175432	81477	133015	40639.4	171765	837046	79923.2	173879	410360	96992	238034	142324	107031	85802.8	163539	75427.3	20605.2	90270.4	73975.9	119555	66143	92609.8	69253.1	41785.1	104520	52404.1	147066	50356.4	53979.5	58448	22502.9	39999.6	21736.2	26697.3	14500.7	NA	17576.1	39549.1	NA	21456.1	23445.7	26142	40527.4	25302.5	21058.2
O75340	PDCD6_HUMAN	PDCD6	NA	NA	NA	NA	NA	NA	NA	NA	NA	NA	NA	NA	NA	NA	17237.8	NA	NA	NA	5865.31	NA	NA	NA	NA	NA	NA	NA	NA	NA	NA	NA	NA	NA	35174.5	74291.7	36257.9	22398.8	35321.2	34875.3	35457.8	44720	28743.9	29187.7	20648.6	55325.2	49464.1	81465.1	42178.4
O75347	TBCA_HUMAN	TBCA	60511	NA	83165.2	82244.2	59917.4	87848	460884	410765	67868.9	89819.5	46273.3	55726.7	55308.3	47396.5	129291	102281	80138.9	59020.2	72575.8	58657.5	50785.3	92271.2	127095	121726	143197	94317.2	89981.2	69920.3	60248.5	99361.2	77969.9	76239.1	229413	242640	133624	242656	186857	211302	217374	287593	220555	187210	218562	142549	201353	183479	142929
O75348	VATG1_HUMAN	ATP6V1G1	NA	NA	8484.6	11022.5	13049.6	8829.86	NA	NA	16851.1	9514.68	8562.39	NA	8677.67	9481.84	14372.6	10557.2	NA	6181.21	13007.3	NA	7092	NA	7178.26	NA	NA	9447.39	11748.4	11542.9	NA	NA	NA	9152.26	6718.46	21936.7	8176.92	11130.3	11006.8	NA	3716.75	14698.2	6221.16	9890.56	16626	12577.5	3552.49	10154.7	10810.4
O75351	VPS4B_HUMAN	VPS4B	56168.7	56337.3	52601	103433	72692.2	38480	NA	NA	77694.7	55507.9	74368.4	50007.1	51730.6	51582.8	87898.9	38004.4	72324.1	96627.8	27172.8	14069.2	31760.3	NA	33321	39200.3	77017.3	51867.3	60558.6	35765.4	20825.6	45225.8	72930.4	38678.2	42905.1	38940	40480.5	31734.1	31155.2	33355	44661	136261	38105.8	31774.5	31299	36114.3	43509.3	37150.4	34754.5
O75356	ENTP5_HUMAN	ENTPD5	NA	NA	NA	NA	NA	NA	NA	NA	NA	NA	NA	NA	NA	NA	NA	NA	NA	NA	NA	NA	NA	NA	NA	NA	NA	NA	NA	NA	NA	NA	NA	NA	5112.78	NA	1806.33	2985.06	3397.13	5092.4	2630.99	NA	3902.12	2724.16	NA	3909.3	2069.72	4338.51	3218.62
O75365	TP4A3_HUMAN	PTP4A3	NA	NA	NA	NA	NA	NA	NA	NA	NA	NA	NA	NA	NA	NA	NA	NA	NA	NA	NA	NA	NA	NA	NA	NA	NA	NA	NA	NA	NA	NA	NA	NA	5249.94	NA	3231	NA	NA	NA	NA	NA	3319.3	NA	NA	NA	NA	NA	2486.47
O75366	AVIL_HUMAN	AVIL	NA	NA	NA	NA	NA	NA	NA	NA	NA	NA	NA	NA	NA	NA	NA	NA	NA	NA	NA	NA	NA	NA	NA	NA	NA	NA	NA	NA	NA	NA	NA	NA	NA	NA	NA	NA	NA	NA	NA	NA	NA	NA	NA	NA	2219.57	NA	NA
O75367	H2AY_HUMAN	MACROH2A1	344797	147574	174685	310034	218890	311888	592109	528358	157007	196964	172453	276719	218446	174580	218001	243576	193531	212329	179179	134512	136936	276903	128928	153426	208674	171476	196112	240417	228937	253435	223999	152379	35377.7	172209	31639.1	50172.8	43290.7	56311.6	47424	120014	41079.6	43588.7	83216.9	52423.2	40535	28290.3	36401.2
O75368	SH3L1_HUMAN	SH3BGRL	23111.8	NA	19802.6	40088.8	58209.6	25532.9	22686.7	NA	26362.6	15070.7	26136.3	13788	23326.6	8762.33	21226.3	47497.5	NA	13705.2	24458.5	12122.5	8406.8	NA	12938	42968.5	27188.3	24828.1	22614.3	23458.4	15138.8	NA	15451.7	22781.9	110152	207553	87936.3	167992	93574.4	90874.9	135542	32434.1	140250	87777.5	161536	75649.9	104572	9508.15	93732.1
O75369	FLNB_HUMAN	FLNB	91258.5	118824	102011	103145	70213.9	93060.6	224598	268970	93258.2	102498	86313.4	120293	97463.8	65053	84846.2	97030.9	83061.2	98073.9	86550.3	92004.5	66023.2	84385.1	92265	126297	114043	91568.8	123810	85877.7	85993.4	119479	87935.4	72050.9	53204	92300.4	56685.7	52102.8	49674.6	47982.9	62301.2	129448	66232.5	55669.7	46346.3	54263.4	49908.9	45538.1	47421.7
O75376	NCOR1_HUMAN	NCOR1	NA	5445.82	NA	6474.78	10739.4	8520.53	NA	NA	6880.54	5474.73	3326.19	10715.4	7687.9	NA	NA	6283.07	NA	7559.97	9613.48	NA	8822.69	NA	6838.66	5904.26	NA	4649.76	8282.46	7700.36	6809.9	6630.86	5092.33	5696.09	NA	NA	NA	NA	NA	2520.79	NA	NA	NA	NA	NA	NA	4405.07	NA	NA
O75380	NDUS6_HUMAN	NDUFS6	274029	167180	204542	187324	197813	193578	89568	502303	264035	209726	167717	130163	163742	300361	295200	187051	189056	362949	408556	255570	489155	155978	271531	297515	433084	185717	299894	224702	261410	283137	219447	467023	241342	331953	248563	205765	146693	182767	159833	31316.7	201065	186620	129079	293856	191738	293948	229826
O75381	PEX14_HUMAN	PEX14	13587.8	NA	21494.4	14253.7	10333.6	10457.3	171534	NA	9407.91	12584.1	7022.16	22162.9	9382.13	13905.3	13448.2	22995.2	8082.04	10312.2	16781.7	NA	10723.6	25290.1	17719.2	18103.2	19649.1	14197.2	15666	13650.2	11850	25213	17997.4	15070.8	NA	NA	NA	NA	NA	3080.89	NA	NA	NA	2789.84	NA	2017.66	NA	NA	3734.91
O75382	TRIM3_HUMAN	TRIM3	NA	NA	NA	NA	NA	NA	NA	NA	NA	NA	NA	NA	NA	NA	NA	NA	NA	NA	NA	NA	NA	NA	NA	NA	NA	NA	NA	NA	NA	NA	NA	NA	6867.97	NA	7099.03	4839.77	8048.42	3516.36	6886.17	NA	6240.53	4184.45	14210.1	3443.45	7542.66	7436.86	6128.26
O75390	CISY_HUMAN	CS	901267	4024700	1303840	762806	1228620	540171	3831280	1943040	1873730	525475	1602430	458398	659503	868190	1088870	1113340	2127330	1952440	1646940	1665150	641675	1031530	640075	1189300	889000	725223	682086	516405	750200	1108420	1136740	604363	2555630	572937	3120280	1771420	2773800	1443050	2716130	826733	1680070	1757090	2614230	2579080	2709930	2791190	3442770
O75391	SPAG7_HUMAN	SPAG7	365729	NA	NA	NA	434251	NA	NA	NA	NA	520285	NA	NA	562050	NA	NA	NA	520822	NA	NA	NA	NA	NA	338296	NA	NA	NA	NA	NA	NA	NA	NA	323015	21205	12686.8	20696.5	25703.1	15005.1	17308.7	26762.1	NA	17886	24771.8	22421.4	19625.5	16695.9	NA	15040.3
O75394	RM33_HUMAN	MRPL33	NA	NA	18132.2	24059.4	13344.1	20187.3	NA	NA	NA	12346.4	13447.1	NA	NA	11450.3	NA	NA	23388.5	21715.6	18415.3	NA	13900.5	17449.3	15499.9	16140.8	NA	13810.3	18151.1	23495.9	15273.7	NA	13806.7	12117.4	NA	NA	NA	NA	NA	NA	NA	NA	NA	NA	NA	NA	NA	NA	NA
O75396	SC22B_HUMAN	SEC22B	93674.6	45857.5	60000.4	59186.8	62458.7	43225.3	27704.8	58061.7	62273.7	37077.4	59102.9	57824.4	62480.7	51716.1	52218.6	55523.1	55914.8	30067	33301.4	40831.1	44245	46418	44673.9	41193	34792.4	50475.6	24459.1	57429.7	42949.4	46164.9	45213.1	41721.3	12698.8	16156.8	15497.8	9495.3	15105.5	9747.16	13244	20777.4	8872.11	16798.1	12377.6	21752	12951.9	13421.9	11002.5
O75400	PR40A_HUMAN	PRPF40A	NA	NA	NA	NA	NA	NA	NA	NA	10014.3	NA	NA	NA	11526.4	NA	26531.6	NA	NA	12770.2	NA	NA	NA	NA	NA	NA	NA	NA	NA	10260.7	NA	NA	NA	NA	9998.7	10440.2	10067	8780.51	9999.92	7825.81	8723.37	11514.3	6422.99	10182.2	5344.75	12033.6	9740.22	10638.3	8037.18
O75410	TACC1_HUMAN	TACC1	16380.5	NA	26069.1	19274.2	8481.28	26037.7	NA	NA	18731.7	14520.2	10790.9	27560.8	21349.7	17676.6	15893.9	27053.6	7018.98	24142.4	19246.8	17370.2	25591.7	12728.3	27639.3	22494.2	25199.3	20422.2	28224.9	26710.4	32775.7	20306.3	17746	20122.2	5927.28	3128.31	7576.52	10644.2	9737.4	7646.35	9457.05	29789	10515.7	9295.04	11008.4	8084.06	8887.25	10246.9	6523.11
O75414	NDK6_HUMAN	NME6	NA	NA	NA	NA	NA	NA	NA	NA	NA	NA	NA	NA	NA	NA	NA	NA	NA	NA	NA	NA	NA	NA	NA	NA	NA	NA	NA	NA	NA	NA	NA	NA	2973.03	NA	3135.28	5311.46	6959.44	4905.26	4797.06	NA	8204.9	3724.32	3379.96	5865.6	4346.84	5929.68	6819.89
O75431	MTX2_HUMAN	MTX2	12769.1	29312.1	30146.3	28488.4	20509.2	15928	NA	NA	18109.6	16753.7	11408	NA	12796	31542	NA	12063	29705.2	21235.3	25700.9	NA	25807.4	NA	16759.8	16239.5	NA	27075.7	19263	23457	18763.9	NA	22255.1	25741.4	6572.07	11240.3	6910.08	6334.54	8236.94	7141.49	6049.6	NA	5993.46	4555.1	8608.66	5538.57	6729.22	10089.2	8458.41
O75436	VP26A_HUMAN	VPS26A	NA	NA	NA	NA	NA	37551.3	NA	NA	7529.9	8894.3	20422.7	NA	NA	NA	28217.1	NA	NA	20577.8	18771.8	NA	NA	NA	NA	NA	6952.13	NA	23947	NA	NA	NA	NA	16388.7	65294.8	96961.8	91928.8	80115.9	59158.4	77514	90854.2	142512	75471.5	77996.8	79823.1	87933.6	91487.5	40107.9	87871
O75438	NDUB1_HUMAN	NDUFB1	192065	NA	73841.8	94652.6	67917.8	116345	NA	NA	104641	161799	75251.9	93553.5	135099	255927	174320	161317	58741.1	73805.8	109458	96189.5	158232	96331	155278	119709	114067	141649	107549	95391.7	82446.8	157555	129418	183627	3035.89	NA	3415	NA	NA	1335.23	NA	NA	NA	NA	1930.72	10619.8	NA	NA	2035.96
O75439	MPPB_HUMAN	PMPCB	46743.5	260292	102231	77872.4	106269	64569.3	177483	NA	50935.1	48698.4	57772.6	91628.4	64890.9	30208.8	75775.1	55430.5	102198	123730	35971	93440.1	52046.4	143793	60177.1	89890.3	45576.4	100732	91985.8	81057.2	110083	134417	91359.3	56031.8	56617.4	15743.5	49239.2	32811.5	29482.8	56550.5	31045.7	21509.2	44337.7	59374.6	39775.8	24671	107990	95658.7	72371.1
O75448	MED24_HUMAN	MED24	NA	NA	NA	4629.66	NA	4605.67	NA	NA	5771.63	4249.9	NA	5421.39	1986.29	NA	NA	NA	NA	NA	NA	NA	NA	NA	3010.17	NA	NA	3094.8	3012.99	3913.04	NA	NA	NA	NA	NA	NA	NA	NA	NA	1983.68	NA	NA	2339.01	2740.88	NA	2209.94	NA	2831.39	NA
O75462	CRLF1_HUMAN	CRLF1	10130.6	NA	15998.7	10536.9	15914.6	14290.6	NA	NA	9716.85	13347.7	17496.7	9759.34	13336.9	14632.3	12772.6	NA	14328.6	NA	NA	NA	NA	7519.13	NA	NA	13609.6	NA	NA	NA	NA	NA	NA	NA	NA	NA	NA	NA	NA	NA	NA	NA	NA	NA	NA	NA	NA	NA	NA
O75473	LGR5_HUMAN	LGR5	NA	NA	NA	NA	NA	NA	NA	NA	NA	NA	NA	NA	NA	NA	NA	NA	NA	NA	NA	NA	NA	NA	NA	NA	NA	NA	NA	NA	NA	NA	NA	NA	NA	NA	NA	NA	NA	NA	9616.32	NA	12270.3	NA	NA	NA	NA	3656.52	9278.2
O75475	PSIP1_HUMAN	PSIP1	NA	NA	NA	NA	NA	NA	NA	NA	NA	NA	NA	NA	NA	NA	NA	NA	NA	NA	NA	NA	NA	NA	NA	NA	NA	NA	NA	NA	NA	NA	NA	NA	9171.28	NA	4092.13	3452.61	9445.22	5237.71	3715.35	10086.3	6299.29	3364.05	2394.49	9180.05	4036.71	4548.64	6322.67
O75477	ERLN1_HUMAN	ERLIN1	NA	NA	5699.98	NA	3146.87	5488.1	NA	NA	NA	NA	NA	NA	3013.55	5426.21	4772.17	5056.37	NA	NA	1956.14	NA	NA	NA	NA	NA	NA	NA	1474.68	NA	2651.73	NA	2312.45	NA	NA	NA	NA	NA	NA	NA	NA	NA	NA	NA	NA	NA	NA	NA	NA
O75489	NDUS3_HUMAN	NDUFS3	2755270	2021100	1915720	1879000	1327160	1359470	833092	1884140	1872780	2186440	1731040	2120250	1232670	3236800	1725580	1808900	1934590	2137450	2590760	2562680	2774120	1646630	1678170	2596570	3328890	2630640	2757660	1451040	1895940	2392310	2455780	1056950	478282	1259050	696848	468936	820376	421534	784253	226610	307458	469800	248799	919947	631626	867547	545115
O75494	SRS10_HUMAN	SRSF10	NA	NA	118503	16636.1	18452.4	39523.9	NA	NA	31668.1	44862.2	NA	NA	34871.3	13500	17595.5	NA	NA	NA	16424.4	6344.74	NA	NA	20188.8	20183.9	NA	NA	28257.3	23921.1	35433.8	NA	13449.5	30921.6	12996.5	39906.4	11053.5	12681.4	15365.1	11291.7	13677.9	31553.6	11140.4	12456.5	25045.5	10264.5	12875.2	7541.72	19772.8
O75503	CLN5_HUMAN	CLN5	NA	NA	NA	NA	NA	NA	NA	NA	NA	NA	NA	NA	NA	NA	NA	NA	NA	NA	NA	NA	NA	NA	NA	NA	NA	NA	NA	NA	NA	NA	NA	NA	NA	NA	6448.69	NA	8285.22	7345.8	6761.39	NA	6255.94	8858.93	6313.25	7860.29	9664.72	NA	5390.25
O75506	HSBP1_HUMAN	HSBP1	NA	NA	NA	NA	NA	NA	NA	NA	NA	NA	NA	NA	NA	NA	NA	NA	NA	NA	NA	NA	NA	NA	NA	NA	NA	NA	NA	NA	NA	NA	NA	NA	25799.1	18483.5	41619.2	29492.8	26260.4	28784.5	25635.7	127497	20838.1	27309.1	32524.2	45673.9	31266.1	12042.5	45245.7
O75521	ECI2_HUMAN	ECI2	129583	225292	188130	215823	226320	321919	158611	370093	155203	191166	223548	322933	172438	241411	310559	181028	286800	265624	199181	233667	203064	139390	324709	153968	184001	287028	234908	301768	244642	248956	261279	199992	128812	40423.2	135932	82568.9	129758	103601	132482	17170.6	68075.2	142512	97284.1	177908	146043	146241	138865
O75525	KHDR3_HUMAN	KHDRBS3	NA	NA	NA	NA	NA	NA	NA	NA	NA	NA	NA	NA	NA	NA	NA	NA	NA	NA	NA	NA	NA	NA	NA	NA	NA	NA	NA	NA	NA	NA	NA	NA	NA	NA	NA	NA	NA	8841.19	NA	NA	NA	NA	NA	8547.15	NA	NA	NA
O75530	EED_HUMAN	EED	NA	NA	NA	NA	NA	NA	NA	NA	NA	NA	NA	NA	NA	NA	NA	NA	NA	NA	NA	NA	NA	NA	NA	NA	NA	NA	NA	2612.02	NA	NA	NA	NA	NA	NA	2757.05	3665.38	5969.13	3314.62	NA	NA	2150.86	3229.06	5425.86	7258.6	4120.94	NA	2750.35
O75531	BAF_HUMAN	BANF1	NA	NA	NA	NA	NA	6492.08	NA	NA	1419.81	NA	NA	NA	NA	NA	19985.8	NA	NA	NA	2279.29	NA	NA	NA	NA	NA	NA	NA	NA	NA	NA	NA	14307.1	4998.85	20822.6	71921.5	34728.6	39130.1	79489	19802.1	57324.4	118146	38808.2	67439.3	108795	41635.2	84334.6	47358.7	43628
O75533	SF3B1_HUMAN	SF3B1	22678.2	NA	41638.3	44208.2	40395.1	35204.1	148305	NA	36858.3	24048.4	21267.4	50181.6	29660.1	19050.2	39710.5	32518.5	25789.1	27058.9	36467.5	58540.1	20653.1	25238.1	22898.3	23971.7	21970.5	39059.5	28409.9	42253.3	31571.4	58275.5	28939.2	21009.8	19341.5	17817.7	18700.5	17617.3	16354.3	19785	12658.1	NA	22183.4	19404	21108.3	13570.4	21306.3	17080.4	21259.6
O75534	CSDE1_HUMAN	CSDE1	52878.5	75898.5	45164.6	47272.5	28929.5	27758.4	NA	NA	35308.1	38136	40787.6	107357	29618.8	32058.4	36403.1	37716.4	33168.1	28303.5	26609.7	27499.4	28068.6	40936.6	55449.3	37713.9	71085.1	41537.8	36782.5	34102.8	22893.4	NA	21913.7	22558.8	40715.6	28072.6	50160.1	34364.2	40511.9	43439.2	47202	41370.1	35855.8	40960.1	42783.9	47278.3	36488.1	48710.5	45826.5
O75554	WBP4_HUMAN	WBP4	NA	NA	NA	NA	NA	NA	NA	NA	NA	1888.26	NA	NA	NA	NA	NA	NA	NA	NA	NA	NA	NA	NA	NA	NA	NA	NA	NA	NA	NA	NA	NA	NA	7077.01	NA	4748.81	10452.6	10190.4	12320.7	5834.06	15549.3	10967.9	10783.5	7147.48	8932.46	7828.87	6277.48	8194.16
O75556	SG2A1_HUMAN	SCGB2A1	NA	NA	NA	NA	NA	NA	NA	NA	NA	NA	NA	NA	NA	NA	NA	NA	NA	NA	NA	NA	NA	NA	NA	NA	NA	NA	NA	NA	NA	NA	NA	NA	NA	NA	NA	NA	NA	NA	NA	NA	NA	NA	NA	NA	NA	NA	NA
O75563	SKAP2_HUMAN	SKAP2	NA	NA	NA	NA	NA	NA	NA	NA	NA	NA	NA	NA	NA	NA	NA	NA	NA	NA	NA	NA	NA	NA	NA	NA	NA	NA	NA	NA	NA	NA	NA	NA	NA	11135.6	NA	NA	NA	NA	NA	17491.5	NA	NA	NA	NA	NA	NA	NA
O75569	PRKRA_HUMAN	PRKRA	21942.3	35002.2	21020.7	32667.9	27578.4	15205	NA	NA	23354.2	20329.9	26737.8	32118.6	16399.4	10360.2	19022.6	12635.1	30021.6	20909.6	22768.4	21185.6	13191.2	23560.7	7317.11	26524.4	15835.2	33319.5	45319.3	31855.3	35987	NA	17180	13091.8	40187.9	13378.3	29271.1	23293.1	25183	44779.4	24537.8	50184.3	35976.2	36312.4	31060	24556.6	30804.1	44885	31640.6
O75570	RF1M_HUMAN	MTRF1	4503.24	NA	4997.3	NA	8230.62	5427.56	NA	NA	NA	6855.12	6925.25	NA	NA	4675.32	NA	NA	NA	13829.5	NA	NA	NA	NA	4325.68	5967.21	NA	NA	9117.47	NA	8385.35	NA	7985.87	NA	3034.74	NA	2481.8	3066.92	1459.05	3395.77	2241.91	NA	3029.07	2755.45	1769.24	2957.31	2265.63	2749.05	3083.07
O75575	RPC9_HUMAN	CRCP	NA	NA	NA	NA	NA	NA	NA	NA	NA	NA	NA	NA	NA	NA	NA	NA	NA	NA	NA	NA	NA	NA	NA	NA	NA	NA	NA	NA	NA	NA	NA	NA	NA	NA	1149.62	2771.34	2127.69	2704.97	2192.84	NA	2362.82	1683.16	NA	1327.96	1088.43	NA	729.772
O75582	KS6A5_HUMAN	RPS6KA5	NA	NA	NA	NA	NA	NA	NA	NA	NA	NA	NA	NA	NA	2034.36	NA	NA	NA	NA	NA	NA	NA	NA	NA	NA	NA	NA	NA	NA	NA	NA	NA	NA	2446.97	5431.61	4704.55	3318.62	3031.86	3078.79	3567.04	NA	3567.59	5451.32	NA	2389.29	4054.64	2921.47	3397.87
O75592	MYCB2_HUMAN	MYCBP2	NA	NA	NA	NA	NA	NA	NA	NA	5549.09	NA	NA	NA	NA	NA	NA	NA	NA	NA	NA	NA	NA	NA	NA	NA	NA	NA	NA	NA	NA	NA	NA	NA	2822.6	NA	3019.79	3717.34	3142.77	3750.69	NA	5674.54	3541.34	3908.88	NA	3021.19	3372.4	3041.09	3316.07
O75594	PGRP1_HUMAN	PGLYRP1	NA	NA	NA	NA	NA	NA	NA	NA	NA	NA	NA	NA	NA	NA	NA	NA	NA	NA	NA	NA	NA	NA	NA	NA	NA	NA	NA	NA	NA	NA	NA	NA	NA	16532	NA	NA	NA	NA	NA	NA	NA	1452.09	NA	NA	NA	NA	NA
O75600	KBL_HUMAN	GCAT	19053.4	33055.7	21435	19759.8	20619.2	17232.3	NA	NA	18889.4	8869.25	24324.5	NA	22724.1	17487.9	28190	NA	14911.7	25760.8	20286	27751.9	28184	NA	19679.1	14813.1	17672.1	NA	18704.1	6708.41	20412.6	43950.2	30880.6	NA	8853.06	11617.8	9833.18	7589.81	9879.38	26881.4	9612.62	NA	7565.16	3345.63	9902.17	6265.43	13511.1	13758.8	NA
O75604	UBP2_HUMAN	USP2	NA	NA	NA	NA	NA	NA	NA	NA	NA	NA	NA	NA	NA	NA	NA	NA	NA	NA	NA	NA	NA	NA	NA	NA	NA	NA	NA	NA	NA	NA	NA	NA	1907.97	NA	3832.24	4963.91	8249.98	2897.99	3644.03	NA	3310.24	3194.33	2462.95	16516.4	2904.65	NA	NA
O75607	NPM3_HUMAN	NPM3	NA	NA	NA	NA	NA	NA	NA	NA	NA	NA	NA	NA	NA	NA	20752.8	NA	NA	NA	NA	NA	NA	NA	NA	NA	NA	NA	NA	NA	NA	13730.1	8994.88	NA	NA	NA	NA	NA	NA	NA	NA	NA	NA	NA	NA	NA	NA	NA	32785.5
O75608	LYPA1_HUMAN	LYPLA1	NA	NA	NA	48136.1	NA	46835.8	NA	NA	31309.6	42936.6	NA	43620.2	17882.6	NA	21090.8	37860.2	NA	40173.1	52704.5	NA	34504.9	NA	53830.9	30604.9	61871.8	55900.1	57655.5	20615.4	NA	69218.3	17077	47015.8	47880.4	40766.9	54063.8	34407.5	49992	39092.7	54279.8	19820.2	32330.4	47283.9	45353	36740.7	40043.9	43765.4	39872.7
O75616	ERAL1_HUMAN	ERAL1	NA	NA	NA	NA	NA	NA	NA	NA	NA	NA	NA	NA	NA	NA	NA	NA	NA	NA	NA	NA	NA	NA	NA	NA	NA	NA	NA	NA	NA	NA	NA	NA	3962.78	NA	2857.52	NA	2440.51	1860.01	1066.72	NA	2397.32	2998.06	2583.96	1902.71	797.346	NA	2457.03
O75629	CREG1_HUMAN	CREG1	NA	NA	NA	NA	NA	NA	NA	NA	NA	NA	NA	NA	NA	NA	NA	NA	NA	NA	NA	NA	NA	NA	NA	NA	NA	NA	NA	NA	NA	NA	NA	NA	5474.66	52205.3	19282.4	17875.7	21404.2	7652.4	16029.7	18146.4	16641.4	19906.4	41401.9	22065.6	21024.4	21201.1	18129
O75635	SPB7_HUMAN	SERPINB7	NA	50894.3	NA	NA	NA	NA	NA	NA	12374	NA	NA	NA	NA	NA	NA	NA	NA	NA	17413.8	NA	NA	NA	NA	NA	20854.1	NA	31452.1	24147	NA	NA	NA	NA	13477.6	NA	8751.72	30767.7	9290.62	6986.96	10507.8	NA	14222.2	7755.33	6707.45	5689.5	NA	5882.53	3654.41
O75636	FCN3_HUMAN	FCN3	NA	NA	NA	NA	NA	NA	NA	NA	NA	NA	NA	NA	NA	NA	NA	NA	NA	2956.26	NA	NA	NA	NA	NA	NA	NA	NA	NA	NA	NA	NA	NA	NA	5125.9	20555.4	NA	3621.36	5800.83	NA	5698.67	21625	5677.77	7280.95	14170.9	NA	5425.85	4872.48	8260.13
O75643	U520_HUMAN	SNRNP200	169459	NA	146282	145801	210429	89225.8	NA	NA	176394	123911	99059.5	322095	207710	76862.3	155974	226687	205097	150232	93472.8	164440	111962	NA	200547	147314	197636	277815	188123	51201.2	114522	68275.7	110276	73136.5	87680.7	99365.6	83140.9	69882.4	78043.3	87611.3	77043.8	120033	91178.6	83226.7	88210.6	68204.9	74245.6	76264.9	85907.1
O75648	MTU1_HUMAN	TRMU	NA	NA	NA	NA	NA	NA	NA	NA	NA	NA	NA	NA	NA	NA	NA	NA	NA	NA	NA	NA	NA	NA	NA	NA	NA	NA	NA	NA	NA	NA	NA	NA	3398.4	NA	4534.84	NA	1382.98	1847.49	NA	NA	3456.75	1641.46	1646.18	NA	2429.17	2055.09	1776.42
O75663	TIPRL_HUMAN	TIPRL	47192.8	58069.6	64324.9	56948.6	39984.5	58316.2	NA	NA	52000.6	39252.6	44015.1	NA	54415.9	30944	NA	45431	31531.9	75746.4	45676.6	NA	33511.2	NA	50153.9	35651.3	NA	NA	47473.1	59924.7	28519.5	NA	40391.7	43367.7	92182.4	36098.7	79498.8	53485.1	54928	88165.1	70323.3	32254.5	84110.5	74046.6	75055.2	65403	69169.5	53087.9	75904.9
O75674	TM1L1_HUMAN	TOM1L1	NA	NA	NA	NA	NA	NA	NA	NA	NA	NA	NA	NA	NA	NA	NA	NA	NA	NA	NA	NA	NA	NA	NA	NA	NA	NA	NA	NA	NA	NA	NA	NA	NA	NA	NA	1065.21	NA	NA	NA	NA	1295.47	NA	1506.14	1409.37	1149.97	1294.38	850.007
O75676	KS6A4_HUMAN	RPS6KA4	NA	NA	1346520	NA	1285710	864619	NA	NA	1149380	902454	972107	621610	1317070	295461	NA	603541	NA	NA	NA	NA	1187340	817142	590557	651155	526883	NA	1232870	NA	NA	NA	NA	NA	NA	NA	8740.17	NA	8010.29	NA	17899.5	NA	NA	NA	NA	120327	22463.5	NA	NA
O75688	PPM1B_HUMAN	PPM1B	20993.9	NA	16260.6	NA	NA	NA	NA	NA	NA	NA	NA	19713.9	NA	NA	NA	NA	NA	NA	NA	NA	NA	21122.3	NA	NA	NA	NA	NA	NA	NA	NA	NA	NA	34589.3	21861.8	38463.1	46185.4	36096.6	54086.1	47810.4	67132.9	38019.5	35194.5	51774	35249.8	39781.5	47890.1	46524.2
O75694	NU155_HUMAN	NUP155	19770	NA	30861	15502	26264	20548.9	24289.4	NA	18102.4	14363.5	14471.1	20593.5	22980.8	19608.5	33050.4	24552	22824.8	29078.4	18379.7	20556.1	19854.8	7721.41	23111.6	16242.1	14086.5	17530.5	20018	27976.2	23661.5	21031.9	26693.2	31441	18595.9	NA	8730.52	11093.9	4755.1	NA	NA	NA	NA	23436.9	NA	NA	16143.8	2405.21	11140
O75718	CRTAP_HUMAN	CRTAP	18291.3	NA	NA	13310.7	6265.94	NA	NA	NA	18692	8076.12	16702.5	NA	18641.4	NA	NA	NA	NA	NA	NA	NA	NA	NA	NA	NA	NA	NA	NA	5723.06	NA	NA	NA	NA	NA	NA	NA	NA	NA	NA	NA	NA	NA	NA	NA	2862.18	5985.03	NA	NA
O75746	S2512_HUMAN	SLC25A12	604211	296820	437314	475925	541563	625728	219037	679903	465622	508998	577343	601944	554759	582546	508482	488206	609535	631047	606740	667145	618207	440475	531791	576475	505171	631385	599719	574125	509567	693702	657616	723682	61484.1	28488.5	35214.9	22649.5	23789.8	15214.2	54327.6	NA	98579.6	26193.2	58085	54654	NA	27222.2	22369.3
O75764	TCEA3_HUMAN	TCEA3	NA	NA	NA	NA	NA	NA	NA	NA	NA	NA	NA	NA	NA	NA	NA	NA	NA	NA	NA	NA	NA	NA	NA	NA	NA	NA	NA	NA	NA	NA	NA	NA	2295.69	NA	NA	2726.54	NA	NA	NA	NA	4579.62	NA	NA	4059.19	NA	NA	NA
O75781	PALM_HUMAN	PALM	73572.3	46776.9	61412.6	27713.8	66677.1	48521.3	79356.9	83502.5	48897.6	35885.2	97033.6	59509.4	65292.4	57381.1	85082.2	48295.2	70733.5	88706.4	54905.3	72865.9	57452.4	91997.9	65989.2	78895.6	92095.7	32077.1	67554.9	45898.1	78775.9	99534	81482.9	33998	8884.79	14249.9	13435.5	11074	20802.3	13823.5	11210.3	88445.7	12993.4	19499	26375.6	16613.8	23369.6	13791.7	11284.2
O75792	RNH2A_HUMAN	RNASEH2A	NA	NA	NA	NA	NA	NA	NA	NA	NA	NA	NA	NA	NA	NA	NA	NA	NA	NA	NA	NA	NA	NA	NA	NA	NA	NA	NA	NA	NA	NA	NA	NA	1028.5	NA	NA	1672.51	NA	1844.98	NA	3089.03	1446.13	3854.06	1844.7	2014.11	3512.9	736.225	NA
O75794	CD123_HUMAN	CDC123	NA	NA	NA	NA	NA	NA	NA	NA	NA	NA	NA	NA	NA	NA	20407.9	NA	NA	NA	NA	NA	NA	NA	NA	NA	NA	NA	NA	NA	NA	NA	NA	NA	5225.31	NA	6386.84	6239.9	4233.66	8264.23	5137.22	NA	4550.33	8354.8	NA	6151.3	4933.7	7533.23	5776.83
O75817	POP7_HUMAN	POP7	6006.49	NA	NA	9567.09	5577.17	7687.52	NA	NA	NA	7526.75	NA	11122.9	NA	4467.76	7538.72	6556.27	NA	6396.15	NA	NA	NA	NA	5974.26	NA	6369.18	7196.4	6047.48	6983.98	NA	NA	6918.71	4450.16	6493.54	4169.19	4642.49	3279.25	NA	5027.21	7396.56	16587.6	7193.03	4978.52	6427.31	3129.59	6606.99	6072.68	4648.67
O75818	RPP40_HUMAN	RPP40	NA	NA	NA	NA	NA	NA	NA	NA	NA	NA	NA	NA	NA	NA	NA	NA	NA	NA	NA	NA	NA	NA	NA	NA	NA	NA	NA	NA	NA	NA	NA	NA	5098.41	NA	4368.6	7747.89	4945.83	5951.42	2755.47	NA	5015.46	5343.59	2867.4	6097.71	3018.43	NA	NA
O75821	EIF3G_HUMAN	EIF3G	NA	NA	NA	7542.44	25878.1	16015.6	NA	NA	11897.2	3199.4	11459.2	47679	NA	13263.9	33667.8	20946.4	13034.7	NA	14193.3	NA	NA	NA	NA	25724.9	65213.3	NA	38310.9	12403.9	6148.01	NA	15398.9	3272.46	27856.9	28418.8	29460	34035.3	20385.7	25942.3	25509	25978.5	35945.8	23817.2	34786.9	26166.4	23644.7	15032.3	29756.2
O75822	EIF3J_HUMAN	EIF3J	79332.6	64316.5	24219.7	223263	77932.1	29322.1	NA	NA	42635.7	31243.9	88602.6	122535	21411.6	24341.5	31210	65351.3	130048	192722	39308.9	126533	111316	90091.7	83154.8	78554.5	NA	87210.2	206653	23316	21817	80198	45991.4	39918.4	51187.9	45035.3	55818.3	43668.4	45709	45246.6	41720	40535.2	46839.7	59691.8	43679.8	42066.1	48996.8	34447.6	41744.8
O75828	CBR3_HUMAN	CBR3	NA	NA	NA	NA	NA	27665.2	NA	NA	NA	NA	NA	NA	18146.4	NA	NA	NA	NA	NA	7307.66	NA	NA	NA	NA	NA	NA	NA	NA	NA	NA	NA	NA	NA	24171.6	9037.86	21404.6	19134.4	35172.2	16774.5	34776.6	143481	25211.9	31842.6	32748.6	19007.7	36177.6	24859.8	21085.5
O75832	PSD10_HUMAN	PSMD10	NA	NA	5420.06	NA	NA	NA	NA	NA	NA	NA	NA	NA	NA	5481.45	8581.3	NA	10369	NA	NA	NA	NA	NA	NA	NA	NA	NA	NA	NA	NA	NA	NA	NA	19754.7	27699.5	23714.4	34737.2	27234	37181.8	22329.7	40310.9	22591.5	29208.9	26297.5	24557.1	21958.4	14923.2	19213.5
O75844	FACE1_HUMAN	ZMPSTE24	117091	59834.6	124264	112702	65122	83528.4	NA	NA	106748	96378.6	102857	71329.1	121264	85970.4	106589	89201.8	104305	103451	92328.7	118895	123928	117848	101015	111236	70873.9	112417	99218.3	99327.9	103797	109092	96084.8	123281	NA	NA	NA	NA	NA	NA	NA	NA	NA	NA	NA	NA	NA	NA	NA
O75874	IDHC_HUMAN	IDH1	22680.4	31069.2	97509.5	94026.5	53705.2	28153.4	NA	NA	90972.1	36329.2	62737.5	31604.4	43986.6	35389.4	32398.3	97544.8	41356.2	78959.5	87926.1	85386.9	32235.1	50432.2	42006.7	146779	108021	101276	91003.5	88960.2	47891.1	41689.5	60043.5	39373.2	87272.9	104186	123516	100694	100894	97254	120489	183459	121037	140373	118412	90946.8	142451	112634	89694.2
O75879	GATB_HUMAN	GATB	26613.3	NA	13599.1	23950.4	18701.8	23641.3	NA	NA	25036.1	25372	24730.6	NA	28590.2	13289.5	NA	27415.6	NA	19375.1	10032.1	NA	26213.6	NA	25562.1	26859.8	NA	34096.1	16377.5	17940	24022.9	38964.7	19062	14887.6	17421.4	8469.41	19276.9	14081.4	14124.7	17328.7	21066.1	NA	14566.5	21944.1	15955.8	19114.7	20004.6	15572.3	20215.1
O75880	SCO1_HUMAN	SCO1	81603.9	38657.2	52050.2	48681.1	74586.4	71890.3	NA	NA	54205.8	42326	49116.6	39135.3	42204.3	117755	63054	33676	62420.1	52314.6	73175	77887.4	72101.4	NA	38727.5	27562.4	NA	48422.3	50595.2	59075.4	62635.4	49584	52407.6	83671.9	6637.82	3344.71	10200	18273.8	18137.5	13826.5	20537.6	NA	7436.15	12822	6685.03	12518.8	13623.8	24861.5	15393
O75882	ATRN_HUMAN	ATRN	NA	NA	NA	NA	NA	NA	NA	NA	NA	NA	NA	NA	NA	NA	NA	NA	NA	NA	NA	NA	NA	NA	NA	NA	NA	NA	NA	NA	NA	NA	NA	NA	10500	10224.9	5972.17	14806.1	20659.2	13008.9	15715.6	54042.5	11040.7	30086.5	22973.8	11502.8	12813.3	13836.8	6928.21
O75884	RBBP9_HUMAN	RBBP9	NA	NA	NA	NA	NA	NA	NA	NA	NA	NA	NA	NA	NA	NA	NA	NA	NA	NA	NA	NA	NA	NA	NA	NA	NA	NA	NA	NA	NA	NA	NA	NA	17059.6	9245.1	15368	18820.7	17668.6	20558.8	18879.9	21678.3	16669.4	17255.5	17899.2	15860.2	20637.9	15171.7	19609.1
O75886	STAM2_HUMAN	STAM2	16354.8	NA	17321.6	23460.3	16018.1	20534.2	NA	NA	24133.8	18993.5	17576.6	22577.3	17611.8	13011.5	18908	15222.5	NA	15433.8	13979.3	15870.3	14056.5	NA	11859.7	9692.56	22301	17372.8	24458.1	19388.7	22691.1	NA	14588.5	13517.3	13370.9	4463.52	13446.1	15864	12262.4	13212.5	12571.3	33748.7	18322.4	12024.2	11269.4	10595.7	15461.8	16606.6	12656.9
O75891	AL1L1_HUMAN	ALDH1L1	18565	NA	23462.9	39573.3	13007	22204.9	NA	NA	18130.6	17792	12661.7	NA	24925.9	23488.9	21951.2	17901.3	22332	19849.7	NA	34182.9	39338	17853.9	13828.7	NA	18235.3	18730.1	16684.8	24937	NA	300547	23842	22459.6	57061.9	9413.08	41933.8	16844.4	21393.9	31509	40685.4	38899.1	21227.7	20386.3	23038.3	17807.6	35670.8	51542.2	37227.2
O75896	TUSC2_HUMAN	TUSC2	NA	NA	NA	NA	NA	NA	NA	NA	NA	NA	NA	NA	NA	NA	NA	NA	NA	NA	NA	NA	NA	NA	NA	NA	NA	NA	10332.7	NA	NA	NA	NA	NA	5854.59	NA	6250.56	3305.43	NA	6560.23	NA	NA	2982.78	NA	4074.97	7333.66	5158.58	8339.29	7163.98
O75909	CCNK_HUMAN	CCNK	NA	NA	NA	5494.48	NA	4409.9	NA	NA	4882.47	4157.51	NA	NA	NA	11522.8	14065.5	NA	NA	NA	3471.72	NA	5306.11	NA	2305.13	NA	3379.2	3025.17	NA	3828.71	4974.94	8613.19	10066.2	NA	4758.09	5264.66	2735.58	NA	3720.67	3100.55	3315.02	NA	2141.86	NA	4610.55	1891.78	2792.7	3764.41	3128.3
O75915	PRAF3_HUMAN	ARL6IP5	364266	132313	263175	285708	186460	280582	426524	NA	183418	91487.8	114786	319202	113586	103223	125967	240584	263791	180705	211829	220230	77414.5	393007	161009	235909	379739	436945	64871.6	73676.3	168647	257747	319034	108678	34388.6	32901.4	35093.1	42474.8	49393.6	26983.8	39827.7	67449.7	28223.9	41809.8	48357	56638.8	45944.7	67483.4	33872.4
O75923	DYSF_HUMAN	DYSF	77112	81400	109914	76354.6	114856	66605.8	109780	161947	98733.6	103237	109084	96992.2	104761	94718.3	116076	79835.4	114757	98879.9	111471	119630	99992.1	163962	110397	89245.2	95556.7	91379.7	110618	103382	78577.3	133066	121003	100102	22633.9	45489	22566.8	19538	23263.7	15724.7	30026.6	NA	22510.6	16808.1	30572	25311.3	25098	26655.7	29803.8
O75934	SPF27_HUMAN	BCAS2	6503.13	NA	4653.78	6366.2	NA	8283.5	NA	NA	4967.93	8518.51	4228.93	6379	5140.07	2450.76	NA	6335.08	NA	NA	3293.22	NA	NA	NA	4997.18	NA	NA	3844.75	6205	6271.87	4511.2	NA	NA	2317.76	5733.42	3550.26	5036.09	5125.06	7776.85	9519.01	6440.28	8841.37	7416.81	8561.29	4101.04	4597.13	7855.34	6289.22	6534.12
O75935	DCTN3_HUMAN	DCTN3	NA	NA	8319.51	NA	NA	NA	NA	NA	NA	12701.2	16863.5	NA	14175.4	NA	NA	9436.32	12064.7	NA	13380.2	NA	NA	NA	NA	NA	NA	NA	NA	NA	NA	NA	NA	NA	72222.8	55495.8	102580	29982.2	75574.8	44913.8	83963.9	30558.4	33835.1	57330.7	43042	90774.3	99481.5	88593.1	79998.6
O75937	DNJC8_HUMAN	DNAJC8	NA	NA	NA	NA	NA	NA	NA	NA	NA	NA	NA	NA	NA	NA	49957.7	NA	48835.9	NA	NA	NA	NA	NA	NA	NA	NA	NA	NA	NA	NA	NA	NA	NA	26808.4	31950.7	31474.4	36012	23473.9	24762.4	31873.9	23328.1	32987.4	30611.2	41479.6	27114.3	30014.6	19074.1	31995.7
O75940	SPF30_HUMAN	SMNDC1	NA	NA	NA	NA	NA	NA	NA	NA	NA	8119.43	NA	NA	NA	NA	13643.7	NA	NA	NA	NA	NA	NA	NA	NA	NA	NA	NA	NA	NA	NA	NA	NA	NA	15506.5	NA	11287.6	15454.9	8512.43	16631.7	16944.7	NA	12027	15668.6	19751.9	10219.8	10607.6	3409.95	11234.1
O75947	ATP5H_HUMAN	ATP5PD	213893	216745	177197	278053	190554	306538	NA	329461	351211	352889	311801	131422	429285	299938	178906	161564	209885	219225	370114	223021	422323	140721	414941	335713	262255	329919	333634	322690	256105	331475	165857	484511	92847.6	484548	158925	187049	129292	208985	195721	82799.6	76726.1	163333	86895.3	304394	217925	162176	148443
O75953	DNJB5_HUMAN	DNAJB5	15858.2	NA	21247.8	40770.9	22685.2	21807.7	NA	NA	18518	17514.1	24797.8	32425.6	29116.3	15273	17415.7	13284.1	27321	17091.4	19296.4	NA	14830.6	19624.1	16673.5	NA	NA	NA	14591.5	20537.4	22770	NA	15999	8995.32	4601.6	NA	8188.25	6357.49	3825.79	4577.95	6141.74	NA	6066.88	4029.37	10864.5	4344.55	NA	7730.81	5637.61
O75955	FLOT1_HUMAN	FLOT1	197850	263446	141394	138622	176592	193143	251862	328702	176021	175061	162860	96867.5	164937	263045	178675	251585	236456	160157	148462	193974	156446	209923	141762	116886	98395.6	157541	140097	162082	119900	177782	131893	185187	53833.2	44126.2	40320.8	52808.3	27390.8	23638.5	55369.3	59506	68606.5	29342	17539	20004.5	44342.3	23271.1	21786.8
O75962	TRIO_HUMAN	TRIO	15380.2	NA	13371.1	12606.5	9314.44	16606.6	NA	NA	18335.1	12578	11655.5	17392.6	16623.3	8649.08	10284.3	8960.6	NA	10893.1	11736.9	6618.66	7529.84	NA	12676.8	13378.7	15114.3	11347.6	13585	8924.12	7991.63	17844.3	10257.9	13293.7	6640.26	NA	9769.76	NA	NA	6846.15	5922.08	50307.8	NA	5496.19	NA	NA	5461.53	4469.55	5436.17
O75964	ATP5L_HUMAN	ATP5MG	290442	304304	293481	249602	359457	392096	275960	366003	338885	573336	390106	359962	476527	554801	363117	290457	327273	302348	419667	425475	562096	309058	399892	284669	302956	351910	363099	419959	357531	646353	386432	598547	36707.4	18611.2	NA	47040.7	NA	50275.4	50060.2	NA	32638.5	35180.5	15020.4	43974	25455.8	NA	34052.1
O75970	MPDZ_HUMAN	MPDZ	11561.4	NA	NA	NA	NA	NA	NA	NA	NA	7746.36	NA	10918	9200.7	NA	NA	NA	NA	NA	NA	NA	NA	NA	9643.9	NA	NA	NA	NA	NA	NA	NA	NA	NA	5751.93	4644.68	5005.18	5576.73	7128.92	7256.63	5929.25	NA	5792.32	6441.41	4378.71	4563.93	5856.92	6776.37	4066.93
O75995	SASH3_HUMAN	SASH3	NA	NA	NA	NA	NA	NA	NA	NA	NA	NA	NA	NA	NA	NA	NA	NA	NA	NA	NA	NA	NA	NA	NA	NA	NA	NA	NA	NA	NA	NA	NA	NA	2797.74	20799.1	4080.87	3375.68	2738.79	1965.65	3829.14	NA	3782.02	2642.59	NA	2720.84	2751.49	2853.52	NA
O76003	GLRX3_HUMAN	GLRX3	NA	NA	NA	NA	NA	9798.78	NA	NA	NA	NA	NA	NA	8841.96	NA	51952.5	NA	NA	61403.5	NA	NA	NA	NA	NA	NA	NA	NA	NA	NA	NA	35506.9	28681.8	4894.61	71598.5	73653.6	74744.4	49572.2	49877.1	59736.9	57418	38679.8	55579.8	42270.9	59721.3	43813.3	59558.6	37011.8	58760.9
O76021	RL1D1_HUMAN	RSL1D1	9621.74	NA	12354.5	17705.6	12199.3	10634.4	29337.2	NA	13161.6	8749.15	7474.25	23019.4	10493.7	9046.4	24925	16743.3	13954.3	11166.5	9767.11	NA	5742.49	28031.3	11595.5	7744.23	20364.1	6937.1	14297.9	12794.3	12420.8	14829.2	17380.3	NA	7710.05	5612.51	4745.23	2605.19	NA	5162.07	3068.65	26325.5	5235.04	3748.93	7104.67	3182.65	3681.75	3113.14	7088.51
O76024	WFS1_HUMAN	WFS1	64574.1	22404	88735.8	52010.9	51441.4	55270.5	208309	217441	44940.8	83656.3	46119.2	66873.6	93405.2	72170.9	95001	53827.7	36880.5	92180.3	57231.2	97718.1	79392.7	84484.7	87795.7	98770.5	70757	63050	74260.9	81386.6	80815.3	83969.9	72033.9	79065.4	NA	NA	NA	4530.32	NA	NA	NA	NA	8298.82	4030.6	NA	NA	NA	NA	NA
O76031	CLPX_HUMAN	CLPX	7519.72	NA	19343	20038	17745	14186.1	NA	NA	NA	7371.3	12409.3	NA	12685.4	8760.2	28109.5	NA	NA	27187	13657.1	NA	18713.6	NA	9259.3	13054.8	NA	NA	10940.1	19625.7	14563.7	NA	17198.7	8951.95	14846.7	NA	11984	12983.3	13475.9	12532.5	15477.7	NA	8053.16	12114.9	8813.36	12201.4	10747.9	16671.6	14274.7
O76038	SEGN_HUMAN	SCGN	NA	NA	NA	NA	NA	NA	NA	NA	NA	NA	NA	NA	NA	NA	NA	NA	NA	NA	NA	NA	NA	NA	NA	NA	NA	NA	NA	NA	NA	NA	NA	NA	17681.9	NA	13067.4	NA	NA	8866.5	6664.78	NA	12271.4	NA	NA	NA	NA	7520.99	11174.9
O76041	NEBL_HUMAN	NEBL	1046830	872198	1102850	942057	1085920	1081800	1678910	1310940	874300	1210010	927087	1314380	1252540	1097660	1094600	1247200	892645	1181410	1237650	1364510	1248450	1622300	1576050	1329820	1117130	1544570	1104170	1069380	1399520	1307020	1279710	1216080	190296	140929	316198	209022	326392	128361	224433	14065.1	155066	267205	329652	372824	244609	244652	316756
O76054	S14L2_HUMAN	SEC14L2	NA	NA	NA	NA	NA	NA	NA	NA	NA	NA	NA	NA	NA	NA	NA	NA	NA	NA	NA	NA	NA	NA	NA	NA	NA	NA	NA	NA	NA	NA	NA	NA	NA	20932	2447.78	NA	5635.03	1328.91	NA	10730.5	2162.92	1522.11	NA	NA	2896.81	2245.99	NA
O76062	ERG24_HUMAN	TM7SF2	108356	NA	130486	65383.7	103239	73519.7	85392	79658.8	66619.2	109878	71051.9	178613	81712.8	172685	132176	78675.3	65064.4	154495	90208.3	131446	154204	133576	40171.6	82069.5	89567	110565	137795	113297	62431.5	116611	97004.7	202901	NA	NA	NA	NA	NA	NA	NA	NA	NA	NA	NA	NA	NA	NA	NA
O76070	SYUG_HUMAN	SNCG	NA	NA	23717.7	NA	10991.9	41522.1	NA	NA	NA	11861.4	NA	10194.6	17248	4279.97	18497.8	6788.74	10481.1	16751.6	28088	NA	9104.91	NA	20419.2	26431.8	20762.2	16240.2	28591.1	11609.2	18929.4	22446	23328.9	20865.2	25419.6	14120.4	29793.3	24114.5	27348.9	16880.2	27788	85521.1	13864.5	46399.1	57145.8	21544.3	48807.5	17175.7	17456.1
O76071	CIAO1_HUMAN	CIAO1	NA	NA	22057.1	NA	NA	NA	NA	NA	NA	NA	NA	NA	NA	NA	NA	NA	NA	NA	NA	NA	NA	NA	NA	NA	NA	NA	NA	NA	NA	NA	NA	NA	26217.3	32329.6	31412.2	31784.3	24739.8	33183.7	25607.1	51996.4	27507.5	24926.3	20529.7	40765.4	27290.6	27716.2	27177.7
O76074	PDE5A_HUMAN	PDE5A	NA	NA	NA	NA	NA	NA	NA	NA	NA	NA	NA	NA	NA	NA	NA	NA	NA	NA	NA	NA	NA	NA	NA	NA	NA	NA	NA	NA	NA	NA	NA	NA	5269.02	8892.05	3267.27	3825.48	6931.62	5401.53	4628.55	NA	7632.71	6713.49	10925.1	3336.47	7610.35	3077.23	5765.37
O76076	CCN5_HUMAN	CCN5	NA	NA	NA	NA	NA	NA	NA	NA	NA	NA	NA	NA	NA	NA	NA	NA	NA	NA	NA	NA	NA	NA	NA	NA	NA	NA	NA	NA	NA	NA	NA	NA	NA	8899.29	3509.3	4859.92	NA	4496.62	NA	38246.1	4939.53	10130.4	5461	NA	9446.3	5769.69	NA
O76080	ZFAN5_HUMAN	ZFAND5	NA	NA	NA	NA	NA	NA	NA	NA	NA	NA	NA	NA	NA	NA	NA	NA	NA	NA	NA	NA	NA	NA	NA	NA	NA	NA	NA	NA	NA	NA	NA	NA	2989.03	NA	2262.09	2006.62	NA	NA	2977.16	NA	2714.29	NA	NA	3442.61	2764.12	NA	NA
O76094	SRP72_HUMAN	SRP72	10325.2	213938	10697.1	10604.7	NA	9092.82	NA	NA	12426.2	7338.32	9731.26	18048.1	NA	7324.44	19817.8	10794.6	NA	9152.91	11280.6	NA	4391.21	9675.02	NA	9643.67	13897.2	16440.8	10644.8	12098.4	13835	NA	14527.3	3657.56	7602.01	7033.74	7446.24	6927.42	6035.12	6486.24	4806.56	12593	5521.1	8116.29	8121.91	6335.15	4995.84	6509.68	7185.89
O94760	DDAH1_HUMAN	DDAH1	NA	NA	38873.8	125696	56867.5	117182	NA	NA	81884	NA	NA	NA	42287.8	45978.4	54762.3	107117	24219.5	20679.3	31332.5	NA	26620.8	114729	NA	NA	NA	NA	39035.7	NA	39589.5	NA	23249.9	39092.9	54035.9	21407.4	38307.8	94497.6	52580.7	81370.9	64510.1	23821	111368	55135	66047.5	44593.3	46599.8	32500.1	44164.5
O94763	RMP_HUMAN	URI1	NA	NA	NA	NA	NA	NA	NA	NA	NA	NA	NA	NA	NA	NA	NA	NA	NA	NA	NA	NA	NA	NA	NA	NA	NA	NA	NA	NA	NA	NA	NA	NA	3450.51	NA	3815.6	3790.4	2421.81	3512.66	3555.73	NA	4664.19	3493.58	3768.94	2735.72	4268.26	4303.71	3205.36
O94769	ECM2_HUMAN	ECM2	NA	NA	NA	NA	NA	NA	NA	NA	NA	NA	NA	NA	NA	NA	NA	NA	NA	NA	NA	NA	NA	NA	NA	NA	NA	NA	NA	NA	NA	NA	NA	NA	2064.11	NA	2170.8	6923.63	12039.1	4036.78	10200.6	17672.9	8829.2	NA	3918.84	4736.46	3175.86	NA	NA
O94776	MTA2_HUMAN	MTA2	21649.5	NA	23388.5	21139	14627.1	22659	NA	NA	21161.4	18060.5	10455	17412.3	20697.6	NA	33407.2	18391	17061.3	NA	13358	NA	20220.2	NA	11755	15331.9	19062.9	13343	13730.3	12882.5	18110	33860.3	36765.2	11091.6	16791.9	10057.9	9138.39	8663.55	9627.85	8027.9	7509.52	34728.6	12776.8	11066.1	13812.6	6807.34	11036.4	11846.7	10833.2
O94788	AL1A2_HUMAN	ALDH1A2	NA	NA	NA	NA	7730.62	17739	NA	NA	22865.6	25020.3	23208.1	NA	11836.3	NA	25174.3	19175.9	14583.3	20783.8	10105.1	NA	8289.35	NA	NA	NA	NA	NA	NA	7180.77	10566.9	NA	16073.4	9286.63	23912	20913.7	20831.6	27888.3	23598.2	47183.1	28078.6	72235.7	40136.3	41830.4	47464.8	19631.8	37070.1	12155.1	28020.3
O94804	STK10_HUMAN	STK10	NA	NA	NA	NA	NA	19809.1	NA	NA	14931.1	NA	NA	NA	17887.6	13992.4	NA	16616.6	NA	NA	15405.1	NA	NA	NA	33273.7	14081.3	25175.1	NA	24048.1	NA	13557.4	NA	10034.9	9618.04	6915.86	15065.7	7281.49	4738.08	7794.14	6960.42	5048.41	19938.7	10119.4	8186.89	NA	6117.83	9417.77	7709.4	6835.78
O94806	KPCD3_HUMAN	PRKD3	NA	NA	6856.51	8450.01	6896.58	13462.6	NA	NA	7013.44	9030.02	NA	10452.5	10011.3	NA	6110.45	7939.77	NA	7247.72	10495.7	NA	NA	NA	10049.5	10386.2	11243.1	8249.79	6280.02	7343.5	9660.27	NA	10503.2	10810.3	NA	NA	NA	NA	NA	NA	NA	3926.94	NA	NA	NA	NA	NA	NA	NA
O94811	TPPP_HUMAN	TPPP	31790.1	NA	NA	NA	NA	17776.2	NA	NA	19529.4	33734	NA	42004.6	23719.2	13037.8	NA	NA	NA	60337.3	NA	NA	16547.4	NA	NA	14750.7	41459.8	NA	30596.9	NA	NA	NA	NA	28182.6	28738.7	12016.4	30993.6	47665.5	50639.9	20437	28905	34352.8	26933.4	53783.5	23857.2	50208.3	47997.1	35410.3	29907.7
O94817	ATG12_HUMAN	ATG12	NA	NA	NA	NA	NA	NA	NA	NA	NA	NA	NA	NA	NA	NA	NA	NA	NA	NA	NA	NA	NA	NA	NA	NA	NA	NA	NA	NA	NA	NA	NA	NA	1436.42	NA	NA	NA	NA	927.414	NA	NA	3935.25	NA	NA	NA	NA	NA	NA
O94819	KBTBB_HUMAN	KBTBD11	5710.96	13279.4	NA	4548.64	NA	NA	NA	NA	NA	NA	4559.98	NA	NA	NA	NA	NA	NA	NA	NA	NA	NA	NA	11190.7	NA	NA	NA	7382.12	NA	NA	NA	NA	NA	5714.1	NA	4941.7	6052.96	6607.05	5191.56	5860.46	24997.4	5293.55	5630.09	6189.67	3373.76	8073.53	7857.5	4123.08
O94822	LTN1_HUMAN	LTN1	NA	NA	NA	NA	NA	NA	NA	NA	NA	NA	NA	NA	NA	NA	NA	NA	NA	NA	NA	NA	NA	NA	NA	NA	NA	NA	NA	NA	NA	NA	NA	NA	5744.24	NA	4331.78	4388.96	2611.35	4237.05	2283.1	NA	4817.5	5269.99	3294.31	3028.89	3739.26	4218.75	6268.94
O94826	TOM70_HUMAN	TOMM70	19607.4	28973.2	30357.8	28484.4	25267	18410.4	NA	NA	28284.6	76395.5	25939.9	32308.6	46486.2	20586.1	38051.5	44855.8	43312.8	29669.2	25738.1	56606.7	34202.9	25466.3	32829.7	28466.7	27357.9	28748.8	60535.3	120103	37587.6	42185	43061.5	33078.4	30662	37394.6	33478.7	26198.8	30047.5	27292.3	43980	33808.5	33698.3	39844.3	26455.1	35516.8	32328.7	54842.4	38573.3
O94829	IPO13_HUMAN	IPO13	NA	NA	NA	NA	NA	NA	NA	NA	NA	NA	NA	NA	NA	NA	NA	NA	NA	NA	NA	NA	NA	NA	NA	NA	NA	NA	NA	NA	NA	NA	NA	NA	5072.88	NA	5514.77	5744.73	3653.13	5427.11	4611.02	NA	5807.02	5453.36	5552.55	3072.8	6869.68	7914.46	7536.55
O94830	DDHD2_HUMAN	DDHD2	NA	NA	NA	NA	NA	NA	NA	NA	NA	NA	NA	NA	NA	NA	5112.51	NA	NA	NA	NA	NA	NA	NA	NA	NA	NA	NA	NA	NA	NA	NA	NA	NA	11452.9	NA	8146.46	10867.3	8748.37	7704.57	8672.08	27187.8	9246.76	8033.93	9595.9	7963.2	6738.65	6244.51	9891.91
O94832	MYO1D_HUMAN	MYO1D	52389.3	49134.8	63863.3	99664.1	80320.9	80397	236178	492676	121380	42633.9	150423	87920.7	117939	40358.6	63623.6	61374.7	46406.3	32466.7	27015.3	42496.4	21816.2	65659.1	NA	43374.7	46444.8	39206.2	28944.2	15076.5	31075.5	45134.6	37115.1	30064.8	6099.27	NA	2389.94	8764.65	7903.52	6688.8	9813.5	61899.6	19098.3	11526.6	9930.4	9538.91	8794.12	9435.59	8319.57
O94842	TOX4_HUMAN	TOX4	5392.13	NA	11641.8	14868.1	6706.57	13726.4	NA	NA	NA	6284.17	5175.18	22642	NA	NA	NA	NA	NA	NA	NA	NA	NA	NA	8350.92	8646.04	NA	NA	12286.1	8782.82	10549.3	NA	NA	NA	NA	NA	9770.14	NA	13353.3	4894.08	20412.4	130055	NA	NA	34320.5	NA	16669.7	12109.6	NA
O94855	SC24D_HUMAN	SEC24D	28946.1	NA	51591.6	12302.1	19351.1	35293.9	NA	NA	19884.7	5037.96	13976.3	NA	38850.3	15334.1	14092.2	13524.3	31703.9	34706.1	14762.9	NA	17298.2	NA	NA	NA	21432.6	NA	NA	NA	21900.2	NA	NA	16913	5890.7	8913.18	8443.53	6717.29	7727.71	7917.15	9163.92	12479.2	12683.1	5433.01	10611.6	8608.91	6962.57	2461.34	6334.62
O94868	FCSD2_HUMAN	FCHSD2	NA	NA	NA	NA	NA	NA	NA	NA	NA	NA	NA	NA	NA	NA	NA	NA	NA	NA	NA	NA	NA	NA	NA	NA	NA	NA	NA	NA	NA	NA	NA	NA	NA	NA	982.517	2950.65	NA	NA	NA	NA	1760.11	5085.02	NA	NA	1451.63	1140.75	1023.39
O94874	UFL1_HUMAN	UFL1	59009.2	41230.4	56518	36966.4	53473.3	56317.6	101251	50933	45090.1	45237.7	54211.9	42471.8	55942.8	79537.1	50665.3	52665.5	47444.6	42643.9	42599.4	57120.7	48427.5	51710.5	47351.3	43732.8	51491.7	46169.6	45411.4	29095.7	43775.1	55224.2	46663.7	43435.8	25855.1	25896.1	31391.6	26569.8	30035.1	26341.5	31052.1	57029.3	33325.1	23361	36881.4	33201.6	34898.4	37161.8	36498.5
O94875	SRBS2_HUMAN	SORBS2	2077070	1071870	1764930	2081740	2215210	2055840	2671430	2394190	1826230	1814160	1891600	2864970	1920850	3032730	2683300	1908850	1316290	1205100	1615340	1878470	1863630	2450820	1889520	1644770	1294970	1536310	1600590	1767410	2451320	1031980	1753880	2292530	562035	474784	731754	773317	1314370	446185	732750	151858	496861	541210	686022	1427900	453020	379566	913602
O94885	SASH1_HUMAN	SASH1	NA	NA	NA	NA	NA	NA	NA	NA	NA	NA	NA	NA	NA	NA	17385.1	NA	NA	NA	NA	NA	NA	NA	NA	NA	NA	NA	NA	NA	NA	NA	NA	NA	5489.73	10553.6	4345.28	8062.16	5081.93	5368.24	6054.01	29408.4	7095.55	6140.87	10148.3	4993.72	4909.81	5842.85	5014.28
O94886	CSCL1_HUMAN	TMEM63A	18534.4	NA	14742.7	16570.7	16872.1	10366.5	NA	NA	25731.2	24905.2	18404.2	18077.2	17419.8	18383.7	22149.9	10782.7	NA	15001	15972.2	NA	NA	NA	24108	14311.8	18336.2	17840.1	14839.9	11538.7	NA	NA	18539.7	16943.4	NA	NA	NA	NA	NA	NA	NA	NA	NA	NA	NA	NA	NA	NA	NA
O94888	UBXN7_HUMAN	UBXN7	32109.9	NA	NA	NA	NA	NA	NA	NA	20137.3	10920.4	NA	NA	NA	NA	NA	18092.3	NA	NA	NA	NA	NA	NA	NA	NA	NA	NA	NA	NA	NA	NA	NA	NA	10507	9277.28	9266.63	6792.96	7084.84	9069.23	9590.63	12437	8645.88	6478.18	7745.31	6751.76	9405.81	3928.34	9522.35
O94901	SUN1_HUMAN	SUN1	40975.7	32810.2	56074.6	42965.1	41014.4	58075.8	NA	70019.8	53614.7	47911.9	46165	43447.1	41186.7	47538.8	45522.6	58122.9	30799	46362.5	43230.8	45497.2	32768.9	32772.7	45964.7	52026.9	41416.4	53976.9	55615.5	62973.8	49352.6	45395.8	53856.7	51242.5	NA	NA	NA	NA	NA	NA	NA	25389.1	NA	24474.8	7313.58	NA	NA	NA	NA
O94903	PLPHP_HUMAN	PLPBP	45310.9	281602	76968.6	56748.5	57668.3	32244.2	168015	NA	17580.7	22823	79251.6	64951.8	79745.3	15349.4	54123.9	59293	160763	53806	35511.7	72289.3	69647	63140.2	33054.7	49696.2	91403.3	45026	19495.9	NA	36100.2	115198	44748.6	42694	117469	41596.6	92348.5	121272	100077	117784	116252	105951	91909.4	96206.2	77792.3	129176	112923	77833.5	114107
O94905	ERLN2_HUMAN	ERLIN2	169179	95477.8	151862	126822	172359	119866	278802	162985	152086	116948	167232	99688.4	150405	153044	172977	160198	129344	111207	129030	132000	118370	111412	132050	153405	139052	108166	129826	97877.5	134738	137059	124397	134086	NA	7196.1	NA	NA	NA	261294	NA	27008.5	122620	NA	NA	NA	68009.3	NA	NA
O94906	PRP6_HUMAN	PRPF6	27756.8	NA	12018.5	13466.4	12591.5	13275.5	NA	NA	13238.5	9621.13	15817.9	20275	11220.7	8342.33	25331.1	13772.4	12586.5	8948.39	11523.8	8277.99	NA	9760.35	10307.3	NA	20736.4	13494.1	13494.6	23578	13361.7	19739.2	12140.3	7430.62	2397.13	NA	3391.55	NA	1798.44	2335.14	NA	4105.15	1126.37	NA	6583.84	NA	2071.87	3393.28	5426.7
O94911	ABCA8_HUMAN	ABCA8	24124.1	NA	28676.4	16602.7	28357.8	24068.6	NA	NA	41648.5	49247.3	71769.4	31815.1	32142.7	48936.8	25337	45476.7	15077.3	17030.4	34097.1	NA	30917.1	12437.1	39336.4	47234.5	47477.2	28544.1	21951.2	29470.9	29541.5	30223.5	17168.1	30816	NA	NA	58371.9	33585.2	62162.6	NA	NA	NA	34649.2	NA	7073.07	34197.5	NA	NA	NA
O94915	FRYL_HUMAN	FRYL	NA	NA	NA	NA	NA	NA	NA	NA	NA	2873.92	NA	NA	NA	NA	NA	NA	NA	NA	2775.55	NA	NA	NA	3474.92	NA	NA	NA	NA	NA	1918.57	NA	NA	NA	5269.95	NA	6263.27	5456.83	5675.63	5150.83	5332.73	NA	5190.14	4262.55	5112.29	5872.03	4274.79	2927.98	4733.18
O94919	ENDD1_HUMAN	ENDOD1	57789.8	36177.6	44565.3	24028.9	42352.5	44137.4	531158	NA	55693.5	25927.6	78405.7	67579.6	59508.9	47244.9	64932.8	35786.7	29668.2	27387	31905	29658.8	26710.5	42679.1	29297	29269.6	29101.2	25215	50534.5	32037.6	30218.3	25733.6	29926.8	31651.6	NA	NA	NA	NA	NA	NA	NA	NA	NA	NA	NA	NA	59201.8	NA	NA
O94925	GLSK_HUMAN	GLS	142119	NA	NA	NA	NA	NA	NA	NA	73346	NA	NA	NA	4973.19	NA	24250.7	NA	NA	NA	NA	NA	NA	NA	NA	NA	NA	102143	NA	74009.9	119477	NA	NA	NA	42698.9	24691.8	54274.9	54063.7	46624.8	46368.8	55869.9	58562.9	49212.3	63378.4	41217	69484.9	73464.3	48550.7	47990.7
O94929	ABLM3_HUMAN	ABLIM3	28491.9	50233.9	40677.5	21838.9	35766.7	17664.8	NA	NA	20499	22123.5	32264	40756.8	22361.4	34644.3	53111	34191.4	46152.9	39387.5	29485.8	73381.3	40450.7	NA	26146.3	17782.2	52629.4	24816	27780.6	21737.5	35298.5	NA	26520.3	25660.6	6564.1	NA	11153.4	8253.75	15366.3	8873.63	9721.93	NA	8696.38	12829.4	13322	13534.8	5783.27	10452.4	9417.64
O94952	FBX21_HUMAN	FBXO21	NA	NA	NA	NA	NA	NA	NA	NA	NA	NA	NA	NA	NA	NA	NA	NA	NA	NA	NA	NA	NA	NA	NA	NA	NA	NA	NA	4848.26	NA	NA	NA	NA	7687.05	NA	7481	5436.06	9527.85	5392.06	NA	NA	4683.97	3828.38	5873.82	3895.4	3748.01	NA	5505.88
O94966	UBP19_HUMAN	USP19	16037.3	NA	NA	15192.2	11692.6	8961.56	NA	NA	9568.25	16577.1	14962.1	11432.9	10002.3	8018.58	5862.08	11142.3	NA	11789.1	11709.4	10944.5	7115.21	NA	11138	11997.2	11374.3	4112.19	12700.8	21268.4	14347.9	NA	NA	12085.4	6058.66	5951.77	6229.13	6804.88	5656.35	8033	5748.56	7066.69	7100.58	6590.23	8214.49	6936.39	6701.97	8231.43	6534.7
O94967	WDR47_HUMAN	WDR47	NA	NA	NA	NA	NA	NA	NA	NA	NA	NA	NA	NA	NA	NA	8643.46	NA	NA	NA	NA	NA	NA	NA	NA	NA	NA	NA	NA	NA	NA	NA	NA	NA	8247.59	7233.3	6169.38	6541.71	7108.79	6861.86	7544.02	NA	6342.98	6488.4	7971.21	7186.33	5609.54	11846.5	7027.01
O94973	AP2A2_HUMAN	AP2A2	NA	NA	NA	NA	13431.7	NA	NA	NA	NA	18360.3	NA	NA	NA	NA	NA	7049.31	NA	NA	NA	NA	NA	NA	NA	NA	NA	NA	NA	NA	NA	NA	NA	1359.14	27101.6	22985.6	37430.6	23806.6	29307.9	28300.6	23491.7	44067.7	31266.2	33618.3	25106	22950.9	30838.8	24065	29941.1
O94979	SC31A_HUMAN	SEC31A	NA	NA	186242	159193	233882	53254	NA	NA	180620	87615.3	NA	NA	NA	NA	112778	351799	294814	234034	NA	126841	118731	227999	NA	NA	NA	188296	NA	NA	131012	NA	80180.9	NA	106645	72721.6	132798	95456.2	106503	111965	104249	192573	116699	106122	104664	120323	119001	101045	118356
O94985	CSTN1_HUMAN	CLSTN1	NA	NA	5004.91	3247.61	4743.18	NA	NA	NA	NA	3364.31	NA	NA	6325.51	NA	NA	NA	NA	NA	NA	NA	NA	NA	NA	NA	NA	NA	4947.23	NA	4133.15	NA	NA	7150.77	NA	NA	3015.6	3280.41	6740.31	2939.45	3275.39	9426.06	2059.14	4250.88	6765.92	2952.7	6045.32	2352.19	3984.91
O94989	ARHGF_HUMAN	ARHGEF15	2889.97	NA	4023.13	3973.87	NA	4270.49	32177.4	NA	1504.96	4859.18	2511.4	10567.3	2886.44	2065.89	NA	4464.76	NA	5924.67	5110.9	3791.1	3359.41	6025.84	9016.08	9741.25	6223.9	7648.53	9333.71	5615.93	4389.1	9698.01	7420.34	4151.11	607.968	NA	NA	544.356	NA	NA	NA	NA	NA	NA	NA	NA	NA	NA	NA
O94992	HEXI1_HUMAN	HEXIM1	NA	NA	NA	NA	NA	NA	NA	NA	NA	NA	NA	NA	NA	NA	NA	NA	NA	NA	NA	NA	NA	NA	NA	NA	NA	NA	NA	NA	NA	NA	NA	NA	3357.71	7051.97	3699.65	8515.14	4991.44	7131.58	3533.58	NA	6114.2	5339.68	4157.23	5414.95	3735.83	2683.6	2619.92
O95050	INMT_HUMAN	INMT	NA	NA	NA	NA	NA	NA	NA	NA	NA	NA	NA	NA	NA	NA	NA	NA	NA	NA	NA	NA	NA	NA	NA	NA	NA	NA	NA	NA	NA	NA	NA	NA	18016.7	NA	NA	NA	26551.8	NA	NA	40919.4	1500.72	NA	NA	NA	33001.6	8486.93	19157.2
O95057	DIRA1_HUMAN	DIRAS1	NA	NA	NA	NA	NA	NA	NA	NA	NA	NA	NA	NA	NA	NA	NA	NA	NA	NA	NA	NA	NA	NA	NA	NA	NA	NA	NA	NA	NA	NA	NA	NA	5003.3	NA	4833.48	NA	4500.07	NA	6335.06	NA	3321.89	4303.6	NA	3461.1	NA	NA	3168.38
O95081	AGFG2_HUMAN	AGFG2	NA	NA	16838.7	18827.1	15462.8	15463.6	NA	NA	21163.8	20826.1	NA	NA	19020.5	21160.1	16538.5	29631.6	11274.5	12033	26777.8	15609.3	15179.7	NA	NA	NA	NA	NA	NA	26690.3	14997.1	NA	15568.5	18396.1	NA	NA	3009.85	4929.57	6406.62	3571.13	7565.67	17394.5	4059.54	4822.02	3813.56	4845.61	4664.53	3571.8	2163.15
O95104	SCAF4_HUMAN	SCAF4	NA	NA	NA	NA	NA	NA	NA	NA	NA	NA	NA	NA	NA	NA	23427.6	NA	3524.58	NA	NA	NA	NA	NA	NA	NA	NA	NA	NA	NA	NA	NA	NA	NA	6111.73	3438.27	4769.7	6644.15	5790.22	5390.08	3041.71	NA	6181.35	6046.84	5042.64	5579.25	4077.31	1328.66	4840.11
O95139	NDUB6_HUMAN	NDUFB6	214681	157388	161836	177850	185603	161502	99354.4	165027	165986	486472	176078	180905	213630	166018	95108	82764.2	118642	349127	376050	155238	259885	137171	277815	391382	250941	283215	465445	414325	415488	181527	225615	545540	NA	NA	NA	NA	NA	NA	NA	NA	NA	NA	NA	5534.89	NA	NA	NA
O95140	MFN2_HUMAN	MFN2	31227.2	17702.4	23645.6	22314.8	22707.4	25036.1	NA	NA	33148.3	33877.3	39230.8	23101.8	31469.3	42219.8	32493.3	29555.5	22658.1	20355.9	30825.8	31699.8	29259.2	22442.7	17879.8	21521.4	32262.9	20386.3	21532.6	21176.5	18170.6	37162.7	19442.2	25953.2	6919.49	NA	3026.66	4794.2	8324.99	9913.6	5082.14	NA	6421.23	8892.8	4123.97	9763.15	4520.49	4148.71	4487.73
O95155	UBE4B_HUMAN	UBE4B	NA	NA	9654.91	11911	7721.93	10500.8	NA	NA	4471.29	9609.67	NA	NA	10673.4	6534.06	11243.3	NA	NA	NA	9087.57	NA	5830.84	NA	7520.73	NA	NA	NA	12805.3	10776.2	11603.5	NA	6564.7	6398.91	12951.3	NA	9133.5	8171.62	8906.43	14382.3	8045.2	NA	12150.2	13518.7	7934.71	7907.85	10191.9	9480.97	11872
O95163	ELP1_HUMAN	ELP1	29866.8	NA	17616.5	29136.7	NA	23400.7	29977.5	NA	29130.8	37948.2	NA	37000.8	22491.7	12038	NA	26803	NA	16467.1	11018.9	NA	12362.5	NA	46954.4	NA	NA	NA	28363.5	17202.4	18622.5	NA	24135.6	17713.3	18515.4	10815.9	13303.9	13333.9	13736	16792.7	9828.32	NA	17901.4	15279.3	14444.5	12375.9	14540.4	13399.8	13234.7
O95166	GBRAP_HUMAN	GABARAP	NA	NA	NA	NA	NA	NA	NA	NA	NA	NA	NA	NA	NA	NA	NA	NA	NA	NA	NA	NA	NA	NA	NA	NA	NA	NA	NA	NA	NA	NA	NA	NA	21120.2	40599.5	31401.9	24917.9	35519.8	20472.6	19683.8	NA	25650.2	21232	20252.9	36065.5	23949.8	9831.45	27104.5
O95167	NDUA3_HUMAN	NDUFA3	32057.1	NA	19397.3	28537.7	18839.7	22811.4	NA	NA	28439	39386.3	19168.5	23570.2	22731.1	17693.4	28743.8	17655.2	19359.6	18584	37084.3	33714.1	25121.5	18219.8	28598.9	31299.7	25465.8	33132.4	39045	24261.6	35842.5	21452.6	22609.6	44110	NA	NA	NA	NA	NA	NA	NA	NA	NA	NA	NA	NA	NA	NA	NA
O95168	NDUB4_HUMAN	NDUFB4	5024960	3504850	3886230	3500030	3589520	3262890	2227970	3138510	1907190	3357060	2827590	2172050	3118360	4197440	4145350	2815910	4204160	5668970	5043670	6710700	5072800	4952120	4659870	5821960	5437960	5050100	5920620	4731600	5610850	7598360	5418320	4711150	8179.37	41591.9	3465.23	18099.5	12607.9	15859.5	4320.18	NA	23993.8	16973.7	3733.55	44229	5191.14	4601.15	5358.62
O95169	NDUB8_HUMAN	NDUFB8	1085460	1085000	958975	933140	734372	907135	1208440	537469	791364	1116900	696317	889980	924651	1230600	805125	642401	753896	1295800	1452680	1555160	1206690	1050840	1535710	1698930	1238690	1579000	1427460	1504460	1521010	1441640	1403650	1604700	NA	9187.67	NA	NA	NA	NA	NA	NA	2197	3469.69	NA	8425.42	NA	NA	NA
O95178	NDUB2_HUMAN	NDUFB2	116526	791121	873397	505437	890435	447253	NA	650473	435731	394892	185235	52253.5	503557	778579	1095900	239491	1056000	1506810	913938	1311220	871725	382133	335257	601519	123094	347738	678739	952206	979816	250618	842656	1070950	NA	NA	NA	NA	NA	NA	NA	NA	NA	NA	NA	NA	NA	NA	NA
O95182	NDUA7_HUMAN	NDUFA7	327702	486634	629332	385935	495296	596928	1067980	NA	469465	544633	302494	410980	425119	472020	768977	337622	787791	921619	448528	968278	773255	409307	485379	409862	367353	437188	571709	578268	772646	535722	736758	700280	79772.3	81060	93429.9	190600	116300	74296.7	94247.9	21743.1	88678.6	109048	91923.3	121716	59764.8	129869	76267.2
O95202	LETM1_HUMAN	LETM1	400263	303363	585606	554814	523201	405553	2172770	368924	419064	498561	321374	741809	471706	346120	600857	516521	599543	584110	368635	773123	510296	987398	743580	845873	458621	802025	757189	655951	668873	1008580	462271	560100	14954.9	67286.1	10488.9	14529	21546.8	11779.5	26879.8	NA	10553.9	25183	39663.6	20137.6	10912.1	10463.7	6197.46
O95208	EPN2_HUMAN	EPN2	NA	NA	NA	NA	NA	NA	NA	NA	NA	NA	NA	NA	NA	12847.6	NA	NA	NA	NA	14705.1	NA	NA	NA	NA	NA	NA	NA	NA	NA	NA	NA	NA	NA	15854	NA	17984.8	14321.5	15002.8	20265.8	10351.4	NA	13384	13407.4	8346.25	17143.6	12052.8	11704.9	14240.2
O95210	STBD1_HUMAN	STBD1	73663.9	22914.8	77518.8	87712.3	79531.7	48652.4	NA	NA	62420.7	54279.4	53247	124271	49809.7	66066.7	69588	60322.5	47716.5	68670.6	45339.7	243219	72247.1	111477	56423.4	94006.9	69030.5	51205.4	69585	76928.9	70821	85494	53892.3	70105.5	14868.4	15092.4	34427.4	22986.7	14773.1	13875.3	29267.8	NA	18729	25126.4	37684.7	28800.3	18286.9	12107.2	20204.2
O95218	ZRAB2_HUMAN	ZRANB2	NA	NA	NA	NA	NA	14029.2	NA	NA	NA	NA	NA	NA	NA	NA	NA	NA	NA	NA	10203.4	NA	NA	NA	NA	NA	NA	NA	NA	11752.9	NA	NA	NA	NA	9931.73	14218	8447.5	15180.3	11025.8	9145.71	12141.6	24054.2	11802.5	11706.3	14395.8	10615	7140.15	6639.92	8104.32
O95219	SNX4_HUMAN	SNX4	NA	NA	5349.41	NA	NA	NA	NA	NA	NA	NA	NA	NA	NA	NA	NA	NA	NA	NA	NA	NA	NA	NA	NA	NA	NA	NA	NA	NA	NA	NA	NA	NA	6307.14	11846.6	8313.51	5516.63	5521.58	4874.04	5820.88	7405.88	6338.04	3740.17	7121.48	4047.94	6871.05	6559.01	6596.75
O95232	LC7L3_HUMAN	LUC7L3	NA	NA	NA	NA	NA	NA	NA	NA	NA	NA	NA	NA	NA	NA	NA	NA	NA	NA	NA	NA	NA	NA	NA	NA	NA	NA	NA	NA	NA	NA	7919.65	NA	2497.39	4452.22	3762.72	5168.16	3660.96	3536.64	2160.07	NA	4630.9	2977.02	3512.79	5658.64	NA	NA	4028.98
O95248	MTMR5_HUMAN	SBF1	NA	NA	NA	13469.7	NA	NA	NA	NA	8840.73	7518.57	10531.9	NA	NA	10495	NA	NA	NA	NA	NA	NA	NA	NA	NA	NA	NA	NA	9686.27	NA	NA	NA	NA	9296.4	8747.62	12310.7	8793	10517.7	9846.94	11309.5	7229.55	18856.7	10170.2	9601.37	9066.54	9457.91	10632.4	11802.5	6546.95
O95249	GOSR1_HUMAN	GOSR1	NA	NA	NA	NA	NA	NA	NA	NA	NA	NA	NA	NA	NA	NA	NA	NA	NA	NA	NA	NA	NA	NA	NA	NA	NA	NA	NA	NA	NA	NA	NA	NA	2177.89	7016.42	NA	NA	1148.87	1258.94	1401.04	NA	NA	NA	NA	3091.02	2358.44	NA	1783.34
O95258	UCP5_HUMAN	SLC25A14	15657.1	NA	9823.95	10471.9	8087.45	9499.61	NA	NA	11254.5	11738.6	10569.3	NA	10498.6	14018.6	NA	14252	11785.6	NA	9937.89	NA	9313.84	NA	12534.2	NA	NA	9767.49	NA	11473.1	10338.1	NA	NA	10220.8	NA	NA	NA	NA	NA	NA	NA	NA	NA	NA	NA	NA	NA	NA	NA
O95260	ATE1_HUMAN	ATE1	NA	43365.5	19182.8	15932.8	21659.2	4501.34	NA	NA	NA	5654.77	NA	NA	NA	NA	NA	67926	46649.8	NA	8648.62	13188.8	NA	NA	3469.46	NA	NA	NA	17773.4	4796.1	NA	NA	NA	4902.53	31900.1	15017	28899.5	40909.9	26852.9	42289.8	32487.1	78256.6	38353.7	41331	46613.4	32583.9	28855.4	21233.2	29835.1
O95273	CCDB1_HUMAN	CCNDBP1	NA	NA	NA	NA	NA	NA	NA	NA	NA	NA	NA	NA	NA	NA	NA	NA	NA	NA	NA	NA	NA	NA	NA	NA	NA	NA	NA	NA	NA	NA	NA	NA	3072.73	2724.08	3642.84	4346.22	4076.97	4069.28	2732.6	NA	3470.89	3791.41	5212.32	3371.03	NA	3875.74	4425.25
O95278	EPM2A_HUMAN	EPM2A	35516.7	NA	24228	29730.8	17713.2	26293.4	NA	NA	40671.9	29783.8	31778.7	40324.4	16543.6	22628.8	NA	43018.7	25085.4	NA	18005.7	NA	16423.7	18746.4	18980.4	28558.8	36956.6	28973.8	NA	NA	26473.3	NA	33105.8	21147.4	55769.1	7280.89	54054.1	102861	63379.1	52829.2	60610.5	NA	94263	61035.4	48323.1	74030.9	45837.6	62242.1	61524.3
O95292	VAPB_HUMAN	VAPB	120722	79286.9	133641	101947	141165	96282.8	472738	269223	118732	119870	144559	109229	114701	154983	128459	100640	144652	131596	135318	153506	116891	96815.4	104357	108966	81546.5	126216	122813	125797	103432	110166	118237	137516	21720.2	27771.5	28851.2	36401.5	39980.1	35665.3	35440	40946.5	27689	36973.1	31276	32340.9	29827.8	32628.1	30585.9
O95295	SNAPN_HUMAN	SNAPIN	NA	NA	NA	NA	NA	NA	NA	NA	NA	NA	NA	NA	NA	NA	NA	NA	NA	NA	NA	NA	NA	NA	NA	NA	NA	NA	NA	NA	NA	NA	NA	NA	9961.3	10502.9	11244.2	10184.5	12693.8	9051.75	12913.6	42965.5	10542.2	8705.12	7514.24	13358	12908.2	10949.4	10587
O95297	MPZL1_HUMAN	MPZL1	16718.3	NA	16236.1	16863.5	14349.8	14158.9	50788.4	NA	18763.3	17068.2	23768.5	16163.1	16892.5	16731.5	NA	21100.8	13165.8	14861	12179	15715.9	14385.6	24454.6	23660.7	19424.7	19057.4	12902.9	22448.7	11735.8	15902.6	16453.3	17637	11801.2	NA	NA	NA	NA	NA	NA	NA	NA	NA	NA	NA	NA	NA	NA	NA
O95298	NDUC2_HUMAN	NDUFC2	1818270	2066650	2568610	1921980	2271520	1810990	6009990	NA	1755300	1739800	1718800	2136500	1877200	2125750	2085440	1118490	2743460	4096720	2499880	3520400	2526930	2678410	2380960	3224860	1948840	2582580	3168810	2916190	3417900	2879290	3265310	2593560	NA	NA	NA	266350	NA	NA	NA	NA	NA	NA	NA	136024	NA	NA	NA
O95299	NDUAA_HUMAN	NDUFA10	215439	281329	153876	207601	207079	159982	103354	339460	216492	298882	188983	200989	152293	157757	144029	98038.2	214686	189522	264646	177355	123189	114920	177166	233155	205667	305283	268114	266371	254306	144907	180284	206981	138597	11712.2	139896	66542.3	112748	97991	76073.6	16980.2	84955.1	132053	73499.9	83701.8	116604	176436	173258
O95302	FKBP9_HUMAN	FKBP9	97977.2	59818.3	92079.1	88688.6	68789.7	67847.7	156916	77568.5	107791	81952	96477.2	98323.1	96777.7	48123.8	67819.9	63651	38661.5	85424.5	69118.1	56270.7	49120.4	52836.6	63913.5	78919.1	82680.5	77422.9	48077.8	77740.5	73373.6	79624.2	83254.8	55606.9	17446.8	NA	31048.5	20272.7	24002.7	25635	23496.9	92609.9	26180.4	23200.8	27372.3	28560	23155.7	32446.9	24413.3
O95319	CELF2_HUMAN	CELF2	NA	NA	NA	NA	NA	NA	NA	NA	52585.9	NA	NA	NA	NA	NA	NA	NA	NA	NA	NA	NA	NA	NA	NA	NA	NA	NA	NA	NA	NA	NA	NA	NA	9562.73	19560.7	13468.1	10403.2	15942	15804.1	14494.6	12687.8	10909	16539.5	15657.8	9611.85	14596	14900.3	12261.6
O95336	6PGL_HUMAN	PGLS	48743.7	56040.8	51966.7	112855	81105.5	72697.9	NA	NA	85063.3	71512.7	46734.5	96990.3	76888.5	58204.9	66442.5	72708.6	57635.2	56985.6	30896.6	28938.9	37796.9	NA	53340.6	48086.7	62273.1	63681.3	48688	68807.2	46111.6	27671.3	57062.6	65096.8	65666.3	93311.1	77407.4	44209.3	60853.2	52714.5	63664	127718	71322.1	40698.7	94816.9	43208.4	61815.7	44223.4	63999.9
O95340	PAPS2_HUMAN	PAPSS2	NA	NA	NA	NA	NA	NA	NA	NA	NA	NA	NA	NA	NA	NA	NA	NA	NA	NA	NA	NA	NA	NA	NA	NA	NA	NA	NA	NA	NA	NA	NA	NA	7874.6	12508.9	10086.7	7132.66	6827.65	9428.3	7290.34	23227.9	8030.5	6208.33	9288.58	4887.99	8972.54	5163.33	5196.86
O95352	ATG7_HUMAN	ATG7	NA	NA	NA	NA	NA	NA	NA	NA	NA	NA	NA	NA	NA	NA	NA	NA	NA	NA	NA	NA	NA	NA	NA	NA	NA	NA	29667.5	NA	NA	NA	NA	NA	29304.1	58836.5	34887.9	27628.7	38921.1	33109.5	37246.4	55521.4	46090.1	31984.7	33971.6	29209.6	41745	39508.8	27173.3
O95359	TACC2_HUMAN	TACC2	25068.9	30703.9	64887.9	37303.4	37089.3	49314.9	380623	103058	35531.9	43987.1	25290.8	75764.2	49804.9	50048.9	28467.3	59204.9	31444.2	52369.1	56554.3	56306.1	56957	62848.3	64478.1	54160.2	49292.1	61990.6	58971.9	48638.2	71933.7	38135.1	53210.3	56697.7	35716.7	11734.9	52703.4	60872.5	37035.1	47357.8	40245.8	32519.1	37232.7	55658.3	38926.6	42383.2	49277.9	46028.3	42203.5
O95361	TRI16_HUMAN	TRIM16	NA	NA	NA	NA	NA	NA	NA	NA	NA	NA	NA	NA	NA	NA	NA	NA	NA	NA	NA	NA	NA	NA	NA	NA	NA	NA	NA	NA	NA	NA	NA	NA	NA	NA	7555.87	3378.87	4080.16	2974.23	3264.81	NA	2886.9	3315.03	NA	NA	4674.68	4548.3	NA
O95363	SYFM_HUMAN	FARS2	NA	NA	20881.2	NA	25943.3	33532.2	NA	NA	NA	NA	40361.1	NA	48246.4	25855	NA	47431.7	43383.8	NA	22802.7	NA	57278.5	NA	42820.2	NA	NA	NA	NA	48940.8	25692.6	NA	NA	NA	24724.7	NA	17383.7	13085	17608.8	16441	16886.1	NA	15105.6	16277.6	20730.5	26273.4	16618.4	21041.9	21169.5
O95365	ZBT7A_HUMAN	ZBTB7A	NA	NA	NA	NA	NA	NA	NA	NA	NA	NA	NA	NA	NA	NA	NA	NA	NA	NA	NA	NA	NA	NA	NA	NA	NA	NA	NA	NA	NA	NA	NA	NA	NA	NA	4913.04	8560.03	3783.02	9360.32	6698.42	NA	6845.04	6799.87	NA	5165.07	7308.81	8092.69	6920.02
O95372	LYPA2_HUMAN	LYPLA2	NA	NA	NA	NA	NA	NA	NA	NA	NA	NA	NA	NA	NA	NA	64907.2	NA	NA	NA	NA	NA	NA	NA	NA	NA	NA	NA	NA	NA	NA	NA	NA	NA	25403.8	17120.6	29010.9	23940.1	19785.2	30098.3	30177	19516.6	24602.5	26181.9	22329.7	25538	31805.4	18647.8	28990.6
O95373	IPO7_HUMAN	IPO7	19296.3	NA	NA	NA	NA	22309.6	NA	NA	NA	36869.7	NA	NA	21900.9	134816	60878.6	NA	NA	NA	34300.2	NA	NA	49561.2	37404.4	NA	NA	NA	NA	35086.6	25250.5	NA	105148	29307.9	63949.4	35961.4	67069.2	47048.1	39550	60553.8	42019.5	62953.8	62130.4	47613.3	54064.5	41044.5	47630.6	34837.1	58817.3
O95376	ARI2_HUMAN	ARIH2	81265	NA	27582.6	50677.3	38869.2	NA	NA	NA	40044	NA	NA	NA	NA	30442.8	44202.6	NA	52149.5	57964.9	35189.4	NA	32451.2	NA	NA	NA	NA	NA	32567.5	NA	NA	NA	NA	53005.9	31737.7	16409.3	29852.5	31479.8	31870.8	37091	32150.8	22879.2	32618.1	39473	24079.2	39167.1	28889.7	32398.9	42521.7
O95379	TFIP8_HUMAN	TNFAIP8	NA	NA	NA	NA	NA	NA	NA	NA	NA	9742.38	NA	NA	4567.97	NA	NA	NA	NA	NA	NA	NA	NA	NA	4316.57	NA	NA	NA	NA	5545.93	NA	NA	NA	5044.26	10065.6	17159.9	23497	13986.3	10737.4	12957.8	17310.4	83416.6	16357.5	21894.4	10719.8	12932.9	27607.3	12867.1	9029.86
O95394	AGM1_HUMAN	PGM3	NA	46273	65274.2	NA	46366.2	42305.6	NA	NA	19903.9	NA	NA	NA	38480	32032.4	34054.5	NA	38690.9	NA	31162.4	NA	31419.2	NA	NA	NA	NA	NA	NA	NA	NA	NA	NA	45013	28742.6	12020.7	39033.8	24423.4	25501.6	27706.4	34550.6	64318.5	22790.4	28470.4	30302.4	30229.7	35747.3	21368.6	30522
O95396	MOCS3_HUMAN	MOCS3	NA	14712.8	8471.17	13125.1	9276	15191.8	NA	NA	10710.8	13107.9	6203.39	14437.2	10537.2	7455.37	5026.5	8742.35	7858.78	9709.3	14010.3	NA	8698.48	NA	9423.66	9200.7	NA	8393.75	17200.4	18099.8	16434.2	13856.4	8405.81	8831.41	6131.61	NA	5340.64	5360.94	4494.08	8270.5	6311.78	NA	7333.13	6710.85	6653.76	5600.4	6397.88	10191.4	4730
O95399	UTS2_HUMAN	UTS2	NA	NA	NA	NA	NA	NA	NA	NA	NA	NA	NA	NA	NA	NA	NA	NA	NA	NA	NA	NA	NA	NA	NA	NA	NA	NA	NA	NA	NA	NA	NA	NA	NA	NA	8326.05	8569.02	NA	5542.58	NA	NA	9695.49	NA	5588.07	NA	NA	NA	NA
O95400	CD2B2_HUMAN	CD2BP2	NA	NA	8609.24	NA	NA	8121.65	NA	NA	9727.5	7940.39	NA	NA	NA	NA	NA	7465.33	NA	NA	7295.97	NA	NA	NA	NA	9342.17	NA	10114.8	9485.55	NA	NA	NA	NA	5894.56	14021.1	NA	9714.06	15589.9	15714.7	11267.5	12047.9	55624.1	17507.7	11571.7	11903.1	16248.1	11669.3	12342.4	10019.8
O95425	SVIL_HUMAN	SVIL	171602	109170	163058	159931	185142	175814	734182	55463.8	136563	131462	160243	241101	140305	166178	175086	212191	153882	153527	123780	155451	160542	262679	179874	133702	132404	157931	123541	132605	193690	115763	154269	151753	49437.8	35308.9	78241.1	87699.7	116712	66112.5	82566.3	113469	85916.7	77205.7	103752	111750	71120.3	67558.7	86918.8
O95428	PPN_HUMAN	PAPLN	12802.3	NA	17281.4	10001.4	25551.4	NA	206795	NA	21093.3	16146.7	23543	14206.1	20256.5	17733	38999.1	10456.8	13803.5	7960.59	13741.4	NA	10209.2	22145.7	8421.93	11173.5	8431.06	9925.33	19405.8	NA	17189.2	NA	NA	16329.4	5861.16	3755.85	1502.41	3901.19	3009.26	2038.86	3475.9	NA	1601.67	NA	1820.24	2421.81	2053.27	1893.37	2860.44
O95433	AHSA1_HUMAN	AHSA1	52189.3	62490	46769.9	52700.3	45540	49931	166849	NA	37894.5	48337	26203.6	77320.4	12809.4	24489.1	23290.6	31748.9	54128.1	51334.6	15135.2	42643.5	43024.8	50841.7	49188.5	33029.4	50632.9	50882.2	42648.5	24328.2	63226.8	46682.5	38021.5	38693.6	57536.2	23337.4	52015.2	25524.1	28990.9	39926.9	32966.1	18165.6	34446.7	26324	46450.2	20857.5	35338.5	24107.6	53958.2
O95445	APOM_HUMAN	APOM	NA	NA	NA	NA	NA	NA	NA	NA	NA	NA	NA	NA	NA	NA	NA	NA	NA	NA	NA	NA	NA	NA	NA	NA	NA	NA	NA	NA	NA	NA	NA	NA	26595.9	33727.6	15096.3	13977.6	31541.2	24223.8	13138.3	130454	11467.9	38421.1	43318.2	12405.3	20603.8	15880.7	8242.48
O95453	PARN_HUMAN	PARN	NA	NA	7825.67	NA	NA	NA	NA	NA	NA	NA	NA	NA	NA	NA	NA	NA	NA	NA	NA	NA	NA	NA	NA	NA	NA	NA	NA	NA	NA	NA	NA	NA	7418.39	3845.69	6568.31	9981.04	7917.77	11263	7406.74	NA	10035.8	8180.48	9643.43	7153.77	9058.99	6507.95	6466.01
O95456	PSMG1_HUMAN	PSMG1	NA	NA	NA	7478.06	NA	2793.22	NA	NA	NA	NA	NA	NA	NA	NA	14540.7	NA	NA	NA	NA	NA	NA	NA	NA	NA	NA	NA	NA	NA	NA	NA	NA	NA	10814.5	16499.9	6594.38	7612.98	10037.8	6150.88	6801.45	12088.8	6089.21	6279.9	10097.4	9886.94	5991.82	5729.94	6087.81
O95460	MATN4_HUMAN	MATN4	NA	NA	NA	NA	NA	NA	NA	NA	NA	NA	NA	NA	NA	NA	NA	NA	NA	NA	NA	NA	NA	NA	NA	NA	NA	NA	NA	NA	NA	NA	NA	NA	NA	NA	NA	NA	NA	NA	NA	66102.5	NA	NA	NA	NA	NA	NA	NA
O95470	SGPL1_HUMAN	SGPL1	NA	NA	9962.39	NA	8919.35	9143.61	NA	NA	13308.3	NA	14808.7	149144	11870.3	9775.48	NA	12042.6	NA	9233.87	NA	NA	8022.41	10817.1	8495.78	12418.3	13401.2	8032.58	5554.77	8663.06	5568.88	NA	9039.13	7233.96	NA	NA	NA	NA	NA	NA	NA	NA	NA	NA	NA	NA	NA	NA	NA
O95476	CNEP1_HUMAN	CTDNEP1	28882.1	NA	NA	16903.4	NA	17481.8	NA	NA	22572.3	24154.2	24184.4	21486.5	18025.3	21199.9	24850.6	14584.2	14779	NA	14559.6	16185.1	23206.5	NA	22143.7	16596.3	16523	19208.8	15384.9	13887.2	12030.4	NA	24829.6	19001.7	NA	NA	NA	NA	NA	NA	NA	NA	NA	NA	NA	NA	NA	NA	NA
O95479	G6PE_HUMAN	H6PD	19704.1	NA	42947.5	24907.3	30586.1	27418.2	NA	NA	22580.4	15264.7	30406.5	NA	25584.3	15822.4	83467.5	25321.4	22342.7	39599.6	29440.2	26830.6	28969.2	77613.9	25139.6	36493.8	19243.5	25824.9	34946.7	25662.8	19965.5	51866.9	43766.5	21259.2	32235.6	29706	37265.6	42685.6	23663.8	32575	48348.3	NA	29597.1	33014.9	37447.6	22337.8	32897.1	33110	37404.9
O95486	SC24A_HUMAN	SEC24A	NA	NA	NA	NA	NA	NA	NA	NA	NA	NA	NA	NA	NA	NA	NA	NA	NA	NA	NA	NA	NA	NA	NA	NA	NA	NA	NA	NA	NA	NA	NA	NA	4739.63	7161.25	4546.37	4328.71	9622.83	4852.91	5599.12	8527.25	5526.84	4811.48	6215.49	5800	5166.38	3672.34	4857.87
O95487	SC24B_HUMAN	SEC24B	19315.4	NA	35727.6	29325.9	16983.7	17167.6	NA	NA	14643.7	13271.1	4728.21	37000.4	18007.2	17879.2	47940.7	35167.6	NA	30068.2	21816.1	NA	10478.4	NA	10494.6	28079.3	44518.9	29016	7511.32	10395.5	10285.1	NA	NA	19571.6	9784.25	5141.17	10040.5	10829.9	9260.12	7693.56	10551.3	7748.38	10023.6	8693.07	6883.58	12520.6	6767.5	9827.96	10350
O95544	NADK_HUMAN	NADK	NA	NA	NA	NA	NA	NA	NA	NA	NA	NA	NA	NA	NA	NA	NA	NA	NA	NA	NA	NA	NA	NA	NA	NA	NA	9184.54	NA	NA	NA	NA	NA	NA	1951.4	4769.21	1776.98	NA	11385	1546.16	3822.05	NA	1826.71	2382.51	NA	2270.57	2524.95	2098.09	NA
O95551	TYDP2_HUMAN	TDP2	NA	NA	NA	NA	NA	NA	NA	NA	NA	NA	NA	NA	NA	NA	NA	NA	NA	NA	NA	NA	NA	NA	NA	NA	NA	NA	NA	NA	NA	NA	NA	NA	5531.5	NA	5520.73	9309.93	5815.33	8772.84	5968.08	15717.7	7436.56	9979.83	3697.51	9185.27	6061.52	3893.77	4324.11
O95563	MPC2_HUMAN	MPC2	NA	NA	NA	NA	NA	NA	NA	NA	NA	NA	NA	NA	NA	NA	NA	NA	NA	NA	NA	NA	NA	NA	NA	NA	NA	NA	NA	NA	NA	NA	NA	NA	NA	NA	NA	5758.15	6141.28	3492.41	NA	NA	2316.84	1742.78	NA	9800.08	5320.03	NA	1948.28
O95571	ETHE1_HUMAN	ETHE1	34326.9	82345.4	36951.1	40466.7	27895.2	45778.9	35965.7	NA	39357	57171.9	31905.3	56247.5	40454.6	30232.9	30116.2	26219.7	17031.4	53429.8	37607.8	22382	32446.5	28235.3	46828.5	34984.2	63152.3	37860.8	43983.4	43662.3	30827.7	60427.6	45803.2	37647.8	73486.3	51070.6	79414	72917.4	66778.3	74758.8	73817.9	101530	61676.1	121098	57081.9	86379.6	112193	93067.2	57696.8
O95573	ACSL3_HUMAN	ACSL3	25122.1	30306	42681.9	36458.7	35009.5	25583.9	NA	NA	44002.5	36604.7	42955.4	18197.2	31349.8	37417.5	38156	38348.2	27698.5	45929	35887	40414.9	43329.4	47623.3	36252.3	59040.5	47572.8	52243.6	38267.9	44202.3	35214.4	42497.4	44859.9	44219	NA	6054.83	NA	NA	NA	NA	NA	12453.1	NA	NA	NA	NA	NA	NA	NA
O95602	RPA1_HUMAN	POLR1A	79586.7	58421	NA	6338.41	9016.68	NA	NA	NA	15546.5	34204.5	60950.5	49339.8	NA	NA	NA	NA	44966.5	22607.8	24778.1	NA	11767.9	45181.1	57419.4	61027	63681.4	NA	33710.2	NA	13510.9	NA	16178.7	NA	2979.55	NA	4598.1	5719.65	2244.28	3304.46	NA	NA	7900.03	5442.96	NA	5740.26	4479.73	4495.07	6318.25
O95613	PCNT_HUMAN	PCNT	NA	86304.4	149377	105476	104061	151145	67346.9	125193	147626	127135	NA	63894.5	151674	92705.1	94886.9	199797	156222	103009	111122	117961	158692	170156	160969	102363	139292	91659.7	58914.7	78624.4	88445.6	108686	98310.6	91118.4	NA	392954	92121.1	96810.7	108203	76601.2	75009.4	31665.7	96019.9	77935.2	44028.3	261837	54170.2	141968	81699.2
O95622	ADCY5_HUMAN	ADCY5	138038	93695.8	94439.4	46662	68138.6	66914.2	549059	NA	50095.3	115582	79619.7	86091.8	62607.4	59021.5	101896	81017.5	64035.1	127106	73552.6	95389.5	107980	87192.3	110482	141351	120772	103456	102030	88816.6	92513.3	129659	146935	84546.2	NA	NA	6514.35	NA	NA	NA	NA	NA	NA	NA	NA	20349.2	NA	NA	NA
O95628	CNOT4_HUMAN	CNOT4	NA	NA	9207.64	NA	10900.7	14394	NA	NA	NA	7547.03	NA	NA	7247.31	4952.92	11631.2	16086.5	12637.4	19231.6	NA	16668.5	12341.9	11234.1	12739.3	4147.09	NA	NA	NA	10382.4	10160.9	NA	12169.9	10070.4	1504.66	NA	2552.75	2376.28	1668.38	1660.58	1786.61	NA	1935.48	2133.86	993.104	2945.14	2140.43	2579.19	1314.2
O95630	STABP_HUMAN	STAMBP	9117.58	NA	NA	NA	NA	NA	NA	NA	NA	2685.34	NA	13021.6	10808.1	NA	NA	NA	NA	NA	NA	NA	NA	NA	NA	NA	NA	NA	NA	NA	NA	NA	NA	NA	21440.7	32671.7	18285	23684.2	18749.1	22863.6	21586.9	37972.2	28496.6	19439	19918.1	16063.2	24414.4	25896.4	21448.4
O95631	NET1_HUMAN	NTN1	NA	NA	NA	NA	NA	NA	NA	NA	NA	NA	NA	NA	NA	NA	NA	NA	NA	NA	NA	NA	NA	NA	NA	NA	NA	NA	NA	NA	NA	NA	NA	NA	4496.17	NA	NA	NA	NA	5661.6	NA	NA	4816.92	4261.8	NA	NA	NA	NA	NA
O95633	FSTL3_HUMAN	FSTL3	NA	NA	NA	NA	NA	NA	NA	NA	NA	NA	NA	NA	NA	NA	NA	NA	NA	NA	NA	NA	NA	NA	NA	NA	NA	NA	NA	NA	NA	NA	NA	NA	2302.3	NA	2014.31	3307.12	2378.65	2986.35	NA	NA	NA	1643.87	NA	1456.5	1936.07	2226.28	NA
O95671	ASML_HUMAN	ASMTL	47138	NA	NA	89858	37231	47148.9	NA	NA	NA	NA	NA	NA	NA	43614.9	NA	NA	85020.9	72275.4	69722.5	NA	NA	NA	NA	NA	NA	NA	NA	NA	NA	NA	26808.7	48415.6	47596.2	NA	28666.9	44351.7	36811.5	53748.5	28569.4	40152.3	33926.3	35679.2	33077.8	28081.6	48144.9	43442.6	57526.3
O95674	CDS2_HUMAN	CDS2	9750.17	NA	10225.3	8218.82	NA	7270.33	9033.65	NA	8300.66	10526.7	10693.5	9084.13	7874.95	17052.3	24956.1	8396.53	NA	10100.2	8208.21	15549.9	13258.1	11441.1	9060.32	10926	7827.23	9393.35	11167.2	10152.4	9593.93	12617.8	6594.84	9979.43	NA	NA	NA	NA	NA	NA	NA	NA	NA	NA	NA	NA	NA	NA	NA
O95677	EYA4_HUMAN	EYA4	NA	NA	NA	NA	NA	NA	NA	NA	NA	NA	NA	NA	NA	NA	NA	NA	NA	NA	NA	NA	NA	NA	NA	NA	NA	NA	NA	NA	NA	NA	NA	NA	2502.02	NA	3026.38	1592.05	3234.52	2175.84	3570.36	NA	NA	3285.98	3803.7	3443.13	3551.09	3818.84	NA
O95684	CEP43_HUMAN	CEP43	NA	NA	NA	NA	NA	NA	NA	NA	NA	NA	NA	NA	NA	NA	NA	NA	NA	NA	NA	NA	NA	NA	NA	NA	NA	NA	NA	NA	NA	NA	NA	NA	3118.45	4817.44	1855.17	3730.15	2096.97	3456	3292.7	4487.73	3706.56	3499.92	4937.28	3370.85	2840.32	NA	3362.24
O95685	PPR3D_HUMAN	PPP1R3D	NA	NA	9271.8	10995.9	9419.42	9902.54	NA	NA	NA	17583.4	6027.79	12500.3	NA	12213.4	NA	9168.4	NA	7433.81	8261.99	NA	12259.2	NA	NA	9815.48	NA	NA	11196.8	11400.3	9392.05	NA	10561.7	12484.6	7578.67	NA	8747.38	7812.29	5691.99	8407.74	NA	NA	8229.1	12071.7	8341.92	6108.23	6413.09	11406	7863
O95721	SNP29_HUMAN	SNAP29	42215.5	35253.7	26951.9	27398.5	23562.6	30808.7	39194	NA	28028	30928.2	27279	40272.1	28650.5	30395.6	46736.7	34071.3	38822.6	32076.5	33605.5	35641.8	32998.5	48472.9	41904	45059.2	59021.6	34446.9	22551.6	33949.4	35544.8	43117.3	44892.5	40482.3	29365.8	30645.1	32073.3	39130.1	36684	24766.7	35929.3	30498.3	28851.5	33175	41594	44494	34106.9	31135.4	44432.5
O95747	OXSR1_HUMAN	OXSR1	38353.7	151244	65216.8	72504.1	80151.9	78272.6	583489	NA	53688	70724.4	38173.4	85592.2	80377.4	63732.5	68999.6	80309	98644.5	80852.2	51140	34549	73835.7	149018	106796	61019.3	66569.2	96142.3	64936.6	60864.2	99980.9	49622.1	71059.6	92994	56831.9	126055	40827.5	42219.1	50929.8	58176.6	53158.3	4766.24	47661.4	49905.5	57711	32572.6	40849	25588.9	59091.4
O95749	GGPPS_HUMAN	GGPS1	NA	NA	NA	NA	NA	NA	NA	NA	NA	NA	NA	NA	NA	NA	NA	NA	NA	NA	NA	NA	NA	NA	NA	NA	NA	NA	NA	NA	NA	NA	NA	NA	27205.8	NA	29691.3	31512.7	36295.2	21401.8	33357.6	57048.9	27667.1	34791.2	31549.7	36223.6	29035.7	39803.6	29776.3
O95757	HS74L_HUMAN	HSPA4L	NA	79346.3	43457.6	28789.9	56210.8	43883.6	NA	NA	31646.5	49237.3	NA	117251	38897.4	31046	26196.2	36200.1	48901.6	35810.5	31445.8	31389.7	20772.6	NA	NA	NA	NA	NA	43142.5	53925.6	30953.8	47881.5	33484.9	48307.5	47593.5	7256.59	32234.6	26467.4	26451.6	36289.4	34126.4	43335.4	36560.5	30118.2	32533.5	34989.8	38145.8	40741.7	33455.9
O95758	PTBP3_HUMAN	PTBP3	NA	NA	NA	NA	NA	NA	NA	NA	NA	NA	NA	NA	NA	NA	NA	NA	NA	NA	NA	NA	NA	NA	NA	NA	NA	NA	NA	NA	NA	NA	NA	NA	5613.67	5380.95	5449.07	2896.16	6401.75	6007.52	NA	NA	5804.77	3801.53	NA	4277.46	5513.5	4239.38	5906.48
O95759	TBCD8_HUMAN	TBC1D8	8003.03	NA	NA	NA	NA	NA	NA	NA	6432.64	NA	4840.1	NA	NA	4092.38	3920.15	7120.24	NA	NA	NA	NA	NA	NA	NA	NA	NA	NA	NA	NA	NA	NA	NA	NA	4063.97	NA	2973.07	5619.31	NA	5247.15	2339	NA	4184.61	5247.31	8145.67	2612.77	5022.72	7341.23	3966.63
O95760	IL33_HUMAN	IL33	NA	NA	NA	NA	NA	NA	NA	NA	NA	NA	NA	NA	NA	NA	NA	NA	NA	NA	NA	NA	NA	NA	NA	NA	NA	NA	NA	NA	NA	NA	NA	3612.3	5874.45	NA	7598.98	7974.92	6896.86	5068.75	5987.49	30273.2	10701.7	10027	11200.7	4539.18	10111.8	3422.25	5595.14
O95777	LSM8_HUMAN	LSM8	NA	NA	NA	NA	NA	18638.7	NA	NA	15353.7	10792.4	NA	NA	NA	NA	28018.9	14800.8	NA	NA	14715.4	NA	NA	12883.9	10534.3	NA	12506.8	NA	NA	13289.7	NA	NA	NA	NA	39330.9	28525.7	42448.1	44708.1	46411.4	46043.9	49802.6	101183	36205.3	48039.7	60297.5	34441	42264.1	17954.8	35333.2
O95782	AP2A1_HUMAN	AP2A1	138804	NA	119341	107974	78491.3	49214.5	345445	NA	110299	47421.2	50524	117625	51321.6	72010.7	38815.6	89921.6	73232	82348.9	37304.5	70989	54527.7	49684.8	50949.5	93017.4	112092	91667.4	78896.2	31838.2	63582.9	111582	69307.3	44455.4	40560.6	33834.9	49050.4	30375.5	43493.9	30945.1	33094	47839	41153.1	39682.8	33430.4	31642.2	35451	34614.5	43820.1
O95786	DDX58_HUMAN	DDX58	NA	NA	NA	31189.5	NA	NA	67753.8	NA	NA	NA	NA	NA	NA	NA	29795	11188.6	NA	54254.2	NA	NA	NA	NA	NA	NA	NA	NA	NA	NA	NA	NA	28278.6	NA	12621	10662.5	8834.54	5256.53	8285.47	14559.6	10226.1	21579.4	8727.56	13250.5	11128.8	9664.35	13851.6	8284.64	15094
O95793	STAU1_HUMAN	STAU1	NA	NA	13595.5	12172.2	9260.9	25290.5	NA	NA	NA	NA	12184.6	NA	21934.1	16708.7	13184.6	14650.3	27621.6	13854	13645.4	NA	16769.5	12825.5	NA	NA	NA	NA	15948.1	NA	18623.2	NA	14455.8	23080.5	14640	9704.72	10540.9	12080.9	14156.6	14068.1	10941.1	31087	15725.1	14135.8	16305.4	14674.1	9505.31	8254.88	13463
O95801	TTC4_HUMAN	TTC4	NA	NA	NA	NA	NA	NA	NA	NA	NA	NA	NA	NA	NA	NA	NA	NA	NA	NA	NA	NA	NA	NA	NA	NA	NA	NA	NA	NA	NA	NA	NA	NA	8583.61	NA	4707.1	4737.7	4999.04	7366.41	7412.71	NA	5192.18	5701.27	6554.02	4596.91	5137.32	3683.27	5708.49
O95810	CAVN2_HUMAN	CAVIN2	580848	603287	559656	507220	616198	566777	483473	621586	510688	573104	593742	401833	758375	506388	684571	430823	836548	671117	563231	778125	494984	391958	523912	521182	700249	618782	633417	491583	618441	647415	565327	544787	619218	410975	642061	874636	683654	684602	778197	398130	666563	533909	730859	577474	582084	273890	570150
O95816	BAG2_HUMAN	BAG2	93125	36817.3	106794	23365.9	118229	56903.5	NA	NA	49128.4	39600.2	33719.6	31114.8	52247.9	118082	107001	63821	75173.9	53266.3	68121.8	47458.1	55632.7	28563.8	65339.9	66964.6	36517.2	51674.1	58156.9	53740.3	43754.8	23756.5	33680.8	103348	42589.2	32007.6	59618.4	62266.9	39134.8	42506	59496.1	44121.4	34481.2	45498.5	44680.7	41585.4	43653.6	34072.3	47432.9
O95817	BAG3_HUMAN	BAG3	393511	194906	468692	165774	328220	210715	208025	365602	194212	263420	195065	244830	310659	269514	674296	202433	374080	635570	204012	568683	245946	458073	267825	241187	261549	187267	233091	179983	292430	244212	334553	214546	63703.9	85943.4	112371	120896	78978	97434.7	122650	42628.3	52991.8	79276.2	85090.2	94210.9	87285.1	56091.5	104655
O95819	M4K4_HUMAN	MAP4K4	13695	NA	NA	22067.1	17214.6	22920.7	NA	NA	NA	NA	17227.3	18992.4	16877.3	11634	NA	11429.3	NA	NA	NA	NA	19294.7	NA	NA	NA	22158.1	13659.7	NA	NA	13503.2	NA	8323.59	NA	5172.54	NA	6262.36	5249.84	6474.79	6144.41	6632.53	NA	6209.13	5703.63	7060.43	8359.37	7185.03	6887.36	6146.94
O95822	DCMC_HUMAN	MLYCD	151944	102620	115393	191110	154469	72031.1	NA	NA	137737	104998	107868	107451	80930.3	65845.8	128530	101013	90666.2	134619	109369	151600	98236.1	135594	74123.2	99116.1	166539	123151	87839.9	114893	88502.1	96802.9	81252.9	91489.5	309549	58510.6	235767	248284	295308	239803	237713	22797.4	169697	319594	146243	355216	289014	151524	320660
O95825	QORL1_HUMAN	CRYZL1	NA	NA	NA	9128.74	NA	NA	NA	NA	NA	NA	NA	NA	27890.9	NA	NA	NA	NA	NA	NA	NA	NA	NA	NA	NA	NA	NA	NA	NA	NA	NA	NA	NA	8909.56	11895.9	10554.2	12608.1	10753.7	10266	11250.7	18436	12356.2	11321.3	13410.3	11915.3	10371.8	8257.01	11435.4
O95831	AIFM1_HUMAN	AIFM1	1044970	507091	1366930	698871	1113100	996120	1139950	2088220	733770	693514	773798	582378	983649	1000550	1306790	916410	1401020	1470330	1261460	2063200	1066590	1354750	999797	1436410	792181	1145630	1197160	1046260	1067790	1547420	1286670	1242950	41656.6	90245.1	54193.2	57801.4	54477	49409.8	68770.3	94054.3	42189.6	46033	63795.1	81484.2	56991.3	74554.2	49786.1
O95833	CLIC3_HUMAN	CLIC3	NA	NA	NA	NA	NA	NA	NA	NA	NA	NA	NA	NA	NA	NA	NA	NA	NA	NA	NA	NA	NA	NA	NA	NA	NA	NA	NA	NA	NA	NA	NA	NA	4642.11	NA	8882.89	NA	7037.28	2721.19	3161.76	NA	NA	5478.33	NA	NA	2018.68	NA	3699.5
O95834	EMAL2_HUMAN	EML2	35333.3	NA	69971.1	69040.2	90819.7	113443	NA	NA	84579.2	52108.9	45700.4	43410	55048.7	30457	83411	78169.3	53317.7	56382.7	88706.6	87387	48866.9	45777.8	56487.9	61517.5	101421	50296.1	87420.5	55193.4	54446.5	52319.7	61600.3	62127.9	51288.4	28259.6	68260.5	47368.3	49095.1	44661.3	54171.1	NA	36178	46618.9	64387.4	61867.6	51845.1	57453.1	62747.9
O95848	NUD14_HUMAN	NUDT14	NA	NA	NA	NA	NA	NA	NA	NA	NA	NA	NA	NA	NA	NA	NA	11852.9	NA	NA	NA	NA	NA	NA	NA	NA	NA	NA	NA	NA	NA	NA	NA	NA	13960.1	12851.9	17901	26978.9	16599.4	17345.2	20236.4	11319.9	24137.3	21147.9	25649.2	19787.7	21814.5	17687.1	18782
O95861	BPNT1_HUMAN	BPNT1	NA	NA	98205.6	204722	131181	30552.2	NA	NA	182310	112727	106880	66630.8	60393.6	91397.2	15972.1	149492	83415.8	133541	173196	NA	114746	74288.4	83380.1	91488	NA	99908.5	93146.4	130918	94138.3	NA	100302	36234.6	58620.5	35602.9	55705.9	45054.1	59982.4	44250.5	65418.8	38496.5	59202.5	48163.5	51208.3	68251.2	63430.8	58857.7	58916.6
O95865	DDAH2_HUMAN	DDAH2	47329.5	17270.2	16528.9	65484.9	28409.1	55947.4	234142	NA	63910.9	39067.9	70131	49416.7	67935.1	25732.2	17956.9	74639.3	10328.2	15096.8	29609.6	10475.3	24675.4	17406.4	43274.3	28387.9	45485.2	35384.4	28046.2	27544.3	25673.1	20205.1	15965.3	26717.7	62984.5	26190.1	63257	67023.4	103606	90280.7	96387.7	327986	121793	67324	103335	67629	77459.9	56832.6	57574.6
O95870	ABHGA_HUMAN	ABHD16A	24447	12986.6	25770.4	13016.4	26189.1	NA	NA	NA	NA	13030.2	22071.9	15744.1	29750.3	26259	25599.1	NA	22350.8	29427.6	18359.7	24117.8	15939.7	NA	12466.8	15569	18748.5	13718.6	16083.1	13754.6	23297.9	NA	20471.1	29126.3	NA	NA	NA	NA	NA	NA	NA	NA	NA	NA	NA	NA	NA	NA	NA
O95873	CF047_HUMAN	C6orf47	NA	NA	6366.55	NA	NA	NA	NA	NA	NA	NA	NA	NA	NA	4213.82	NA	NA	NA	NA	NA	5801.87	NA	NA	NA	NA	NA	NA	7303.74	3286.24	NA	NA	NA	NA	NA	NA	NA	NA	NA	NA	NA	NA	NA	NA	NA	NA	NA	NA	NA
O95876	FRITZ_HUMAN	WDPCP	89933.3	NA	NA	NA	NA	138674	NA	NA	NA	141502	NA	42356.5	NA	77201.3	83340.1	93538.5	118980	NA	NA	NA	NA	NA	34089.5	NA	61219.5	57868.4	NA	NA	62006.7	NA	NA	NA	164183	32522.5	132415	68605.5	41316.7	116244	92262.5	NA	149692	82749.4	129417	344781	77766.3	268423	101502
O95881	TXD12_HUMAN	TXNDC12	27432.8	NA	16432.3	NA	7352.35	11549.1	NA	NA	NA	NA	NA	NA	NA	15305.7	29702	NA	NA	16297.8	12114.8	NA	10780.9	NA	NA	NA	NA	NA	NA	NA	8113.58	NA	24890.8	17961	117890	140488	115031	167073	105491	142240	166746	67093.1	121971	104405	119245	106597	125671	79082.3	120100
O95900	TRUB2_HUMAN	TRUB2	NA	NA	NA	6128.44	NA	NA	NA	NA	4886.36	6651.99	NA	NA	6398.64	NA	NA	NA	NA	3149.99	NA	NA	NA	NA	8926.5	NA	NA	NA	5448.1	NA	NA	NA	NA	3010	NA	NA	NA	NA	NA	NA	NA	NA	NA	NA	NA	NA	NA	NA	NA
O95905	ECD_HUMAN	ECD	NA	NA	NA	NA	NA	NA	NA	NA	NA	NA	NA	NA	NA	NA	NA	NA	NA	NA	NA	NA	NA	NA	NA	NA	NA	NA	NA	NA	NA	NA	NA	NA	1718.58	NA	1671.72	NA	NA	NA	NA	NA	NA	NA	NA	1518.89	NA	NA	NA
O95965	ITGBL_HUMAN	ITGBL1	NA	NA	NA	NA	NA	NA	NA	NA	NA	NA	NA	NA	NA	NA	NA	NA	NA	NA	NA	NA	NA	NA	NA	NA	NA	NA	NA	NA	NA	NA	NA	NA	NA	NA	1982.35	1854.17	NA	NA	4579.96	9445.75	NA	NA	6282.07	NA	5123.64	NA	NA
O95967	FBLN4_HUMAN	EFEMP2	50713.4	NA	36851.6	48961.1	29631.6	52319.4	NA	113204	73261.9	52299.3	67631.5	47881.6	160320	31166.8	50070	50583.6	41897.6	NA	13202.6	NA	18975.9	43417.7	NA	30874.1	NA	NA	31210.2	21521.7	24872.3	NA	NA	32105.3	26437.5	21588.1	23848.4	35584.5	32196.8	32849	44198.5	212498	41938.5	30553.9	51004.4	20064.3	68839.9	30147.5	26242.7
O95985	TOP3B_HUMAN	TOP3B	NA	NA	14689.3	NA	NA	NA	NA	NA	NA	NA	NA	NA	NA	NA	NA	NA	NA	8958.81	NA	NA	NA	NA	NA	NA	NA	NA	NA	NA	NA	NA	NA	NA	6767.29	NA	6086.38	6935.56	8227.64	6312.1	4585.35	NA	7820.07	5581.47	6706.69	6867.71	4154.73	3483.28	7914.51
O95989	NUDT3_HUMAN	NUDT3	NA	NA	NA	NA	NA	NA	NA	NA	NA	NA	NA	NA	NA	NA	10373.3	NA	NA	NA	NA	NA	NA	NA	NA	NA	NA	NA	NA	NA	NA	NA	NA	NA	51202.3	56457.6	44231.1	44161.6	43251	52574.9	46619.8	NA	43042.8	59286.5	78322.6	41816	36981.8	12009.1	46277.5
O96000	NDUBA_HUMAN	NDUFB10	106389	100195	85290.5	88309.5	142857	57218.6	NA	NA	122352	158032	151373	71829.3	87913.5	82948.2	87310.7	39875.7	99320.3	136313	147557	133111	66098.1	65621.9	78468.9	155635	118131	161491	172516	244368	155862	149358	125708	121119	28349.9	74368.2	15898.4	13003.2	18180.4	20240.8	10034	NA	9857.84	11057.7	14333.1	36525.1	14047.7	10770.1	14907.1
O96006	ZBED1_HUMAN	ZBED1	NA	NA	NA	NA	NA	NA	NA	NA	NA	NA	NA	NA	NA	NA	NA	NA	NA	NA	NA	NA	NA	NA	NA	NA	NA	NA	NA	NA	NA	NA	NA	NA	NA	NA	NA	1693.02	NA	3169.6	NA	NA	3286.89	3967.06	NA	2198.67	1754.76	1613.17	1504.62
O96007	MOC2B_HUMAN	MOCS2	NA	NA	NA	NA	NA	NA	NA	NA	NA	26765.1	NA	NA	NA	NA	NA	NA	NA	NA	NA	NA	NA	NA	NA	23677.8	NA	NA	NA	NA	NA	NA	NA	2655.68	31784.2	19205.7	44070.1	30894.3	23476.6	28681.7	41601.3	NA	25841.8	40455.7	39160.1	31361.7	32467.5	17268.3	34604.6
O96008	TOM40_HUMAN	TOMM40	13807.4	27235.8	33942.3	13594.2	14574.3	13286.1	NA	80365.7	13417.8	16396.2	11267.4	18063.7	16905.9	64469.8	29228.8	11772.6	27717.5	37173.8	21521.5	24919.3	15410.5	11551.5	18567.3	13463.4	9299.44	15426.2	19185.4	19010.2	18044.5	18735.4	27927.8	24510	NA	NA	NA	NA	NA	NA	NA	NA	NA	NA	NA	NA	NA	NA	NA
O96011	PX11B_HUMAN	PEX11B	20124.6	NA	8911.68	7013.41	8233.09	9159.74	NA	NA	11463.4	15834.4	11635.4	13414.1	12308.7	13888.5	14826.6	8923.61	9057.33	12674.8	9621.29	13967.2	15259.3	9814.3	13295.2	14455.2	15401.6	12562.2	12280.7	11368.3	10741.9	12237.5	12524.1	13970.3	NA	NA	NA	NA	NA	NA	NA	NA	NA	NA	NA	NA	NA	NA	NA
O96013	PAK4_HUMAN	PAK4	NA	NA	NA	NA	NA	NA	NA	NA	NA	NA	NA	NA	NA	NA	NA	NA	NA	NA	NA	NA	NA	NA	NA	NA	NA	NA	NA	NA	NA	NA	NA	NA	1976.21	NA	4369.88	4944.8	2316.65	4010	3293.95	NA	3520.74	2367.76	5014.61	3411.22	2552.29	NA	3884.63
O96019	ACL6A_HUMAN	ACTL6A	224273	NA	NA	NA	NA	NA	NA	NA	NA	NA	NA	NA	NA	NA	45543.8	NA	NA	NA	NA	NA	NA	NA	NA	NA	NA	NA	NA	NA	NA	NA	NA	NA	30681.2	21052.4	28700.7	26301.3	26228.9	20674.8	29820.4	40628.8	30683.7	26535.1	35692.8	25486.1	29036	34835.5	27239.3
O96033	MOC2A_HUMAN	MOCS2	NA	NA	NA	NA	NA	NA	NA	NA	NA	NA	NA	NA	NA	NA	NA	NA	NA	NA	NA	NA	NA	NA	NA	NA	NA	NA	NA	NA	NA	NA	NA	NA	31057.4	24513.5	26924.3	15168.1	17024.8	13470.3	22469.5	NA	21335.1	16464.7	35044.9	13483.2	16573.4	8898.5	20897.2
P00167	CYB5_HUMAN	CYB5A	63212.4	34305.7	58013.2	41036.2	57253.6	30486.9	NA	NA	38751.4	54469.9	49982.9	27013.7	31277.6	57491.8	68223.4	39264.9	32707.2	39758.4	50945.8	59236.3	55150.4	51835.6	34108.2	94494.4	NA	45390.7	46744.3	45792.7	48774.7	58807.4	42710.4	49355.9	20051.5	42263.8	15549.1	36969.1	17055.3	27613.9	28840.4	NA	21852.5	23562.5	14325.7	17083.1	18483	NA	20828.5
P00325	ADH1B_HUMAN	ADH1B	NA	NA	NA	NA	NA	NA	NA	NA	29303.9	NA	NA	NA	NA	NA	NA	NA	NA	NA	NA	NA	NA	NA	NA	NA	NA	NA	3265.14	NA	NA	NA	NA	NA	107091	43834.5	161959	103578	171318	94843.8	116260	244963	198924	73802.5	218521	30437.4	97426	38490.7	82992.8
P00338	LDHA_HUMAN	LDHA	199173	272578	291996	612911	363506	302211	736767	2266300	354752	107438	294948	211183	189338	307066	770462	404489	438032	465061	259853	561767	296592	220451	165641	238826	266538	245854	405201	238407	274612	452664	358143	166752	341463	761056	497143	482371	212549	178311	435309	231925	529660	202269	594517	265803	292796	101752	389229
P00352	AL1A1_HUMAN	ALDH1A1	22089.6	53294.1	25908.2	240600	22241.5	20968.5	NA	NA	28487.5	18158.5	31429.5	NA	29700.7	11617.9	20237.4	19068.1	NA	20008.2	20177.1	NA	18427.4	NA	12880.9	14700.6	22738.2	20457.7	10532.7	7665.27	17722.9	NA	20055.8	19382.1	76067.9	717595	78393.3	69883.6	163985	77165.2	86227.2	109225	147124	119143	159125	45548.5	105990	35789.8	83868.2
P00367	DHE3_HUMAN	GLUD1	311348	388508	227017	224455	243802	302746	176312	704219	348903	318843	354586	225921	275176	254044	230818	309641	243450	216979	229310	223096	238921	263488	245072	209154	314895	242008	212441	215142	180507	247014	215634	336429	657482	432715	668629	827500	810530	542270	762003	456137	520852	583339	416815	795744	702651	705532	586576
P00387	NB5R3_HUMAN	CYB5R3	512271	468424	633632	589215	534595	669405	573195	1187890	741451	375847	809557	490492	692182	878821	541759	768664	626846	499144	486472	742392	743823	671741	395763	423390	584930	491558	458614	491928	399709	345456	603011	719164	89693	106753	94682.4	126528	126135	79144.4	170131	153546	154829	68169.9	153928	128803	125216	65714.9	105229
P00390	GSHR_HUMAN	GSR	26572.1	39436.7	25504.5	46034.5	30442.4	34745.1	NA	112154	41450.2	32332.2	31133.6	26598	28883.4	23204	44810.2	65000.3	52470.8	22895	38829.8	41475.4	29445.7	42624.1	42375.8	34713.2	30162.7	38870.9	41869.3	25935.8	23513.4	26254.8	21081.2	52619.5	5266.54	35599.1	5175.9	11206.3	6462.35	9112.59	5852.53	NA	6477.81	5808.29	8672.13	5002.77	3990.41	4100.29	8423.82
P00403	COX2_HUMAN	MT-CO2	5384780	3181550	3452380	2481610	3133000	3407730	1506750	3663740	3247010	2821780	4703700	3429460	5528020	2555760	4176310	3065160	3173880	3172730	3168930	4764820	4967520	2237300	4418310	3906340	5026100	4414500	3188800	2233720	3421660	6102740	3162870	4233880	19173.7	50150.8	11126.6	7697.35	11065.4	7606.77	10624.9	NA	8492.71	8910.38	7359.48	53950.7	13065.9	13625	8346.75
P00414	COX3_HUMAN	MT-CO3	NA	NA	4843.93	NA	NA	2294.08	NA	NA	NA	NA	NA	NA	NA	8331.36	NA	4197.29	NA	8748.69	3822.1	NA	NA	NA	3332.93	3771.14	NA	2464.09	2803.94	NA	NA	NA	2641.17	2297.28	NA	NA	NA	NA	NA	NA	NA	NA	NA	NA	NA	NA	NA	NA	NA
P00441	SODC_HUMAN	SOD1	162775	122176	192865	128367	79152.2	162100	622984	NA	141186	165712	172168	128662	125077	152996	266994	237959	181689	164432	161721	166498	122619	282278	184821	221578	211475	183354	258080	119952	97102.3	190132	174728	207446	297665	276159	240324	266445	159683	225991	287742	290335	198615	182251	233198	196588	232835	331605	197212
P00450	CERU_HUMAN	CP	74513.8	138694	58746	46613.9	71396.8	55249.4	NA	NA	60281.2	66887.2	56271.9	146323	45876.4	35469.2	84238.7	39882.7	25875.1	14506.2	13315	628633	19744.4	NA	11914.9	15620.7	NA	14156.1	88642.9	21395.9	46433.3	NA	25367.2	23066.3	397417	349171	221432	428509	438192	396899	399632	1086100	282922	1033910	445508	367026	487144	333820	354343
P00451	FA8_HUMAN	F8	5667.32	NA	NA	4836.54	6742.54	NA	NA	NA	NA	NA	NA	NA	NA	NA	NA	NA	NA	7915.8	9067.17	NA	NA	NA	10995.2	6599.76	9831.74	9706.79	NA	11428.4	9761.88	NA	12017.6	NA	2642.62	NA	2215.2	2842.27	2808.36	NA	2305.72	9618.2	NA	3360.29	NA	2182.88	NA	3568.31	NA
P00488	F13A_HUMAN	F13A1	110169	291303	194417	106337	101238	106384	110916	572980	181502	123495	120237	80118.2	162163	239647	110504	116030	85104.8	181900	137915	92631.2	104294	42766.8	92272	122812	182934	93170.4	118952	137783	74912.1	55573.1	50318	70758.9	94582.3	219412	140727	60026.1	115374	62208.6	92399.4	528439	103244	144726	115648	62936.5	77971.7	124368	87498.1
P00491	PNPH_HUMAN	PNP	NA	1681230	NA	NA	NA	37807.6	NA	NA	NA	20517.5	NA	NA	7711.6	16756.9	87712.9	NA	125999	NA	18098	NA	NA	NA	8984.99	NA	NA	NA	NA	11874.4	NA	98940.4	106912	33262.2	62566.5	1636310	54974.1	80324.3	84917.1	46036.7	47382.2	20750.9	120467	40554.4	115106	30836.2	21515.2	11758.8	36843.3
P00492	HPRT_HUMAN	HPRT1	NA	NA	10127.9	43833.4	72591.6	21869.3	NA	NA	43517.9	25798.1	26495.1	NA	49254.2	10675.4	23725.9	112915	NA	72159	NA	NA	NA	NA	65532.7	NA	NA	NA	NA	NA	NA	56276.5	13389.8	14726.2	127120	310097	82713.3	116895	152233	110941	110203	82081.6	135502	123192	99918.8	132997	163927	125225	135506
P00505	AATM_HUMAN	GOT2	330790	221516	347601	301799	282366	194156	85899.4	660680	471281	354387	487644	294018	197861	230651	335191	318955	330608	414734	407581	381864	238478	193984	337287	378883	306663	369062	387596	391903	346051	364871	312134	240957	83453.9	1403980	89614.3	125589	95060.7	79265.6	73311.8	NA	131350	96406.2	149792	94268.2	66066.3	28938.8	78504.5
P00519	ABL1_HUMAN	ABL1	NA	NA	NA	NA	NA	NA	NA	NA	NA	2728.95	NA	NA	NA	753.449	NA	NA	NA	NA	6276.25	NA	NA	NA	NA	NA	NA	NA	NA	NA	NA	NA	NA	NA	2311.51	NA	2417.35	3832.74	3670.2	5579.4	1695.42	2593.84	3314.56	3104.8	2873.4	2219.63	2057.21	3064.54	2792.7
P00558	PGK1_HUMAN	PGK1	172855	160290	148539	271906	176181	192416	261856	329077	260659	197751	263441	183540	227297	128559	197568	240465	192416	159832	171498	119692	119324	145363	164172	235778	264231	245120	181352	186169	132968	176403	170871	165005	2409480	1170570	1835090	2449410	1817400	1633770	2227130	826083	1898640	1575740	1723530	2019870	2072500	1962010	2110940
P00568	KAD1_HUMAN	AK1	208617	704227	333317	369262	315035	395929	247143	210689	365577	417867	278687	229679	360547	283327	336371	365835	701012	266282	345286	313387	242650	133053	269375	337637	305838	308519	249517	647529	277110	252253	243907	271408	1229890	451789	1638460	1185090	1559600	1251720	1869300	944748	866517	1475680	898965	1920840	1968620	2483770	1322280
P00734	THRB_HUMAN	F2	40130.3	123148	40641.4	92298.6	66508.7	48627.4	67571.8	160039	54497.2	73479.3	33312.9	31979.4	37365.8	24470.6	31160.7	39482.1	33592.5	39498.7	NA	20035.8	28929	NA	19766.8	41116.1	NA	27134.3	38959.1	72483.7	36788.5	NA	47194.8	23006.4	73062.3	497118	53150.4	73166.8	87153.3	59900.2	66184	498972	66389.6	125417	147115	35943.1	120505	80071.6	42293.6
P00736	C1R_HUMAN	C1R	NA	60569	NA	NA	NA	NA	NA	NA	NA	NA	28284.5	NA	NA	NA	NA	NA	NA	NA	NA	NA	NA	NA	NA	NA	NA	NA	4695.63	NA	NA	NA	NA	5534.59	19726.7	129902	18429.1	21320.8	54035.9	31543	38223.4	212533	44325.2	36414.5	46215.3	21460	34852.1	47974.9	13480.3
P00738	HPT_HUMAN	HP	529473	1077140	292849	287032	140901	366388	333474	NA	712698	280449	119949	NA	245882	376391	515552	567454	1089330	338147	151777	469811	128141	615875	479129	503367	189118	310106	523986	304950	414137	221089	290317	216628	459855	399794	131766	492483	106910	244161	391363	1618270	385179	303603	105666	31699.7	422690	564928	199135
P00739	HPTR_HUMAN	HPR	NA	NA	NA	NA	NA	NA	NA	NA	NA	NA	NA	NA	NA	NA	NA	NA	NA	NA	NA	NA	NA	NA	NA	NA	NA	NA	NA	NA	NA	NA	NA	NA	9812.62	32379.8	4432.43	11036.4	12326.4	7247.82	11001.4	101356	13997.8	42221.1	6420.01	9325.98	5684.44	4489.71	8523.3
P00740	FA9_HUMAN	F9	103101	405065	54411.1	88261.5	45623.4	40003.7	NA	NA	75228.7	38234.9	36790	65149.6	38284	15612.1	34515.4	26731.2	31826.9	31240.6	28514.9	NA	11842.4	71197.5	44188.8	84687	96967.7	35317.2	82406.2	37186.6	72696.1	24665.7	14966.8	24407.5	151226	442322	133493	250063	136255	143283	172784	212923	160857	174299	178377	109967	136207	162607	204566
P00742	FA10_HUMAN	F10	NA	473305	22056.4	NA	16130.2	11941.5	NA	NA	NA	13922.4	24869.9	NA	16417.3	13306.7	NA	NA	37891.8	19607.2	NA	NA	NA	NA	NA	NA	NA	NA	NA	NA	10809.9	NA	8521.72	7787.15	32370.1	240354	13217	27844	28057.5	24166.2	27818.3	191464	17054	49499.5	37730.2	26072.2	36807	47108.1	21557
P00746	CFAD_HUMAN	CFD	NA	NA	NA	NA	NA	NA	NA	NA	NA	NA	NA	NA	NA	NA	NA	NA	NA	NA	NA	NA	NA	NA	5733	NA	NA	NA	NA	NA	NA	NA	NA	NA	12654.4	17607.6	12738.1	20650.9	26704.4	18480.8	27741.1	156279	16364.2	18543.9	49619.8	7055.67	37171.9	16231.2	9272.11
P00747	PLMN_HUMAN	PLG	15111.5	576591	79430.8	56115.6	62290.1	48800.6	NA	NA	60215.8	86294.2	59282.1	30437.1	81183.3	36562.9	52402.5	39127.8	188765	44993.7	22896.4	21680	33134.8	16273.4	26040.2	41680.9	NA	NA	58665.8	28504.1	38251.2	NA	23885.7	44806.1	38406.6	2565210	48169.3	58265	102985	59306	66214	514993	47119.8	101431	81481.9	77536.9	55997.3	44407.9	38601
P00748	FA12_HUMAN	F12	NA	53540.6	22235.9	NA	32986.7	59551.5	278292	NA	26588	55268.1	NA	NA	NA	27947.3	NA	49212.1	29163	22802.2	NA	NA	NA	NA	NA	NA	NA	NA	NA	NA	33328.3	NA	NA	49111.9	36621.5	69877.1	22700.4	22587.3	52870.4	33338.2	39940.6	342108	28268.7	44971.6	32044.8	24668.7	38544	38300.7	23032.2
P00750	TPA_HUMAN	PLAT	NA	NA	NA	NA	8471.39	NA	NA	NA	NA	NA	NA	NA	NA	NA	NA	NA	NA	NA	NA	NA	NA	NA	NA	NA	NA	NA	NA	NA	NA	NA	NA	NA	2122.28	NA	NA	4250.91	8923.99	NA	5265.46	38928.6	4958.84	4257.28	4006.42	4521.42	1739.87	4908.53	1533.83
P00751	CFAB_HUMAN	CFB	57051.5	69803	49265	138045	87836.8	79985.4	46249.3	114797	108199	96439.8	68862	51909.3	81179.6	71406.1	57645.9	136564	43808.2	30942.1	30218.5	46474.2	25652.9	23227.9	57953.9	98439	21181.1	57328	81931.3	27034.3	50100.6	34540.8	31343.6	55510.4	195503	314053	117829	233233	252520	247117	319284	1172970	230220	548705	284601	218359	272755	314832	162804
P00813	ADA_HUMAN	ADA	15729.9	NA	29730.2	29556.4	21275.4	NA	NA	NA	25355	19369.5	26757.2	14076.5	8569.94	14919	NA	14416.8	NA	48648.7	15027.3	33875.9	21546.6	NA	19343.2	29304.7	41296.9	26123.8	36512.1	21872.4	21344.9	33499.4	25408	19056.2	4343.25	13229.1	9495.92	13284.4	7813.27	7955.03	6637.72	49626.5	6441.83	12192.7	8711.05	6438.09	9927.2	6700.81	4378.41
P00915	CAH1_HUMAN	CA1	158295	1093120	130760	190727	479398	137223	223017	711958	141323	243270	302869	35258	76443.6	368324	148436	175772	76564.5	39692.3	36541	24344	18879.3	22925.9	144462	165526	164724	12015.7	17710	125966	78668.9	181542	104510	183722	106277	6871710	69089	116939	636271	204210	77168.4	197438	115436	216201	418759	53999.1	86722.6	100708	81992.2
P00918	CAH2_HUMAN	CA2	36553.3	141446	74245.5	37779.6	99955.4	47844.1	NA	NA	41024.9	46397	64620.9	18259.6	41394.4	58399.1	NA	49244.6	NA	NA	35646.9	92123.1	NA	32171.5	22690.1	39217.1	53702	22338	NA	34288.3	52558.9	NA	49784	22451.9	31709.8	694012	32083.7	24468.3	147794	26073	39586.9	83934.9	21553.7	38678.4	56366.5	29032.9	29900.7	56663.7	23509
P00966	ASSY_HUMAN	ASS1	82638.9	NA	137556	91908.6	124462	74931.1	NA	NA	70807.7	71342.1	85051.8	142454	78938.8	77288.5	NA	69241.5	127410	152936	60124.9	84458.2	63969.3	NA	72281.1	37265.5	56934.4	101431	118172	157366	150928	112839	139365	69391.1	49224.9	12370	46572.7	40479	35915.6	19319.9	40925.7	45615.1	33919.7	14917.6	51296.7	33723.5	41981.8	33109.3	38365.2
P01008	ANT3_HUMAN	SERPINC1	65175.5	556854	146141	173774	260411	148585	184938	594839	107419	91637	112032	96580.7	130603	141618	156404	174667	218811	108146	39474.4	147715	83900.6	71630.5	93489.9	77444.5	63019.6	60221.5	161051	122730	136758	177105	97216.8	97512.2	415174	656895	229705	535649	689774	443551	701563	2205270	365505	568506	851062	395010	503318	246245	244117
P01009	A1AT_HUMAN	SERPINA1	93732.7	133845	73556.7	87470	99911.1	157133	341123	391785	139968	79252.6	124373	89151.9	125056	154691	89457.5	116005	164390	68925.8	70123.2	117971	77477.5	116931	80434.7	102832	215397	118120	101309	56506	71997.6	122581	86791.1	60050.9	114524	181610	115783	114763	211360	64085.3	110558	263160	117271	126183	153794	138850	137056	154596	65087.7
P01011	AACT_HUMAN	SERPINA3	471403	175802	388162	279148	281535	240336	196831	1019120	369833	262113	252943	185116	265202	270330	207821	394740	172286	122782	57759.9	158985	134682	154270	271998	230115	431034	308854	164297	196989	279649	291352	173499	131894	495551	130708	739868	290802	629032	300802	586917	109455	156992	403750	175650	444420	681844	1341740	327074
P01019	ANGT_HUMAN	AGT	36409.8	54633.2	54980.4	100317	29321.2	20082.8	NA	NA	43756.9	93459.9	38585.1	39103.3	41197.8	42370.5	39763.8	54072.5	38012.3	46760.5	38859.4	NA	41828.5	NA	32058.5	34100.5	58701.1	NA	62578.8	20113	36306.2	NA	16404.5	20569.2	221545	418070	261198	197819	271766	121847	211011	116897	144993	356428	318652	177458	300366	234243	174039
P01023	A2MG_HUMAN	A2M	192589	351627	128398	166135	316956	149581	1219540	782319	255843	265429	494809	125143	203317	283271	205296	89670.1	197090	105573	97523.5	373404	72096.6	68869.8	79224.8	121122	177882	59703	80382.4	93309.1	108008	290912	107597	94737.1	492177	1413940	291053	459843	1189600	415963	1347370	1168690	679593	802574	1723040	383955	511442	578916	282562
P01024	CO3_HUMAN	C3	262485	1047900	375064	489854	605096	415137	1303270	1341600	510134	519633	516252	473455	377705	480008	471745	518721	483073	327845	198438	312118	329468	268384	206953	329979	197160	302181	465059	153659	397322	225648	204214	195634	449800	1238470	288977	448170	651706	604389	701593	1937500	600306	894653	942170	426261	517072	501705	403207
P01031	CO5_HUMAN	C5	62484.9	367232	50778.4	44053.4	75824.3	29292.6	241649	NA	111542	73620.2	116791	NA	48193	47061.9	26103.7	69081	72154	26167.9	NA	NA	18821.6	NA	24113.4	35386.5	33767.3	18660.9	34367.7	30327	24187.4	NA	NA	23146.1	42000.5	152160	28314.8	29143.7	44900.6	32242.5	38486.8	111609	43205.1	52148.7	50991.3	25583.6	38156.1	41277.8	23513.8
P01033	TIMP1_HUMAN	TIMP1	NA	NA	NA	NA	NA	NA	NA	NA	NA	NA	NA	NA	NA	NA	NA	NA	NA	NA	NA	NA	NA	NA	NA	NA	NA	NA	NA	NA	NA	NA	NA	25878.4	17606.3	91692.5	23175.3	24110	33928.6	22262.1	20009.7	72465.2	21881.8	32526.3	34631.7	14965.5	17435.3	21316.3	7922.37
P01034	CYTC_HUMAN	CST3	146954	97965.2	99742.7	100844	93631.1	57710	NA	142491	84979.6	72142.2	80165.5	67433.2	63092.2	111809	136007	43178.1	237004	112452	47025	175897	54817.5	NA	34127.7	61469.5	170464	39657	133427	88584.6	111973	159868	231453	49801.7	39777.3	67996.5	72456	51412.7	66606	42967.2	70763.5	227932	51854.1	90981.9	65108.2	32570.2	79242	82018.8	41834.9
P01040	CYTA_HUMAN	CSTA	NA	NA	10187.5	NA	2728.35	NA	NA	NA	NA	NA	NA	NA	NA	6769.59	6238.57	NA	NA	NA	NA	NA	NA	NA	NA	NA	NA	NA	NA	NA	NA	9897.18	NA	7121.8	NA	NA	4858.11	5607.71	NA	5955.61	3709.41	NA	4277.1	NA	5322.91	6799.81	NA	NA	4524.86
P01042	KNG1_HUMAN	KNG1	97870.7	141445	63222.2	78866.3	98003.8	74445.6	542571	103888	56918.2	121916	143959	90704.5	109693	59414.1	49479.6	58452.4	110590	66799.2	21994	25978.3	34828.5	52600.2	26848.7	55176.9	19616.5	55037.7	67969	37985.5	58379.4	NA	43993.3	40059.4	152385	260973	74140.2	132104	173946	157362	178850	1134390	92736.5	314191	238470	109587	190835	216314	96131.2
P01112	RASH_HUMAN	HRAS	125760	121865	76542.3	42693.2	77154.1	37116.5	90801.6	168768	38455.7	65007.1	93526.1	70349.8	48840	12575.5	52835.8	31200.9	83722.6	68465.8	30187.9	68050.4	58928.1	96695.8	62080.4	67152.7	73655.9	60487.7	21292.4	23958.5	80320.7	91876.6	108775	39167.2	12500.8	11048.9	15746.7	12866.1	17334.6	7878.03	16053.4	56952.9	14631.2	18302.4	15053.4	13245.2	22733.8	25464.8	14786.6
P01116	RASK_HUMAN	KRAS	261744	151403	201673	207167	206191	205636	280103	274657	192997	217938	190694	384838	186885	160698	188940	160808	142591	252676	122516	207387	135261	240071	261682	291630	342128	293926	256550	180049	240365	321741	313310	190849	NA	NA	7981.98	NA	6165.41	5123.46	NA	NA	NA	NA	NA	NA	NA	NA	NA
P01137	TGFB1_HUMAN	TGFB1	NA	NA	NA	NA	NA	NA	NA	NA	NA	NA	NA	NA	NA	2615.98	NA	NA	NA	NA	NA	NA	NA	NA	NA	NA	NA	NA	NA	NA	NA	NA	NA	NA	NA	52804.5	3312.12	16054.1	5695.28	3890.21	17320.7	52317.1	12188	3244.33	6559.32	6941.42	4766.26	NA	5819.27
P01160	ANF_HUMAN	NPPA	56757	NA	1867.63	24012.3	7267.91	32194.7	NA	NA	46047	NA	18965.4	4257.7	20117.4	17850.7	32332.6	8854.42	4164.36	NA	3554.73	NA	2723.33	NA	NA	NA	4198.57	NA	NA	NA	NA	NA	NA	NA	926253	33031.9	23395.7	1512470	73326.1	1067670	272085	43884.1	1200870	32691.4	369707	102058	196719	37694.7	599493
P01213	PDYN_HUMAN	PDYN	NA	NA	27982.7	NA	NA	NA	NA	NA	NA	NA	NA	NA	NA	18985.1	NA	NA	NA	NA	NA	NA	NA	NA	NA	NA	NA	NA	7758.1	NA	NA	NA	NA	NA	7196.58	NA	11383.8	13205.9	18427.8	6423.7	NA	NA	14260.5	12275.4	7538.97	9134.62	NA	7216.64	NA
P01303	NPY_HUMAN	NPY	NA	NA	NA	NA	NA	NA	NA	NA	NA	21327.5	NA	NA	31477.9	NA	NA	NA	NA	NA	8072.3	NA	6436.8	NA	NA	8592.71	NA	NA	9486.67	7940.38	9141.62	NA	NA	8650.01	10759.3	34730.8	19351.3	NA	6626.68	7663.26	NA	51502	NA	20593.6	NA	22281.2	29027.4	NA	NA
P01344	IGF2_HUMAN	IGF2	NA	NA	NA	NA	NA	NA	NA	NA	NA	NA	NA	NA	NA	NA	NA	NA	NA	NA	NA	NA	NA	NA	NA	NA	NA	NA	NA	NA	NA	NA	NA	NA	3442.06	NA	3512.7	3720.41	4846.32	4014.43	4942.82	9994.86	3685.75	7122.19	3677.87	2795.15	5830.2	NA	2923.52
P01563	IFNA2_HUMAN	IFNA2	NA	NA	NA	NA	NA	NA	NA	NA	NA	NA	NA	NA	NA	NA	NA	NA	NA	NA	NA	NA	NA	NA	NA	NA	NA	NA	NA	NA	NA	NA	NA	NA	41640.9	40829.7	51416.2	39924.7	105042	51502.6	54220.8	6324.72	49258.7	117435	29476.4	51873.1	96989.2	81119.6	39091.8
P01591	IGJ_HUMAN	JCHAIN	8069.46	NA	13063.9	7615.93	12523.3	7325.65	34494.9	NA	23484.8	11145.6	13849.9	18938.1	4127.75	8117.45	9728.54	8628.41	NA	NA	1901.42	NA	4030.5	NA	4363.96	NA	13928.3	NA	5049.87	NA	NA	NA	NA	3918.2	22860.4	65439	21753	38550.9	58737.5	15517.2	37801	536627	47686	20340.7	30104.9	35692.6	12677.6	41133.4	17511.3
P01593;P01594	KV133_HUMAN;KVD33_HUMAN	IGKV1-33;IGKV1D-33	NA	NA	NA	NA	NA	13096.4	NA	NA	12951.5	9781.63	11795.3	NA	13190	NA	NA	NA	NA	NA	NA	NA	NA	NA	NA	NA	NA	NA	NA	NA	NA	NA	NA	NA	4493.79	7146.19	NA	5216.73	8904.83	NA	5151.37	NA	NA	NA	2957.56	4962.41	4104.66	3841.66	7172.42
P01599	KV117_HUMAN	IGKV1-17	NA	NA	NA	NA	NA	NA	NA	NA	NA	NA	NA	NA	NA	NA	NA	NA	NA	NA	NA	NA	NA	NA	NA	NA	NA	NA	NA	NA	NA	NA	NA	NA	1768.84	2620.63	NA	2722.31	3981.64	1666.66	2725.12	NA	1931.79	4465.56	3990.53	1952.39	2903.63	1482.92	1903.82
P01602	KV105_HUMAN	IGKV1-5	33299.5	NA	NA	15246.6	16309	17240.3	65804.7	NA	NA	20604.1	26693.7	NA	26215	10533.7	NA	14361.8	NA	NA	NA	NA	NA	NA	9937.09	NA	22766.2	NA	NA	NA	NA	NA	NA	NA	23311.5	23189.4	NA	17668.1	15283.1	NA	12377.1	NA	NA	16082.8	21264.3	15331.2	19757.3	NA	NA
P01619	KV320_HUMAN	IGKV3-20	92380.8	41074.9	23520.2	99399.2	56851	134006	63417.6	1080080	66743.7	105030	66775.2	NA	164641	29703.8	92070.7	76625.6	47012.9	26463.3	18015.7	38032.3	39335.8	40422.4	NA	27128.6	NA	14491.8	17909.9	18789.4	32170	NA	21840.7	45836.9	35133.5	98653.9	14923.3	41018.3	40498.4	22375.3	50306.5	115885	30385.8	24612.8	44281.2	23869.8	56727.9	9515.08	31881.3
P01700	LV147_HUMAN	IGLV1-47	10220.4	NA	13214	17057.1	56708.2	25536.3	NA	48117.6	36328.6	41843.5	41655.4	12146	39553.9	12521.1	20851.7	15060	25728.1	NA	5871.67	5976.12	10769.7	NA	NA	NA	8035.83	6053.55	6510.87	NA	NA	NA	NA	11142.3	8849.83	33170.7	11477.6	16214	43034.6	7944.44	15368.5	138276	10665.9	29843	35872.3	30416.2	17513	5510.66	12109.2
P01703	LV140_HUMAN	IGLV1-40	NA	NA	NA	NA	NA	NA	NA	NA	NA	NA	NA	NA	NA	NA	NA	NA	NA	NA	NA	NA	NA	NA	NA	NA	NA	NA	NA	NA	NA	NA	NA	NA	NA	NA	NA	NA	4567.04	3061.62	3930.59	NA	NA	7274.91	NA	2407.42	NA	NA	NA
P01704	LV214_HUMAN	IGLV2-14	NA	NA	NA	NA	NA	NA	NA	NA	NA	NA	NA	NA	NA	NA	NA	NA	NA	NA	NA	NA	NA	NA	NA	NA	NA	NA	NA	NA	NA	NA	NA	NA	NA	NA	NA	NA	NA	NA	6511.56	NA	NA	NA	1793.32	1127.44	NA	NA	1543.24
P01764;P01768;P0DP03	HV323_HUMAN;HV330_HUMAN;HVC05_HUMAN	IGHV3-23;IGHV3-30;IGHV3-30-5	NA	NA	NA	NA	NA	NA	NA	NA	12614.1	NA	NA	NA	NA	NA	NA	NA	NA	NA	NA	NA	NA	NA	NA	NA	NA	NA	NA	NA	NA	NA	NA	NA	29227.3	33242.8	15726	16134.7	37843.9	11529.8	38550.6	35586.2	21301.1	22556.7	21998.1	20223.6	16908	10475.9	18993.5
P01780	HV307_HUMAN	IGHV3-7	NA	NA	NA	7062.19	58268	NA	NA	NA	21715.6	102370	19159.5	NA	51981.3	46698.7	NA	NA	NA	NA	NA	NA	NA	NA	NA	4196.49	NA	5714.34	NA	NA	NA	NA	NA	44635.6	28415.4	44556.4	17279.7	31358.5	55251.2	16653.9	37038.7	38707	20889.1	41442.5	25841.2	25954.8	18902	10966.9	23538.5
P01782;P0DP04	HV309_HUMAN;HV43D_HUMAN	IGHV3-43D;IGHV3-9	NA	NA	NA	NA	NA	NA	NA	NA	NA	NA	NA	NA	NA	NA	NA	NA	NA	NA	NA	NA	NA	NA	NA	NA	NA	NA	NA	NA	NA	NA	NA	NA	3838.49	4892.46	NA	NA	NA	3550.03	3577.62	10120.4	5114.36	4969.45	NA	4194.67	NA	NA	NA
P01833	PIGR_HUMAN	PIGR	NA	NA	NA	NA	NA	NA	NA	NA	NA	NA	NA	NA	NA	NA	NA	NA	NA	NA	NA	NA	NA	NA	NA	NA	NA	NA	NA	NA	NA	NA	NA	NA	1474.74	3004.85	2221.38	1575.18	3448.57	1128.82	1411.1	7558.26	NA	2268.06	2811.11	2619.33	NA	2626.31	1498.63
P01834	IGKC_HUMAN	IGKC	390070	357789	349819	436075	1017320	744372	755551	1588730	638815	1361180	820270	289951	799371	414105	861689	373496	333187	247969	130846	158913	190596	178690	222229	254955	303328	176768	387539	222447	332364	138027	174653	295530	280204	1087480	182982	536044	461815	364297	488248	1105780	276461	707551	580399	258588	356997	208720	405794
P01857	IGHG1_HUMAN	IGHG1	1305210	882881	513844	1444510	2643300	2107490	1078480	5249870	1287680	1874050	1135830	1085810	1416100	1319610	1991950	1132510	1252670	606162	271044	473867	523293	592855	497310	515168	994690	548005	801413	541413	508177	537874	512570	586198	312213	755309	100864	501137	774158	374438	662198	943987	357625	706645	610299	348391	384616	184958	433015
P01859	IGHG2_HUMAN	IGHG2	198772	247955	223558	172564	336636	227388	753627	1703840	356821	768233	613723	171048	250768	160675	322476	156289	243844	98683.2	79564.6	149944	159979	327248	84741.4	170866	147179	NA	249676	74657.3	145245	117179	100404	130663	210351	648874	138888	162249	309259	82378	208332	653670	260279	227893	710086	83091.2	223689	115646	191987
P01860	IGHG3_HUMAN	IGHG3	41982.8	42662.7	27404.6	13687.9	83383.6	68400.7	99477.4	397821	58081.8	102210	37341.4	61017.8	20618.7	15973.1	NA	31797.3	NA	15370.8	NA	NA	NA	22626.3	NA	27108.7	20334.4	NA	27749.3	4108.82	7337.87	NA	NA	63807.6	132122	308686	65764.6	121621	260308	88878.5	70736.9	566513	123419	653018	88614.3	163077	165413	84286.1	72235.6
P01861	IGHG4_HUMAN	IGHG4	11130.3	21436.9	101187	24203.7	89863.6	8302.38	87143.1	166663	58337.4	109745	105805	29673.2	61386.9	31670.9	60963.7	22309.2	60708.6	34174.4	NA	31631.3	26535.5	NA	37905.1	8939.89	13647.1	NA	53469.1	46737.9	56986.3	NA	NA	21303.8	NA	82071	18051.7	8982.13	92816	NA	28749.1	92059.3	31039.4	79863.6	157474	10349.3	72661.8	8384.54	37976.1
P01871	IGHM_HUMAN	IGHM	79036.9	81486.2	62059	70723.9	43724.3	42287.3	60227.6	NA	87828.8	69795.8	60575.1	82666.4	48760.9	53907.9	97583.3	34102	24535	14087.7	17836.5	17191.8	8203.15	NA	13992	52990.5	89386.1	9970.86	23000.5	20382.9	NA	20573.9	21050.8	42690.5	218076	677337	160548	131053	209992	87274.1	195300	676023	103394	115513	205279	185147	88702.1	181404	117302
P01876	IGHA1_HUMAN	IGHA1	256223	312519	274329	244969	224418	225810	779441	3503340	189482	120054	237116	225166	117309	209786	230887	157200	158199	33470.8	97846.4	96727.9	146488	210320	94729.4	197502	226767	116279	196950	66974.1	87190.6	216259	56064.1	74300.6	1056080	2611700	716338	1950880	2578250	1932310	2030180	21820900	783376	1592620	1633320	2039220	1365450	2223980	1361350
P01877	IGHA2_HUMAN	IGHA2	NA	NA	NA	NA	NA	NA	NA	NA	NA	187190	NA	NA	NA	NA	523060	NA	NA	NA	75480.2	NA	NA	NA	NA	NA	NA	NA	4829.96	NA	NA	NA	NA	NA	149476	157311	34163.9	203975	142105	28316.4	36548.6	1202380	21735.8	143670	146707	185822	96528.5	92600	195837
P01880	IGHD_HUMAN	IGHD	NA	NA	NA	NA	NA	NA	NA	NA	NA	NA	NA	NA	NA	NA	NA	NA	NA	NA	NA	NA	NA	NA	NA	NA	NA	NA	NA	NA	NA	NA	92723.1	NA	32849.5	79199	6179.99	20791.6	8421.79	7588.78	43591	70433.8	5340.91	17144.2	10023.3	21837.1	6435.83	11747.5	5115.47
P01889	HLAB_HUMAN	HLA-B	27600.9	45943.8	25280	23012.4	49547.7	36371.4	253948	NA	40612	43321.7	33813.2	53417.9	48317	13761.2	NA	18485.2	13611.5	24835.3	66486	41011.3	35074	33921.3	32830.1	38998	25169.9	34568.9	26442	30751.4	12241.5	59541.6	17891.3	50544.7	NA	NA	NA	NA	NA	NA	NA	NA	NA	NA	NA	NA	NA	NA	NA
P01903	DRA_HUMAN	HLA-DRA	NA	NA	NA	NA	NA	NA	NA	NA	NA	NA	NA	NA	NA	NA	NA	NA	NA	NA	NA	NA	NA	NA	NA	NA	NA	NA	NA	NA	NA	NA	NA	NA	NA	3459.34	NA	NA	2433.45	2340.15	2386.45	NA	2842.5	NA	NA	1504.32	2475.53	NA	NA
P01911	DRB1_HUMAN	HLA-DRB1	NA	NA	11304.8	11484.2	32394.3	12207.7	NA	NA	26769.5	16633.9	20717.4	NA	14166.2	19089.4	10160.5	16240.1	NA	8199.75	13703.7	7613.48	25482.9	21259	12843.3	18709.1	NA	17013.6	16531.9	NA	NA	17030.4	NA	NA	NA	34577.1	NA	NA	10278.9	NA	11038.2	29883	NA	NA	NA	10891.9	14564.7	10948.8	8539.01
P01920	DQB1_HUMAN	HLA-DQB1	NA	NA	NA	NA	17065.7	NA	NA	NA	19102.3	NA	NA	NA	17718.3	NA	NA	NA	NA	NA	NA	NA	NA	NA	NA	NA	NA	NA	NA	NA	NA	NA	NA	NA	NA	NA	NA	NA	NA	NA	NA	NA	NA	NA	NA	NA	NA	NA	NA
P02008	HBAZ_HUMAN	HBZ	27094.2	NA	21254.2	NA	13867.3	43288.4	NA	NA	16321.8	NA	NA	24823.6	NA	11539.6	162951	NA	70929.3	NA	36290.2	15966.3	NA	60445.5	NA	8299.75	34676.2	6056.85	NA	29427.1	22288.8	92966.3	86699.4	19723.5	39287	64070.9	17347.1	4669.3	9630.45	5024.89	NA	NA	NA	5894.26	42989.8	10190.3	NA	11016.4	24822.8
P02042	HBD_HUMAN	HBD	NA	51674.1	NA	3522.87	17306.6	55374.2	NA	NA	NA	115678	21860.4	15684	29221.9	13047.5	21155.3	NA	NA	13649.3	2703.92	NA	16295.9	NA	91988.9	NA	NA	NA	39749.8	10894.9	15467.2	29562.1	13045.2	172356	794763	8062490	596782	614168	2811200	845989	622637	2636600	596326	1331890	938521	629257	641643	1625120	401943
P02100	HBE_HUMAN	HBE1	5086.45	11492.1	45578.3	NA	3556.55	14361	31053.2	NA	4366.6	NA	NA	NA	NA	NA	73434.8	NA	22411	NA	21386.7	NA	NA	20221.9	NA	NA	10355.4	NA	NA	11288.1	5734.49	31508.4	33116.1	NA	20814.9	28455.3	9052.36	NA	5547.41	NA	4905.39	NA	NA	NA	19793.4	NA	NA	NA	14845.6
P02144	MYG_HUMAN	MB	140774	32878.6	125220	157216	168011	97957.5	NA	NA	69441	111353	102178	76765.1	114134	67637.8	158219	82224.8	175206	147001	186504	994565	44397.7	124724	64116.2	89222.5	134917	71889.1	114379	151298	71328.1	21136.4	86772	143874	363326	107048	439894	467301	225669	363421	514148	102570	328192	462972	283455	543762	436909	188063	569383
P02452	CO1A1_HUMAN	COL1A1	179943	76971.2	201051	154540	317218	285288	1620980	7189770	367163	321697	670771	272818	1041070	365502	449321	600321	465823	224572	190679	515656	156806	732412	91589.1	200779	120385	150783	139325	121966	144937	109112	110038	166809	8331.02	53470.5	17735.5	46546	86376.1	100247	102598	350517	25525.2	47108	26996.6	188503	31627.1	8360.97	30371.7
P02458	CO2A1_HUMAN	COL2A1	NA	NA	NA	NA	17348.7	11572.1	NA	NA	NA	NA	NA	10655.7	9344.75	NA	10515.5	NA	NA	19636	NA	26619.8	17622.2	NA	NA	NA	NA	NA	15261.8	NA	15251	NA	11907.1	NA	NA	NA	1368.91	675.981	NA	NA	NA	NA	NA	1174.12	NA	NA	NA	NA	1656.93
P02461	CO3A1_HUMAN	COL3A1	34326.4	NA	26871	33278.3	40871.8	37774	232817	336712	37855.7	94417.6	166249	43464.8	98443.5	92608.2	14715.1	49461.9	42752.4	NA	15615.6	NA	24614.3	122365	16603.3	23072.2	35376.4	15208.4	14108.3	NA	27004.3	5816.33	11102.4	16688.9	8859.64	12487	19599.1	16354	15940.6	16463.5	37981.5	136070	8572.1	13269.3	11622.4	28872	26929.6	NA	6311.59
P02462	CO4A1_HUMAN	COL4A1	10351.4	42574.7	50666	13960.7	50999.1	20229.8	103939	NA	17104	15698.8	38709.1	27251.6	17880.1	41194.5	69915.9	26586.4	41576.9	32264.2	25841.4	51334.6	41259.8	202317	34200.7	42427.7	19998.7	34956.4	28257.9	31842.8	34681.4	53564.5	30162.3	16040.9	NA	10379.5	5685.98	5227.8	8856.25	5454.93	5431.9	16487.6	NA	NA	7530.36	7593.8	7272.1	3549.65	7027.1
P02511	CRYAB_HUMAN	CRYAB	621227	2127450	1675690	713462	1163700	738031	2182390	1510390	878420	785461	929270	524647	755811	1442840	1018690	1197760	2570350	994735	1078770	3065100	1063110	455632	1117300	778822	773304	837824	1126630	878167	688874	706791	1221520	1325980	2475640	726575	3880570	2912990	3257860	3373180	3050400	429149	1492840	3546860	1188410	3479210	4105720	3543370	3041610
P02533	K1C14_HUMAN	KRT14	28200.8	188736	96538.6	43081.9	53540.8	48383.2	181858	NA	45998.9	107421	43385.5	85061.8	30134.9	114526	78632.9	88103.5	63852.1	74949.5	62958.5	82773	34091.5	94731.2	23225.4	42688.6	33995.3	54001	151444	93881.4	71387.3	182567	50299	43125.3	26718.9	65920.6	74942.3	26661.1	36217.3	20556.4	65613.7	49082.6	26878.4	15669.6	52682.7	13775.3	NA	NA	74338.8
P02538	K2C6A_HUMAN	KRT6A	30110.9	179097	89104.3	80579	35454.4	57568.4	235623	NA	33876	75846.9	62541.2	53970.4	36398	88864.9	76172.6	87695	71233.2	87590.7	63210.3	112078	57829.9	125859	41471	53915.4	44574.2	63222.2	152126	64533.2	86140.4	160548	45759.5	89850.5	20408.4	34249.2	26768.3	5736.66	26142.8	14075.6	22998	50852.1	10719.1	30023.2	18960.8	7152.96	NA	NA	20936.7
P02545	LMNA_HUMAN	LMNA	739451	308862	650393	557180	610853	775617	1047720	1398170	853803	838909	829062	565527	871535	618336	675557	806688	680815	501945	584535	505366	496380	394305	459014	526084	585398	561191	550568	409395	611741	459442	507644	586312	560394	350442	863762	842735	1191330	539325	879182	2153040	795828	904223	976763	1024140	663677	470335	751841
P02549	SPTA1_HUMAN	SPTA1	46869.3	287372	25502.5	28623.5	101058	29934.8	94829.3	619297	34931.1	66845	68310.2	21086.9	50419	70315.1	43429	48562.5	19266.9	22508.6	14080.8	10798	7745.7	9323.01	33525.5	50332	23678.6	5607.38	7656.42	26653.6	19044.5	30357.9	20037.7	31509	13488	554976	12919	19571.4	90036	21959.7	14166	115100	18381.3	46909.3	24920.9	10529	39495.7	49562.6	12807.2
P02647	APOA1_HUMAN	APOA1	NA	NA	40149.9	67781.2	137879	47097.7	NA	NA	59295	47559	70608.3	60610.4	57712.1	29918.6	207359	113880	119185	446205	55804.9	NA	44887.5	NA	44336.9	NA	NA	NA	15431.3	4152.09	11786.8	NA	48473.4	49484.4	1410400	1838320	590763	1084060	2696590	1361010	1321000	2862490	1158290	2946580	4040260	755349	1464900	704422	952421
P02649	APOE_HUMAN	APOE	46512.2	176769	57902.7	32906.6	49586.1	35915.7	128657	NA	53788	86645.4	115316	40825.7	164234	54994.7	36567.3	35162	35854.2	25012.6	18818.3	38883.2	37259	31618.8	32762.5	30396.2	67268.2	34377	12207.1	27104.1	40387.3	51623.4	23224.1	20638.9	68823.2	120604	52830.1	37919	148288	41326.5	61511	131681	33900.7	81876.1	108676	55934.1	100187	128764	46445.8
P02652	APOA2_HUMAN	APOA2	36704.3	26003.3	14169.1	29803.7	19267.2	35046.7	102494	NA	42888.9	67845.5	79407.9	30286.7	50383.4	23801.8	17619.7	47234.1	30914.5	14305.9	8555.81	18109.5	14868.1	20959.3	29772.7	16137.2	21276.4	NA	155343	24262.4	17220.4	25255	15899.3	39268.5	301606	287400	87863.2	196345	464792	422837	269563	6039820	214410	890331	962289	161667	412719	300742	151985
P02654	APOC1_HUMAN	APOC1	NA	NA	NA	NA	NA	NA	NA	NA	NA	NA	NA	NA	NA	NA	NA	NA	NA	NA	NA	NA	NA	NA	NA	NA	NA	NA	NA	NA	NA	NA	NA	NA	4154.01	148055	NA	NA	4172.11	2411.83	NA	NA	NA	NA	9842.93	NA	NA	NA	NA
P02655	APOC2_HUMAN	APOC2	NA	NA	NA	NA	NA	NA	NA	NA	NA	NA	NA	NA	NA	NA	NA	NA	NA	NA	NA	NA	NA	NA	NA	NA	NA	NA	NA	NA	NA	NA	NA	NA	28879.8	108224	8242.16	5396.12	47453.5	4414.27	11283.4	129756	8747.7	14844.1	23452.1	7311.35	15705.2	22294.4	8936.62
P02656	APOC3_HUMAN	APOC3	18841.2	161350	28395.8	19241.9	47022.7	47309.4	NA	NA	27308.3	101670	51212.2	NA	47791.4	56121.9	41904.1	52013.7	64183.5	8036.06	13129.6	13916.2	38777.1	NA	NA	NA	NA	NA	16999.1	25951.1	25926.8	21319.3	28733.6	26681.8	33318.8	153198	19785.1	11330.7	74701.4	17208.6	14027.9	578836	15218.6	45236.6	46019.6	13781.6	34576.4	56107.9	12759
P02671	FIBA_HUMAN	FGA	383455	13142100	397105	281081	772607	260931	1134360	827052	680224	410271	598428	270678	320297	1009990	241542	385911	576197	432559	140406	153731	147563	108984	167989	333494	205380	103363	149396	159846	204507	200061	146146	157469	661646	4582500	303257	483585	1094290	330383	702849	2108970	501520	643295	470664	587321	377996	1127700	372612
P02675	FIBB_HUMAN	FGB	360589	9826700	396569	194874	449840	175890	1394230	1477810	492764	315031	559507	323732	294229	891196	312971	312756	676664	512154	106811	208978	94955.2	194596	114965	184245	186623	161097	202840	127742	179766	907696	262076	101074	1475510	4259780	537692	984731	2985520	759034	1637300	6689270	1084500	1710220	1097250	1168950	899021	1807790	873572
P02679	FIBG_HUMAN	FGG	96752.6	3316700	138729	220812	231558	157344	165973	NA	224766	95642	194479	57585.6	81888.4	213411	314325	230424	184934	94089.1	139858	88973.6	96980.7	67331.8	52972.7	78985.1	43412	76606.6	97489.6	76284.4	88961.8	169022	114568	93184.8	1072350	2916250	476727	725339	2209890	534161	1361370	3016510	833060	1067740	776837	922506	701648	1532690	736189
P02730	B3AT_HUMAN	SLC4A1	114413	1571050	66864.6	69602.7	448979	88669	86163.6	95690.8	86016.5	181645	184383	44434.7	230314	333672	49679.5	75825.6	39184.7	53269.4	16144	NA	17882.2	30525.3	125702	90207.6	42587.9	NA	10518.3	58142	32020.1	52890.7	51841.2	77478.2	6405.55	405263	5192.98	7092.04	54652.8	5711.54	10572.1	195028	5152.95	15877.5	13572.1	7208.5	10303.5	31090.5	5883.77
P02741	CRP_HUMAN	CRP	35168.8	88499.3	46592.7	NA	NA	NA	NA	NA	32663.2	NA	NA	NA	NA	23292.3	NA	19556.1	28628.5	NA	35314.4	NA	NA	NA	NA	35116.5	14711.4	NA	NA	NA	NA	NA	26857.4	16503.5	115876	80259.1	35023.2	15482.7	19585.4	NA	NA	NA	36786.7	19277.6	12325.8	69673.7	4176.03	38254.6	14992.1
P02743	SAMP_HUMAN	APCS	585623	483733	816083	224834	821785	340975	324778	3392000	924466	1641890	3297420	309345	1789910	1126790	469808	598953	335814	149662	110770	569830	464324	322571	330926	640601	503915	269044	624112	373081	907976	323785	201082	258451	174818	624665	156326	81882.5	174482	144458	149037	1067000	212336	748974	337980	235050	467048	186379	98045.8
P02745	C1QA_HUMAN	C1QA	NA	NA	NA	NA	NA	NA	NA	NA	21846	NA	26021.8	NA	NA	NA	NA	NA	NA	NA	NA	NA	NA	NA	NA	NA	NA	NA	NA	NA	NA	NA	NA	NA	10202.4	23920.8	7212.46	NA	37059.9	6206.83	NA	25490.9	NA	NA	27765.3	12809.8	6467.06	9212.17	NA
P02746	C1QB_HUMAN	C1QB	17518.4	40290.4	29958.8	19900.5	41368.5	61292.4	NA	NA	141328	48744.7	213003	NA	61362.3	82552.2	14171.6	33510.7	30541.4	NA	16063.6	NA	14694.6	NA	NA	21264.2	17854.1	NA	21746.3	19468.2	NA	NA	14095	22206.6	3749.58	20511.1	2813.83	3451.93	19691.6	3652.89	4690.38	19965.6	6697.08	4062.56	12592.9	5824.15	NA	4785.01	NA
P02747	C1QC_HUMAN	C1QC	31648	52983.1	30923.8	13716.3	27938.8	34318.2	44656.6	NA	75044.9	18818.8	57478.4	NA	33160.6	37656	21707.7	20018.2	21946.4	13120.8	8845.04	16595.1	16009.6	NA	17099.1	13467.5	33379.2	11184.2	21282.4	15927.2	9530.78	NA	12298.5	10959.7	6838.61	31044.5	3948.7	3617.4	19241.9	5845.22	9506.47	49115.3	11367.9	8935.89	30814.2	3718.78	5988.01	4727.63	3160.89
P02748	CO9_HUMAN	C9	200940	1010420	172967	169834	318240	151474	762278	2291920	254483	248402	426485	119610	268705	174346	305519	143425	270429	88496.5	52812.9	192527	56166.2	333686	67034.2	102754	186900	154533	85080	92851.1	107668	131104	111549	78425.3	200345	791869	186849	136853	236430	103009	326321	1354750	126149	220854	180240	144785	215539	250850	156514
P02749	APOH_HUMAN	APOH	24282.5	119385	77000.5	62458	41999.9	32254.8	173485	NA	37648.9	47226	89704.4	40146.3	59882.1	104817	51788.5	72885.5	76714.9	12981.9	32724.1	NA	45578	53939.7	20724	20198.3	55261.3	76644.1	37472.6	18116.4	26671	NA	53885.5	47606.3	120621	1254110	110540	69731.1	315327	42101.3	182354	1214420	87891.3	94679.5	159769	144182	181266	142427	70389.7
P02750	A2GL_HUMAN	LRG1	NA	NA	5340.63	NA	NA	NA	NA	NA	8328.52	9760.78	NA	NA	NA	15212	NA	7768.84	15029.4	NA	NA	NA	NA	NA	NA	NA	NA	NA	NA	NA	NA	NA	NA	7595.68	NA	35671.6	NA	3209.12	11786.8	1818.03	6407.1	242149	6969.98	5073.02	NA	9161.34	5981.01	3616.14	4636.26
P02751	FINC_HUMAN	FN1	419882	1599640	1028460	668146	381899	527178	825768	1523230	599866	380586	744187	435180	530226	403477	392648	559064	462233	307950	132339	183899	242505	298453	223393	238388	355150	204255	147439	150432	262867	136020	143675	206500	28569.5	667642	113265	49160.3	43712.8	33168.5	39128.9	138611	36195.2	49217.5	47774.2	39227.8	32453.6	42039.1	28748.7
P02753	RET4_HUMAN	RBP4	44485.2	NA	48385.9	48174.3	95869	39507.3	NA	NA	52720.7	47409.3	128694	NA	30153.1	23946.9	49447.8	20709.1	72138.5	23115.8	19126.6	NA	20311	NA	6781.15	21189.6	40843.7	NA	34165.1	28426.5	24252.7	NA	37096	29143.5	70786.9	128789	64898.4	68006.6	85869.9	77853.5	98004.8	446997	36691.9	93616.2	86016.3	94809.8	124409	102135	84126.1
P02760	AMBP_HUMAN	AMBP	47786	94939.6	47332.3	29462.8	149372	38618	NA	272179	53435.2	78604.4	154460	47225.6	47460.1	55150.7	68073.8	35900.7	65442.7	83920.1	45472.9	NA	40758.1	100191	25581.9	38896.9	97387.3	30635.9	41028.2	27271.8	36068.8	51343.9	53882.1	36494.2	248677	602451	224903	209888	467502	169755	471514	870595	238303	412698	854563	216691	410932	192018	249621
P02763	A1AG1_HUMAN	ORM1	510111	NA	274689	257601	NA	11572.2	NA	NA	453028	49496.4	NA	NA	60032.9	420611	NA	288086	NA	NA	NA	NA	NA	NA	NA	333890	504431	336136	250810	150105	NA	NA	144243	31654.1	293078	581025	237090	340885	157305	119508	234014	363069	198612	226759	185561	139798	154728	137556	154049
P02765	FETUA_HUMAN	AHSG	42506.8	78933.7	45070.7	68835.8	88740.4	71214.3	196670	266008	36425.7	162112	75644.9	86661.9	91394	23115.1	51888.8	61540.9	38110.4	18877.5	30757.1	31089.6	29942.4	21850.2	36420.1	36573.4	22536.3	27332	77932.2	44208.1	42653.7	34185.3	16024.8	21204	235599	347575	141697	275219	495132	362391	337608	3840090	153014	688627	787702	228103	435599	222803	253115
P02766	TTHY_HUMAN	TTR	NA	109599	57682	NA	NA	NA	NA	NA	NA	23008.3	38376.3	NA	896492	72645.1	NA	NA	NA	NA	NA	NA	56935.3	NA	8547.95	120593	NA	NA	35043.8	NA	NA	NA	NA	NA	164294	285810	58037.6	108252	82937.5	137349	137849	409707	68220.3	187309	511980	39508.4	148570	72203.7	67221.4
P02768	ALBU_HUMAN	ALB	892813	1044640	861505	734569	1893430	957200	2641770	5649080	1055360	978674	2147610	1048940	1186900	601538	632260	759589	979923	903218	424363	630044	491002	629668	535109	686522	682661	464370	1838790	676798	683843	804041	563086	826168	8336290	11543000	9485390	6635000	11147900	8851480	13412800	61784000	5685550	13510900	15975700	6489940	12965500	13321900	5997080
P02774	VTDB_HUMAN	GC	181968	251577	88562.3	112904	92417	44460.7	NA	530907	104368	124746	224873	117836	107399	26390.7	49883	78021.5	180361	61878.7	19741.7	NA	20829.6	56389	72442.1	189486	87929.3	101613	78800.4	61293.7	53265.8	NA	31416.6	103823	725030	1301650	623052	695324	886012	674905	924218	2857330	418649	1181410	1005820	746787	1008960	902934	529378
P02775	CXCL7_HUMAN	PPBP	NA	NA	NA	NA	NA	NA	NA	NA	NA	NA	NA	NA	NA	NA	NA	NA	NA	NA	NA	NA	NA	NA	NA	NA	NA	NA	NA	NA	NA	NA	NA	NA	33211.2	378366	21790.3	27728.6	64957.5	16997.5	43880.9	113493	22543.7	14676.3	33942.2	16208	50904.3	38756.3	21247.6
P02776	PLF4_HUMAN	PF4	NA	NA	NA	NA	11758.4	NA	NA	NA	NA	NA	NA	NA	NA	19562.5	NA	NA	NA	NA	NA	NA	NA	NA	NA	NA	NA	NA	NA	NA	NA	NA	NA	NA	4010.64	49135.5	3343.88	4129.03	8354.35	NA	4252.07	73833.9	5040.42	NA	NA	NA	5926.21	7802.83	NA
P02786	TFR1_HUMAN	TFRC	150611	64549.2	116210	87974	95125.8	88828.7	376035	296317	56565.3	91600	111426	95037.7	91583.3	81147.4	157175	72156.2	89671.1	173772	48387	107770	129221	180786	91422	59563.5	217851	60333.8	76502.7	120793	232568	148345	112703	121085	34877.3	29042.8	15325.3	3628.21	7017.6	3824.61	5929.27	36428.7	5498.35	4931.49	37338.7	8793.9	4734.88	6174.6	29784.7
P02787	TRFE_HUMAN	TF	129580	74432.5	54700.5	66063.1	189763	81314	867230	420368	77662.5	89858.2	260342	120968	119872	66182.9	92180	74873.9	65101.9	67996.8	22657.2	62050.2	55363.3	58371.8	69055.6	67897.9	256681	30129.2	109945	62386.9	56783.3	36568.9	35245.1	70448.4	2602610	1474180	1587680	2035440	2375590	2056630	4212280	11333100	1138360	3037260	3802580	1495370	4362630	2001290	2265430
P02788	TRFL_HUMAN	LTF	NA	286115	80258.8	NA	44291.9	NA	NA	NA	NA	35361	27528.2	NA	38082.5	NA	NA	NA	68156.4	NA	NA	NA	NA	NA	NA	NA	NA	NA	NA	64364.3	NA	NA	NA	NA	40287	389767	25924.1	54370.4	53925.2	54609.6	80234.5	131701	57512.3	59206.6	33105.3	46234.2	76668.1	71168.5	59574.4
P02790	HEMO_HUMAN	HPX	29222.6	53766.4	32539.5	23814.5	49410.8	49561.7	NA	306625	58602.1	35490.8	35958	37802.4	63368.3	25407	82650.6	21951.9	46864.2	54010.4	21845.9	74304.3	31644.9	43698.3	48849.1	31316.4	18177.5	25198.3	84963.9	37244.5	41001.2	39472	38058.2	59713.4	1120000	980887	574896	668527	1127700	756885	1191540	3841740	510890	1357790	1397740	876226	1490940	774441	568028
P02792	FRIL_HUMAN	FTL	NA	NA	NA	NA	NA	NA	NA	NA	8076.83	8476.96	7337.42	NA	4873.04	NA	NA	7202.49	NA	NA	NA	NA	NA	NA	NA	NA	NA	NA	NA	NA	NA	NA	NA	NA	9004.62	46591.4	6860.97	5585.48	NA	7886.42	7588.31	74846.2	16372.4	7988.59	9950.86	11949.5	6809.78	6315.97	NA
P02794	FRIH_HUMAN	FTH1	NA	NA	17769.3	NA	25353.6	13005	NA	NA	NA	NA	NA	NA	10755.6	18532.7	NA	39305.2	NA	NA	18745.1	NA	NA	NA	NA	NA	NA	NA	16766.9	NA	NA	NA	NA	10536.8	16280.3	16665.1	17288.5	18214.4	14091.5	16765.8	13495.3	32152.3	13951.9	17921.1	12294.6	16999.6	11578.3	15233.8	21615.9
P03905	NU4M_HUMAN	MT-ND4	481186	112734	216434	380550	169733	139129	145857	NA	396819	488487	249671	241971	339194	579024	335376	256936	218892	385793	266169	360068	445187	298254	537018	741747	485977	549469	320240	346939	70092.5	337733	402019	767243	NA	NA	NA	NA	NA	NA	NA	NA	NA	NA	14886.9	NA	NA	NA	NA
P03915	NU5M_HUMAN	MT-ND5	9753.19	NA	5584.47	6532.53	NA	3425.11	NA	NA	7155.12	7714.09	7992.91	NA	6019.03	9027.23	10209.3	5163.91	NA	7853.24	12950.4	9672.18	8199.92	11384.2	7207.68	13291.9	NA	5543.63	9364.97	10373.7	6302.49	NA	7109.49	12616.9	NA	2474.38	NA	NA	NA	NA	NA	NA	1796.54	NA	NA	1009.21	NA	NA	3013.09
P03928	ATP8_HUMAN	MT-ATP8	129766	68975.9	139547	162199	116908	75935	NA	NA	129299	212883	194618	318968	45838.4	84947.9	106194	88679.2	181147	182410	172648	200028	119695	169774	74085	359388	235696	350631	266708	281563	302758	285437	279383	107148	NA	NA	NA	NA	NA	NA	NA	NA	NA	NA	NA	7800.79	NA	NA	NA
P03950	ANGI_HUMAN	ANG	NA	NA	NA	NA	15065	NA	NA	NA	NA	NA	13325.5	NA	7191.21	NA	NA	NA	NA	NA	NA	NA	NA	NA	NA	NA	NA	NA	NA	NA	NA	NA	NA	NA	3855.03	27814.8	NA	9007.17	11288.3	5022.45	17676.4	80232.7	6703.11	5593.8	26545.9	2251.71	10322.5	NA	5129.78
P03951	FA11_HUMAN	F11	NA	NA	NA	NA	NA	NA	NA	NA	NA	NA	NA	9273.63	NA	NA	NA	NA	NA	NA	NA	NA	NA	NA	NA	NA	NA	NA	NA	NA	NA	NA	NA	NA	5131.77	14310	2619.43	6180.23	7942.74	5619.35	6528.67	58013	6790.77	9232.92	9612.28	7313.66	6382.52	3236.85	3062.22
P03952	KLKB1_HUMAN	KLKB1	NA	NA	NA	NA	NA	NA	NA	NA	NA	NA	NA	NA	NA	NA	NA	NA	NA	NA	NA	NA	NA	NA	NA	5085.75	NA	NA	NA	NA	NA	NA	NA	NA	10708.7	18290.3	5695.99	11407.4	11306.1	8710.56	11774.8	54289.5	9255.1	24488.9	16242.1	6145	10840.9	10374.9	6662.78
P03973	SLPI_HUMAN	SLPI	NA	NA	NA	NA	5507.57	NA	NA	NA	NA	NA	12708	NA	4483.34	3280.29	6747.65	NA	7005.82	NA	NA	NA	NA	NA	NA	NA	NA	NA	NA	NA	NA	NA	NA	NA	4076.15	17272.8	4780.39	NA	12018.1	NA	4141.24	54571.3	4257.6	NA	7151.87	4200.94	5931.16	7243.34	2636.19
P04003	C4BPA_HUMAN	C4BPA	NA	173821	47099.8	22001.7	52818.6	30875.8	543277	NA	39143.9	26488.5	24505.5	NA	42799.6	61059.8	NA	16727.9	26594.2	NA	NA	NA	NA	NA	NA	35919.7	NA	NA	NA	NA	NA	NA	15961.8	18769.9	8807.96	211205	10214.6	11590.7	27356.9	11763.3	14460.7	150895	10936.9	18378.9	12647.5	13822.2	11460.4	15437.2	7791.88
P04004	VTNC_HUMAN	VTN	1003860	20579000	2192570	730962	1693040	634684	1992590	11093300	1523420	1464300	3865440	909090	2820880	963444	922819	1041730	1954660	1394490	445113	1199920	825647	960680	684715	1336980	921829	761112	1679210	706343	1550060	1138880	976217	742512	607561	20606800	402158	891398	930055	537443	812527	7519430	733610	840066	1235630	466754	764819	801678	330490
P04040	CATA_HUMAN	CAT	96429.3	174388	90582.7	57471.6	125470	62449.6	286310	287729	61229.3	58153.8	75635.2	51063.7	79539.5	58622	81984.3	75712.2	66335.3	79718.6	62211.7	98998.5	90328.4	70671	76759	123410	100603	57319.6	68135.1	90212.1	71455.9	117542	77711.2	78015.6	21900.2	494898	16106.1	17201.2	26187.8	16920.4	27490.5	18279.2	19765.6	20553.8	41612.3	11216.2	12776	12364.5	20255.5
P04049	RAF1_HUMAN	RAF1	NA	NA	19067.9	5630.35	15984.9	8219.26	NA	NA	NA	NA	NA	NA	NA	2509.56	13914.9	NA	6608.58	14904	7390.98	16363.4	7240.32	NA	NA	NA	NA	NA	9195.02	8323.39	15363	NA	9970.98	7013.55	1168.51	NA	3236.06	NA	NA	2181.79	NA	NA	NA	1843.59	NA	NA	NA	1989.35	NA
P04062	GLCM_HUMAN	GBA	NA	NA	NA	NA	NA	NA	NA	NA	NA	NA	NA	NA	NA	NA	NA	NA	NA	NA	NA	NA	NA	NA	NA	NA	NA	NA	NA	NA	NA	NA	NA	NA	9963.29	30296.7	14298.2	9734.85	13082.9	5999.03	13349.1	43355.9	7674.65	6666.23	10415.5	9724.67	6552.91	9580.23	9036.51
P04066	FUCO_HUMAN	FUCA1	NA	NA	NA	NA	NA	NA	NA	NA	NA	NA	NA	NA	NA	NA	NA	NA	NA	NA	10991	NA	NA	NA	NA	NA	NA	NA	NA	NA	NA	NA	NA	NA	52601.5	129427	61554.7	49534.4	71535.9	38796.2	60417.1	99147.6	51852.8	61185.8	69155.5	51323.5	60249.4	36971.8	44542.6
P04070	PROC_HUMAN	PROC	NA	NA	NA	NA	NA	NA	NA	NA	NA	NA	NA	NA	NA	NA	NA	NA	NA	NA	NA	NA	NA	NA	NA	NA	NA	NA	NA	NA	NA	NA	NA	NA	3673.48	29559.9	2272.34	8075.88	5837.96	7618.9	4962.04	42192	3560.48	4928.33	10144.9	3963.77	4063.55	2537.51	2375.51
P04075	ALDOA_HUMAN	ALDOA	247014	194895	312976	261381	277339	392255	742527	710225	329137	273537	266687	221636	349035	260738	523368	291959	456550	320277	319527	250104	264504	290754	249424	279185	327753	297663	266818	325372	263871	487704	419439	363669	3859770	1544080	4450210	3315770	3397890	3029700	4839850	616828	2335560	4300880	3654870	3556920	4723850	4458570	4081460
P04080	CYTB_HUMAN	CSTB	30046	48853.3	29599.7	103009	45088	69690.4	NA	NA	54272.3	43948.4	51018.4	NA	58479.2	56284.6	63758	54288.6	65039.9	70465.2	40042.9	40555.5	28118.6	NA	111994	44366.5	26554.9	37856.3	61600.3	53262.4	94150.6	34693.6	29227.2	24505.5	54904.9	120990	63517.9	81635.4	40294.8	81117.4	63418.4	42523.7	82833.5	55307.6	64271.6	79094.5	72615.9	20479.1	64624.4
P04083	ANXA1_HUMAN	ANXA1	91035.8	135831	115398	120424	131212	130207	155369	449845	153643	98880.7	191209	80980.7	175890	73132.9	208357	102232	123332	93424.9	96144.1	32518.1	49187.6	72750.1	84743.7	104121	101230	78861.9	86656.8	89440.9	78005.8	92696.6	146841	72273.1	433722	912847	444078	467434	549333	493289	723466	1256770	457555	500798	617927	374335	727751	311609	364574
P04114	APOB_HUMAN	APOB	54249.9	117080	55739.2	54515.7	85945.7	83615.2	180834	151242	76929.2	86361.5	77839.6	89783.9	61746.1	50504.2	37330.9	50230.9	87170.8	NA	88138	21730.1	15296	35950.7	29790.9	53263.9	42938.8	42796.4	29347.6	19845.4	40124.4	32236	36243.7	46894.6	71150.4	219575	57474.2	68769.7	203578	102739	110003	312603	96847.4	121237	112032	53468	71131.9	89565.3	49411.6
P04150	GCR_HUMAN	NR3C1	4169.78	NA	9389.86	NA	5695.73	5872.89	NA	NA	11585.6	7970.4	8593.52	13717.5	8960.04	3858.75	NA	11355.6	NA	NA	11112.8	NA	NA	NA	NA	11964.2	NA	6545.28	15303.1	NA	NA	NA	NA	NA	2878.14	3263.22	2557.95	1740.48	3527	2110.98	3431.46	NA	3300.01	4024.74	3087.43	2636.97	3597.57	NA	3589.97
P04179	SODM_HUMAN	SOD2	21994.8	48191.1	20447.5	NA	74687.2	62265.4	NA	NA	NA	47201.1	55286.4	15838	96396.7	30826.4	109552	37082.9	44497.7	35162.5	48755.6	50772.8	60146.6	14826	27423.6	22484.9	30070.8	22250.9	46585.3	41231.3	24918	68434.4	52527.6	70372.9	34184.8	40485.1	31015.1	33143.6	30285.3	32961.5	45129.4	10775.4	22827.9	38877.1	29298.5	51801.4	38531.5	21597.5	38808.2
P04180	LCAT_HUMAN	LCAT	NA	NA	NA	NA	NA	NA	NA	NA	NA	NA	NA	NA	NA	NA	NA	NA	NA	NA	NA	NA	NA	NA	NA	NA	NA	NA	NA	NA	NA	NA	NA	NA	6812.23	18279.3	5381.08	9089.76	13842.8	8556.58	7655.44	71547.9	8191.95	25433.4	13194.4	7526.31	9261.93	13302.9	8066.98
P04181	OAT_HUMAN	OAT	15759.4	NA	10529.5	13748.6	9238.5	9416.82	NA	NA	10711.5	NA	16655.5	NA	11889.6	NA	30784.6	NA	20791	NA	5815.75	NA	NA	NA	NA	NA	NA	NA	12507.7	8622.18	10292.2	NA	NA	NA	13743.7	6313.8	6036.02	7931.25	5064.49	6303.48	4666.28	NA	8502.9	8805.8	10102.7	4887.87	8027.92	6132.4	10330.7
P04196	HRG_HUMAN	HRG	40152.7	253756	38658.4	64475.6	54129.4	30871	NA	NA	31393.1	53614.1	80337.3	NA	43468.4	37164.3	55955.5	60514.6	54471.4	20493.8	23897.9	34620	51401.8	36515.2	30501.3	104081	NA	33308.4	26434.5	20024.6	39155.8	NA	22191.1	45183.7	203799	1400390	111039	379919	733982	311479	650919	794844	206637	985371	958400	274226	449034	96296.1	224041
P04216	THY1_HUMAN	THY1	NA	NA	NA	NA	NA	NA	NA	NA	11873.4	NA	13202.2	NA	NA	NA	NA	NA	NA	NA	NA	NA	NA	NA	NA	NA	NA	NA	NA	NA	NA	NA	NA	NA	NA	2612.92	NA	5416.72	4286	NA	4081.32	18231.9	7290.21	5565.62	6075.37	NA	7588.82	NA	NA
P04217	A1BG_HUMAN	A1BG	41987	50614.9	61747.5	36893.8	53878.7	27962.6	NA	NA	46041.2	66236.5	66145.3	NA	68780.8	19917	27206	40636.5	43671.5	40187.1	19041	NA	16638.1	NA	25429.3	30203.1	NA	NA	47162.3	25826.5	35631.2	NA	NA	31984.6	212498	244574	100084	221645	421719	208823	252538	851714	159528	471681	361938	102903	246774	103084	123968
P04259	K2C6B_HUMAN	KRT6B	9692.02	54103	13040	16875.2	6492.24	8916.85	NA	NA	15052.5	18070.8	10339	NA	8713.73	16785.9	NA	19513.3	21996.6	21303.5	7181.06	46893.1	11356.2	29733.8	11735	23005.1	NA	20133	31583.1	10660.7	21228.7	44628.6	11686.8	22256.9	NA	NA	NA	NA	10245.5	NA	6016.16	25591.2	NA	NA	NA	NA	NA	NA	5235.49
P04264	K2C1_HUMAN	KRT1	514098	3918720	2082850	807219	927182	996892	1984170	3354030	950426	1297950	857607	1217660	619776	2143840	1453360	1433800	1573560	2220190	945510	1503850	793648	1582130	534320	765013	656372	1026000	2070020	2219480	1430210	2307270	1115090	640890	554891	1264430	1855400	432132	917700	528433	1673960	1025250	762761	338707	931620	315791	148825	155068	1820950
P04271	S100B_HUMAN	S100B	NA	NA	NA	NA	NA	NA	NA	NA	NA	NA	NA	NA	NA	NA	NA	NA	NA	NA	NA	NA	NA	NA	NA	NA	NA	NA	NA	NA	NA	NA	NA	NA	2234.68	6324.88	4463.07	1777.05	2448.54	1823.21	4005.31	NA	1309.72	2552.91	NA	2694.33	6635.02	NA	NA
P04275	VWF_HUMAN	VWF	99810	153360	119374	102016	107564	39751.1	1840200	243762	104454	108144	106886	65024.1	113473	109489	72303.5	70880.8	76946.1	68971.2	74280.5	70678.1	47303.4	57102.8	67742.4	73469.8	62565	76354.4	57577.1	87811.4	56087.8	61536.1	71245.6	68582.7	85374.9	243693	96360.2	83885.6	128088	47387.4	160413	370452	76282.5	71966	80246	61962.1	98416.5	124540	66292.1
P04278	SHBG_HUMAN	SHBG	NA	NA	NA	NA	NA	NA	NA	NA	NA	NA	NA	NA	NA	NA	NA	NA	NA	NA	NA	NA	NA	NA	NA	NA	NA	NA	NA	NA	NA	NA	NA	NA	17899.5	12551.1	5476.52	6987.17	12165.5	10192.9	8291.83	34312	6908	14244.9	20700.1	8401.83	12455.9	10046.3	6861.92
P04350	TBB4A_HUMAN	TUBB4A	3379.26	NA	6512.7	NA	NA	NA	NA	NA	NA	NA	NA	4130.26	6798.4	NA	NA	NA	NA	5722.63	12693.6	5465.8	4910.81	NA	12347.1	7303.7	8484.99	7477.48	17608.3	11448.3	11346.1	9752.16	4062.16	NA	NA	NA	NA	NA	NA	NA	NA	NA	NA	NA	NA	NA	NA	NA	1168.54
P04406	G3P_HUMAN	GAPDH	689334	610058	1084660	1182100	717138	691045	1851400	858018	695930	434865	845027	629066	872627	435380	1153140	1157010	1253980	521196	767363	707293	470553	650794	476094	687098	1308900	773328	301265	410598	520062	997866	830668	636181	5483640	2910290	4484970	4249850	4642830	3159490	4671070	3663290	3479730	4772120	6325960	4919490	5917490	5877290	5346710
P04424	ARLY_HUMAN	ASL	NA	NA	NA	NA	NA	14078.4	NA	NA	NA	NA	NA	NA	NA	NA	NA	NA	NA	15494.6	NA	NA	NA	NA	NA	NA	NA	NA	NA	NA	15908.9	NA	NA	NA	25530.1	52887.3	26114.5	30464.1	31149.7	28248.8	27343.7	NA	25536.7	25789.5	29944.4	22006.6	32545.5	14670.9	24296
P04439	HLAA_HUMAN	HLA-A	23296	31397.9	25396.1	22642.8	73057.4	22610.1	159238	NA	34346.6	23421.1	34628.6	16231.5	31406.5	18644.8	59914.9	30553	31975.5	24398.4	20108.3	25046.8	21771.7	32951.6	20495.9	26703.2	15400	12541.5	18559.6	26440.1	17719.6	15136	37389.7	30813.4	NA	38750	NA	8005.94	12019.6	7335.44	11103.5	66669.5	9523.01	5593.99	14394.5	7792.83	7252.45	4478.13	6302.65
P04626	ERBB2_HUMAN	ERBB2	7942.29	NA	12671	10014	7935.13	8884.7	NA	NA	5754.44	9361.34	10634.6	9500.47	9918.86	9053.06	10172.7	NA	NA	13146.3	6352.16	NA	8903.71	NA	8131.33	8596.84	13770.8	8748.26	6711.83	9388.92	11272.7	NA	8398.98	13440.4	NA	NA	NA	NA	NA	NA	NA	NA	NA	NA	12941.4	NA	NA	NA	NA
P04632	CPNS1_HUMAN	CAPNS1	NA	24043.6	47565.6	18289.2	27806.5	34099.1	NA	NA	18293.7	13042.9	11500.8	NA	27209.5	25369	58045.1	26801	9640.48	14508.9	26242.8	NA	14425.6	NA	NA	NA	NA	NA	23540.7	28938.7	NA	NA	19409.9	30747.5	73745.8	194868	94000.4	88436.4	93411.8	123398	85826.4	118644	99266.2	148258	115355	55749.9	154401	108082	125645
P04792	HSPB1_HUMAN	HSPB1	1852090	2169130	2299830	1264600	1707150	1975030	5352670	2737060	1045580	968480	1150690	2147880	1647150	1577660	1287860	1409100	2780470	1769750	1263570	2710500	1537400	1925760	1573760	1597700	2341280	1547380	2136770	1547630	1756580	2350920	2177970	1648320	3530080	1017470	4112930	3244040	2732770	2810890	3741390	1238400	2919260	3115040	3223390	3688840	3135210	2501370	3384580
P04839	CY24B_HUMAN	CYBB	11057.9	21358	13032.4	4900.6	3627.02	NA	NA	NA	14300.6	14461.2	5520.98	NA	9395.62	7924.48	NA	11068.2	NA	11778.1	NA	NA	NA	NA	7373.36	NA	4550.23	2893.91	6984.98	9922.53	NA	NA	4685.51	NA	NA	18121.6	NA	NA	NA	NA	NA	30929.6	2353.36	NA	NA	NA	NA	NA	NA
P04843	RPN1_HUMAN	RPN1	526815	382019	544243	390192	435228	409226	206026	611813	518846	451939	544382	387928	493284	563432	461679	411430	417033	461322	425955	427687	476534	372880	497998	529613	471348	457552	427026	437337	407618	481359	452276	449256	NA	NA	NA	NA	185947	16708.2	NA	19169.2	86317.5	NA	42419.7	98828.1	NA	NA	NA
P04844	RPN2_HUMAN	RPN2	226915	157244	313187	232653	207771	245916	199608	392287	284764	177126	253475	190583	237554	281440	210255	233466	201438	253216	239510	252005	275695	144973	219936	307745	258894	249348	215592	207535	207303	193712	221619	214887	23505.8	42271.8	23023.3	31715.1	9715.33	18449.3	32289	21378.4	5370.09	34140.3	3475.58	5360.07	NA	7547.96	NA
P04899	GNAI2_HUMAN	GNAI2	496742	794750	732708	598571	518962	483473	1035900	2103160	478073	547404	473792	878549	685073	280374	485561	662266	526452	750235	546782	958458	404064	896674	359536	718782	367722	482424	517928	486951	476252	1056760	382572	366176	44393.9	105379	91360.2	53888.1	65958.5	63351.5	59313.1	193734	65115.2	87569.3	71919.4	63858.6	79083.6	84903.1	65546.5
P04908;Q7L7L0;Q93077	H2A1B_HUMAN;H2A1C_HUMAN;H2A3_HUMAN	H2AC6;H2AC8;H2AW	6734.75	NA	7753.15	5937.42	9729.78	11133.1	NA	NA	10923	20677	8350.47	NA	9969.35	9601.92	5456.44	NA	NA	NA	9305.27	NA	8329.7	NA	NA	NA	NA	NA	NA	NA	9213.34	NA	NA	7431.01	7526.32	NA	5914.3	6825.11	16631.7	10740.6	13273.2	168728	3697.25	14130.9	2120.39	29864.4	17709.6	33406.6	8226.99
P04920	B3A2_HUMAN	SLC4A2	10013.6	NA	16399.4	12535.7	8817.06	13756	29917.7	NA	NA	13544.6	8095.22	17716.5	14074.5	8196.47	13165.6	9373.65	NA	17678.9	13021.9	14317.2	9100.61	14366.9	21639.6	16200.7	NA	13755.8	16998.4	15738.3	24384.7	28111.9	16201.7	16087.1	NA	NA	NA	NA	NA	NA	NA	NA	NA	NA	NA	2473.64	NA	NA	NA
P04921	GLPC_HUMAN	GYPC	13491.6	38358.1	18789.7	9297.62	25242.9	11424.6	NA	NA	NA	10754.5	12486.3	NA	13071.8	21921.7	12431.7	9399.04	10775.5	10612.5	21561	11540.8	11411.2	12002	NA	14310.5	NA	9324.53	10294.8	11010.1	7351.12	15120.7	7199.06	13671.6	NA	NA	NA	NA	NA	NA	NA	NA	NA	NA	NA	NA	NA	NA	NA
P05023	AT1A1_HUMAN	ATP1A1	500337	474444	540781	477837	455820	323812	550661	780999	431130	523499	526689	398329	478767	374102	429438	536803	467001	568589	463248	559657	357448	668958	552761	612636	558822	655887	627745	709047	538879	752387	622706	327796	36469.4	66638	41973	37362.8	27819.1	23104.8	20215.9	231991	29297.6	66140.8	55147.5	19071.8	25795.7	18376.7	26509.4
P05026	AT1B1_HUMAN	ATP1B1	205345	152982	199804	124357	202273	122473	210719	481339	197643	187400	220227	174737	164687	170162	202253	116630	222210	208144	211253	160033	161667	185890	219507	176038	279000	206371	222561	268339	252563	178079	253613	150713	58841.7	153358	39374	54639.6	25800.3	40726.9	58100.4	36921.6	60866.8	26855.1	38079.8	48898.3	30992.7	38137.1	28424
P05060	SCG1_HUMAN	CHGB	NA	NA	NA	NA	NA	NA	NA	NA	NA	NA	NA	NA	NA	NA	NA	NA	NA	NA	NA	NA	NA	NA	NA	NA	NA	NA	NA	NA	NA	NA	NA	NA	NA	4404.04	2735.72	NA	1892.83	NA	NA	10514.3	NA	1791.67	NA	NA	2433.87	NA	NA
P05062	ALDOB_HUMAN	ALDOB	NA	NA	NA	NA	NA	NA	NA	NA	NA	NA	NA	NA	NA	NA	NA	NA	NA	NA	NA	NA	NA	NA	NA	11548.7	NA	NA	NA	NA	NA	NA	NA	NA	NA	9863.08	5992.85	2177.76	NA	NA	NA	NA	NA	3215.92	NA	4381.55	NA	NA	NA
P05067	A4_HUMAN	APP	NA	NA	NA	9110.88	NA	6924.19	NA	NA	NA	11457.8	6658.11	NA	NA	7008.25	4255.92	NA	NA	NA	NA	NA	NA	NA	12489.8	7065.43	NA	5927.31	NA	NA	12614.2	NA	8130.98	12546	5309.97	8105.52	5060.09	5947.06	8277.82	8965.86	5011.03	9509.66	8227.86	6283.21	6441.17	5211.73	6884.24	6859.03	6143.29
P05089	ARGI1_HUMAN	ARG1	12731.1	39718.8	44192.6	12682.6	15318.5	NA	NA	NA	NA	19119.9	8773.48	22887.3	NA	20745.2	21902.9	17394.2	NA	37949	9163.8	NA	NA	39987.4	NA	13312.9	17131.7	NA	26652.7	51401.9	NA	33277.8	25176.4	14595.8	7267.42	120508	8048.76	6308.34	13748.1	5736.3	9780.02	33680.2	5896.94	4339.83	7719.96	NA	NA	8613.34	5913.1
P05090	APOD_HUMAN	APOD	115608	68842.4	51842.7	49665	77228.6	74440.3	168971	NA	47840.9	93804.2	78273.1	74177.9	85846.4	62725	81530.3	55606.8	75778.4	26836.6	55148.9	53172	76549.8	74461.2	149712	42418.2	184452	73650.9	63765.5	55520.3	50239.9	140080	33190.5	43100.1	142997	203275	88424.3	128698	238347	76698.9	106286	239894	90900.6	110879	177541	73204	97318.3	93843.2	71204.8
P05091	ALDH2_HUMAN	ALDH2	216601	608666	248024	196421	260328	289441	175023	250421	323975	257825	291681	180996	290012	206220	237669	334310	276683	287285	305215	353413	256855	149214	259327	282997	294530	275015	274726	298265	255728	281841	221735	296607	1186390	288045	1047670	1151700	961404	1129640	1358670	362947	908758	1445210	987767	912343	1285970	1009480	1070120
P05106	ITB3_HUMAN	ITGB3	NA	NA	NA	NA	NA	NA	NA	NA	NA	NA	NA	NA	NA	NA	NA	NA	NA	NA	NA	NA	NA	NA	NA	NA	NA	NA	NA	NA	NA	NA	NA	NA	NA	16552.5	NA	NA	2908.74	2207.24	NA	NA	NA	NA	NA	NA	NA	NA	NA
P05107	ITB2_HUMAN	ITGB2	NA	41065.8	8129.55	NA	6536.82	NA	NA	NA	7375.66	7921.17	8826.04	NA	7931.75	NA	NA	6206.95	7591.65	NA	4736.95	NA	NA	6906.18	NA	NA	NA	NA	NA	NA	3757.65	NA	NA	NA	NA	33663.3	11568.1	NA	NA	NA	NA	23841.8	NA	3196.58	NA	NA	2668.15	NA	NA
P05109	S10A8_HUMAN	S100A8	NA	22551.7	7980.87	NA	NA	NA	NA	NA	NA	NA	NA	NA	NA	1480.49	NA	NA	NA	NA	NA	NA	NA	184266	NA	NA	NA	NA	NA	6253.85	NA	NA	NA	NA	77610.1	2303400	171734	82682	86524.6	123182	159366	309193	40475.3	82054.6	24676.1	121297	106996	386160	192178
P05114	HMGN1_HUMAN	HMGN1	NA	NA	NA	NA	NA	NA	NA	NA	NA	NA	NA	NA	NA	NA	NA	NA	NA	NA	NA	NA	NA	NA	NA	NA	NA	NA	5397.08	NA	NA	NA	NA	NA	NA	NA	NA	1063.73	NA	935.112	1092.42	NA	1022.99	NA	NA	486.684	NA	NA	NA
P05121	PAI1_HUMAN	SERPINE1	NA	NA	NA	NA	NA	NA	NA	NA	NA	NA	NA	NA	NA	NA	NA	NA	NA	NA	NA	NA	NA	NA	NA	NA	NA	NA	NA	NA	NA	NA	NA	NA	NA	15532	NA	NA	NA	14221.8	12296.9	NA	NA	NA	NA	NA	NA	NA	NA
P05141	ADT2_HUMAN	SLC25A5	1511140	392632	564479	731534	693143	505821	907036	1727330	827177	396085	767685	490774	586295	1038070	1058370	980653	678451	532591	394947	750388	659099	1275850	636866	631667	563906	512925	397569	597319	602582	665668	633357	650801	90173.7	NA	110932	93433.6	110885	NA	NA	NA	79916.5	NA	109786	74977.4	33662.1	NA	179279
P05154	IPSP_HUMAN	SERPINA5	7888.83	37360.4	14453.2	30826.6	38419.7	27486	127214	87636.8	17841.6	33555.8	52829.9	16260.9	33631.4	8657.76	32079.6	30140.2	15105.2	10460.3	NA	18273.9	9587.89	8565.62	8012.73	21748	11773	20304.3	22929.4	15284	24728.1	NA	6159.23	11302.4	NA	NA	NA	NA	NA	NA	NA	NA	NA	NA	NA	NA	NA	NA	NA
P05155	IC1_HUMAN	SERPING1	13262.5	82038.3	135573	115107	NA	19418.3	NA	NA	36640.3	32910.8	34126.4	21396.8	71646.8	27506.5	NA	43484.9	NA	10141.7	10847.8	NA	20209.4	21873.2	22939.7	NA	48490	NA	63770.6	6057.37	6302.77	7357.62	8997.13	25455.3	394618	439960	255157	326197	537219	272827	383670	1549550	279467	474207	446636	293231	313483	436090	237808
P05156	CFAI_HUMAN	CFI	NA	NA	NA	NA	NA	NA	NA	NA	22481.6	NA	NA	NA	NA	13857.7	NA	NA	NA	NA	NA	NA	NA	NA	NA	NA	NA	NA	NA	NA	NA	NA	NA	NA	76134.8	165120	44925	105917	96134	77473.4	84272.5	254296	85842.8	182520	80302.2	69314	98374.5	112012	41600.2
P05160	F13B_HUMAN	F13B	NA	NA	NA	NA	NA	NA	NA	NA	NA	NA	NA	NA	NA	NA	NA	NA	NA	NA	NA	NA	NA	NA	NA	NA	NA	NA	NA	NA	NA	NA	NA	NA	7876.27	66337.4	4537.82	5202.79	14100.8	5625.38	13039.2	72659.5	4990.33	12884.6	12371	6740.91	8885.32	9982.01	6361.1
P05161	ISG15_HUMAN	ISG15	NA	20554.3	NA	NA	NA	10208.6	NA	NA	5386.29	5034.08	NA	NA	NA	4220.42	NA	5885.69	NA	NA	NA	NA	NA	NA	3154.86	NA	NA	NA	NA	4432.55	NA	NA	NA	NA	3707.47	4919.63	2574.35	2159.15	NA	6236.06	3341.85	NA	3519.56	2500.51	3719.75	2115.21	3641.42	NA	4291.7
P05164	PERM_HUMAN	MPO	8545.98	100723	20040.7	17542.7	26957.3	21702	NA	NA	9580.7	9293.57	6079.82	14212.3	7018.17	36123.2	18598.7	34173.4	45783.6	11425.4	14731.8	NA	8841.41	15726.1	20733.7	15376	26968.3	8333.62	7385.27	43069.7	11904.3	30044.4	12013.4	10684.4	26407.9	126300	16673.4	16514.8	25804.7	19290.8	24113.4	51040.4	27750.4	20109.1	5732.03	30086.8	25062.7	31292.8	31146.8
P05165	PCCA_HUMAN	PCCA	78493.8	121923	98570.2	73714.5	55566.7	49963	79040.9	140545	76404.6	67531.1	67326.8	80026.2	52412.7	82478.1	76837.6	74132.3	96770.8	103763	88267.3	153467	60145.9	71686.4	78479	67148.3	103680	84745.5	95492.8	93692.1	82497.1	137659	96567.2	85776.9	63997.3	108741	49267.5	38535	27539.9	101211	37610.1	21269.6	64170.1	155163	46886.2	39203.3	196148	174377	55009.6
P05166	PCCB_HUMAN	PCCB	208474	150847	219563	155863	130517	97466.9	1106090	118275	155541	104204	149148	153356	105073	138922	157703	167655	141055	199317	197530	212043	179315	166263	150636	195292	201947	244539	197020	155389	126651	278898	169718	132934	221103	237728	192599	161218	118600	211429	137629	25998.1	199478	326009	132071	123510	388401	394844	165137
P05186	PPBT_HUMAN	ALPL	18329.5	NA	13029.3	11750.6	22695.1	7781.48	NA	NA	NA	7547.1	12275.4	12239.8	NA	5447.7	12358.8	NA	7515.29	19525.4	6954.16	11322.5	NA	6178.6	NA	11220.5	14577.3	11805.4	17275.6	13907.3	14349.4	NA	4680.49	7423.95	NA	4694.38	NA	2072.7	NA	NA	1942.4	NA	NA	2221.31	NA	2493.57	2489.13	NA	NA
P05198	IF2A_HUMAN	EIF2S1	73380.2	85428.9	105430	126818	58872.3	102126	499382	NA	77494.5	99167.4	44733.9	159749	75951.5	46567.1	32911.4	100841	58341.3	119790	62101.8	67692.1	59156.1	83909.4	102074	70957.2	148375	88820	120938	126574	97432.2	61110.4	63688.3	72785.6	72331.2	27054.1	59233.5	44925.5	44523.5	55390.7	48625.4	54451.2	57014.5	46235.9	52562.4	44230.2	52159.8	49010.7	65907.1
P05230	FGF1_HUMAN	FGF1	NA	NA	NA	9210.82	NA	16033.7	NA	NA	12234.2	NA	7026.04	NA	NA	NA	NA	11867.8	NA	NA	NA	NA	33597.5	NA	NA	NA	NA	NA	NA	NA	NA	NA	NA	7841.72	62578.1	NA	33960	56149	62415.5	67888	46849.2	NA	53098.2	40780.4	28421.6	75271	60235	66827.1	61311.2
P05362	ICAM1_HUMAN	ICAM1	27010.2	21941.6	27039.4	25442.8	24034.8	16736.3	NA	NA	30824.7	35537.7	25117.6	22319.7	24747.4	17428.1	29054.6	21050.1	21853.1	32058.3	37582.4	33945.2	17017.2	28870.1	15862.6	34039.7	34651.2	22032.8	19332.8	32882.5	20857	45403.1	22469	28275.9	8846.06	17775.9	5689.33	7522.34	7783.59	6132.05	10945.8	37244.1	7360.74	8828.5	9259.63	6096.24	8597.84	10063.2	7684.19
P05386	RLA1_HUMAN	RPLP1	NA	NA	25491.8	NA	NA	65586.4	36775.5	NA	14750.4	7122.4	6588.87	12249	13545.1	5041.27	153611	NA	56396.4	NA	42392.3	5446.27	NA	40493.5	8674.22	10304.7	13481.5	NA	NA	26511.7	13363.9	90893	97278.4	10367.2	278004	379433	293665	227990	319266	260116	257287	208677	315663	204412	203066	253765	181294	209484	236243
P05387	RLA2_HUMAN	RPLP2	33769	NA	55845.6	NA	47219.3	96705.3	NA	882033	18411.2	41907.3	19107.7	NA	40296.9	13487.4	229013	NA	139186	NA	38822.2	NA	NA	76211.9	183972	NA	31430.4	NA	NA	30307.2	31703	181602	101161	15434.9	387688	409519	408159	388839	283876	272226	354290	329798	277999	269452	571421	265300	331774	272991	335595
P05388	RLA0_HUMAN	RPLP0	35225.2	28740.2	55064.8	95140.4	56738.7	103947	181484	62207.3	88039.1	89364.3	69928.7	66613.9	80869.6	37971.1	128349	59260.9	72719.3	35258.6	89763.1	40680.8	42818.4	32423.4	57569.2	30830.4	43047.4	56308.8	59566	75826.7	53134.8	67182.4	71220.3	44342.1	267755	91809.9	291498	168027	149167	252499	202241	186223	211402	222668	210377	139591	263373	297556	255632
P05412	JUN_HUMAN	JUN	NA	NA	NA	NA	NA	NA	NA	NA	NA	NA	NA	NA	NA	NA	NA	NA	NA	NA	NA	NA	NA	NA	NA	NA	NA	NA	NA	NA	NA	NA	NA	NA	2438.59	NA	NA	3359.61	3056.32	6149.74	NA	NA	4702.17	3309.87	NA	3970.48	2579.39	4162.32	1805.53
P05413	FABPH_HUMAN	FABP3	1097890	307149	1936940	4284490	2025250	2701460	1842670	2719620	1918650	1770980	1375320	1478630	2657000	1609040	2653210	1767050	1633710	2084660	2958620	2812410	2800500	1515150	1385770	1498990	1538920	1755390	2768680	1665250	1715330	2075810	2126030	2969410	2319290	1355060	2535800	2903270	1744460	2009440	2417640	163485	2379420	1940670	3829160	1804070	1784320	705196	3138980
P05451;P48304	REG1A_HUMAN;REG1B_HUMAN	REG1A;REG1B	NA	NA	NA	NA	NA	NA	NA	NA	NA	NA	NA	NA	NA	NA	NA	NA	NA	NA	NA	NA	NA	NA	NA	NA	NA	NA	NA	NA	NA	NA	NA	NA	NA	4162.57	NA	NA	NA	NA	NA	NA	NA	1464.65	NA	NA	NA	NA	NA
P05452	TETN_HUMAN	CLEC3B	NA	NA	NA	NA	27078.8	9954.74	NA	NA	10006.9	8225.57	22383.4	NA	7018.03	7866.5	41320.4	12221.5	NA	NA	NA	NA	NA	NA	NA	11065.5	NA	NA	NA	NA	NA	NA	8985.46	NA	53303.8	46990.1	26082.6	84001.5	108947	156137	155509	318327	56489.9	169027	238189	41127.5	153166	27755.5	50102.2
P05455	LA_HUMAN	SSB	NA	16416.4	20935.2	15749.5	NA	64738.2	NA	NA	20057.9	17194.1	15425.5	NA	20480.2	NA	213198	16353.6	110355	NA	52620.2	NA	11323.8	50490.6	16911.1	NA	24127.8	10517.5	12471.8	49130.6	22128.2	85520.6	78117.5	17139.5	136323	118605	124615	98588	91632.6	125608	110433	157036	126717	100720	160004	101107	93436.5	61223.2	137199
P05543	THBG_HUMAN	SERPINA7	NA	NA	NA	NA	NA	NA	NA	NA	NA	NA	NA	NA	NA	NA	NA	NA	NA	NA	NA	NA	NA	NA	NA	NA	NA	NA	NA	NA	NA	NA	NA	NA	358.379	7296.94	NA	1083.36	1857.63	538.524	NA	2749.23	1067.88	1736.4	NA	NA	561.274	NA	NA
P05546	HEP2_HUMAN	SERPIND1	54781.1	144128	NA	120685	56871	78973.3	NA	NA	76545.1	55143.8	118721	NA	81950.7	25046.2	16003.7	96368.7	31694.9	NA	NA	NA	22730.3	NA	47191.6	63820.8	NA	31319.7	NA	NA	NA	NA	NA	16682.7	107154	148993	44318.6	48301	119260	74781.2	154856	177623	68204.8	150214	247140	58978.8	130701	41957.6	80077.1
P05556	ITB1_HUMAN	ITGB1	590392	397399	314013	395804	357521	572559	557779	1639200	429143	365887	444902	362616	620430	344893	921376	416350	710139	569656	464967	799576	619620	369823	390126	449083	378737	383532	463029	362128	388835	336786	386141	517533	65943.4	205347	65004.8	83654.1	113777	64460.3	98903.5	378280	77664.8	54315.2	69133.4	97111.8	73323	72107.6	59845.5
P05771	KPCB_HUMAN	PRKCB	NA	NA	NA	NA	1433.98	NA	NA	NA	NA	NA	NA	NA	NA	NA	4723.07	NA	NA	NA	NA	NA	NA	NA	NA	NA	NA	NA	NA	NA	NA	NA	NA	NA	NA	9467.98	NA	NA	NA	NA	NA	NA	NA	NA	NA	NA	NA	NA	NA
P05783	K1C18_HUMAN	KRT18	14185.2	NA	54149.7	15032.1	19281.5	19340.1	179683	NA	21582.8	17989.5	21120.4	42270.1	58661.7	25178.1	36446.1	NA	25013.4	27902.6	26173.4	27632.8	33236.3	39571.7	29224	16678.6	23133.8	11388.1	18467.3	19105.2	NA	NA	26869.8	18698.7	16899.6	31794.4	9385.29	NA	12375.4	NA	NA	NA	NA	5751.42	28945.6	10757.2	NA	NA	25429.7
P05787	K2C8_HUMAN	KRT8	42082.7	475797	90851.1	58484.7	40998	77347.5	609374	NA	91058.6	94816.6	50528	87803.5	72320.2	36988.7	242910	77627.5	119040	82823.6	107961	70756.6	52676.1	100128	62179.2	55118.3	67776.3	60389.5	118825	167407	67736.7	85894.5	122258	49144	194276	112360	214697	94144.5	111005	47163.5	104853	21945.5	121809	86725.4	223205	77032.7	65709.5	47491.4	230991
P05976	MYL1_HUMAN	MYL1	NA	NA	26165.9	NA	NA	NA	NA	NA	NA	NA	NA	NA	3118.55	NA	NA	NA	NA	NA	NA	NA	90337.9	NA	77755.3	NA	NA	NA	NA	NA	NA	NA	NA	NA	NA	176114	4739.17	8343	23353.8	9097.92	11891.5	NA	NA	17647.3	NA	46204.6	35994.7	52202.2	19663
P05997	CO5A2_HUMAN	COL5A2	NA	NA	NA	NA	NA	NA	NA	NA	NA	NA	10916.9	NA	NA	NA	NA	NA	NA	NA	NA	NA	NA	NA	NA	8350.98	NA	NA	NA	NA	NA	NA	NA	NA	NA	1106.07	NA	2202.77	NA	NA	1864.06	12780.1	1957.07	1875.49	NA	2195.98	NA	NA	NA
P06132	DCUP_HUMAN	UROD	NA	NA	NA	NA	NA	NA	NA	NA	NA	NA	NA	NA	7154.85	NA	38787	NA	NA	NA	NA	NA	NA	NA	NA	NA	NA	63145.8	NA	NA	NA	NA	NA	16038.8	54809.7	213387	58174.1	77532.9	73553.2	70590.5	63519.6	75795.8	59568	71103.1	68896.8	58143.9	52698.4	56104.4	49205
P06213	INSR_HUMAN	INSR	16337.2	NA	13780.3	16131.8	17449.8	14228.7	NA	NA	17930	13292.6	17507.2	NA	15486.9	39495.1	17720.1	22513	14227.2	13069	14646.4	10423.4	16521.2	26307.6	22141.1	13254.5	10979.7	NA	12090.1	12709	13223.3	NA	16680.7	22460.9	NA	NA	NA	NA	NA	NA	NA	NA	NA	NA	NA	NA	NA	NA	NA
P06276	CHLE_HUMAN	BCHE	NA	NA	NA	NA	NA	NA	NA	NA	NA	NA	NA	NA	NA	NA	NA	NA	NA	NA	NA	NA	NA	NA	NA	NA	NA	NA	NA	NA	NA	NA	NA	NA	NA	12670.8	NA	4290.84	8900.85	5290.68	8207.35	NA	5622.81	9465.37	15461.7	NA	NA	NA	NA
P06280	AGAL_HUMAN	GLA	NA	NA	NA	NA	NA	NA	NA	NA	NA	NA	NA	NA	NA	NA	NA	NA	NA	NA	NA	NA	NA	NA	NA	NA	NA	NA	NA	NA	NA	NA	NA	NA	1217.87	NA	2141.61	1443.81	979.954	1999.07	1610.28	NA	1353.65	3083.75	NA	NA	2630.15	1625.97	NA
P06310	KV230_HUMAN	IGKV2-30	NA	NA	NA	NA	NA	NA	NA	NA	NA	NA	NA	NA	NA	6257.25	NA	NA	NA	NA	NA	NA	NA	NA	NA	NA	NA	NA	NA	NA	NA	NA	NA	NA	NA	NA	1253.43	2026.66	NA	1851.42	5059.59	NA	1765.82	7043.63	NA	2586.41	3034.17	6310.12	NA
P06312	KV401_HUMAN	IGKV4-1	NA	NA	NA	NA	NA	NA	NA	NA	NA	NA	NA	NA	NA	NA	NA	NA	NA	NA	NA	NA	NA	NA	NA	NA	NA	NA	NA	NA	NA	NA	NA	NA	6709.68	23385.7	3795.47	7086.77	7718.55	7024.47	6358.95	NA	3125.26	4842.13	8081.78	11091	5030.88	NA	6582.35
P06396	GELS_HUMAN	GSN	656268	1495840	753305	931619	639638	530357	1111040	1037040	772116	592749	838240	1139880	666725	346641	552751	728997	777805	570170	655678	475190	522711	559340	500927	518993	792357	718222	479413	492544	730556	444342	586804	399009	1338380	5742330	1009350	1131080	1265860	1344060	1594160	2016540	1375950	1113080	2546340	973244	1404510	795265	1196290
P06454	PTMA_HUMAN	PTMA	NA	NA	NA	NA	NA	7003.83	NA	NA	NA	NA	NA	NA	NA	NA	NA	NA	96950.4	NA	17307.6	NA	NA	NA	NA	NA	NA	NA	NA	11805.4	NA	NA	15561.7	NA	23598.9	24718.3	16984.9	26698.3	17754.9	32196.2	23041	NA	38994.7	19838.2	30821.4	18441.6	19234.1	6290.57	14765.3
P06493	CDK1_HUMAN	CDK1	NA	NA	NA	NA	NA	6635.65	NA	NA	NA	NA	NA	NA	NA	NA	43938.8	NA	NA	NA	6445.02	NA	NA	NA	NA	NA	NA	NA	NA	NA	NA	NA	NA	NA	11789.6	13729.2	5354.31	NA	1859.52	NA	NA	NA	NA	NA	11426	NA	NA	NA	14737.6
P06576	ATPB_HUMAN	ATP5F1B	994974	2084290	844139	1376300	1039680	2020020	1562910	2238280	1097230	2516200	1199440	1224930	2970240	1392900	1199200	1353600	1192290	1187490	1606320	768271	2120010	845205	2421800	1005370	1270470	1079430	1660290	1403940	1265780	1245010	1250290	2688700	5260450	4013520	8512850	4521870	7054810	4324070	7115100	3853920	3382050	6315290	6426480	6191750	7051660	8364620	7308520
P06681	CO2_HUMAN	C2	NA	NA	NA	NA	NA	NA	NA	NA	14108.9	26269.5	22571.1	9165.11	14855.9	NA	NA	10836	NA	NA	NA	NA	21743.1	NA	NA	NA	NA	NA	NA	NA	NA	NA	NA	NA	44706.2	90470.6	17849.6	49686	77849.4	56290.1	67170.2	158148	48291	118173	65081.6	40904.3	67659.2	51321.2	39818.2
P06702	S10A9_HUMAN	S100A9	NA	19663.4	13150	NA	NA	NA	NA	NA	NA	3548.7	NA	NA	NA	10375.8	NA	NA	13154	NA	NA	NA	NA	NA	NA	NA	2104.22	NA	NA	4847.48	5273.54	NA	NA	10895.3	42123.4	1306210	82439.8	78680.7	47605.3	78610.4	81891.6	229707	31564.9	53129.7	25861.2	61989.7	53308.5	126009	92338.4
P06703	S10A6_HUMAN	S100A6	163210	152555	134094	191725	141889	158311	429646	NA	260621	317617	399064	130033	345852	171081	NA	232524	NA	44823.5	79324.3	85992.7	50390.7	174867	188045	77054.5	207890	122229	122383	90852.7	111226	86492.2	70044.2	179452	737817	3115300	622795	591565	681355	569312	767647	389192	789418	595543	1395170	421294	534467	255728	423932
P06727	APOA4_HUMAN	APOA4	53094.2	158670	60162.7	NA	55449.3	80247.4	NA	NA	77469.7	28311.2	43786.8	NA	48418.2	71872.3	NA	45175.6	70348	NA	43278.3	NA	NA	NA	NA	24523.4	NA	NA	NA	26092.6	NA	NA	NA	80290.8	80490.6	292347	58071.6	30043.5	89713.9	54841.4	35284.5	423903	63173.2	130463	144316	29043.1	66679.4	130505	37040.2
P06730	IF4E_HUMAN	EIF4E	NA	NA	NA	22487.9	36386.9	26066.8	NA	NA	21426.9	NA	NA	NA	NA	10754.8	18530.3	NA	NA	NA	20960.4	NA	NA	NA	NA	NA	NA	NA	NA	17956.8	NA	NA	NA	NA	23714.3	36805.6	40487.3	11980.1	23710.8	14939.9	22335.6	19382.2	13716	35671.3	21153.3	27900.7	39192.8	34767.9	33015.6
P06732	KCRM_HUMAN	CKM	1056880	1357220	1777810	2206790	1267180	1245240	1427610	2506540	1462010	1760710	911580	1928270	1608240	932327	1003170	1145270	1359150	2509020	2895850	2541120	1029090	1394730	1410610	1848350	2366950	2865570	2817760	2563540	1723670	2945800	1924960	1634360	2357220	1572220	2983890	1627010	1695100	2147880	2054870	673036	1897320	3378670	2061920	1618920	3660240	3692830	2621160
P06733	ENOA_HUMAN	ENO1	269927	309833	261286	483447	273124	323349	619580	902051	325735	260308	278225	347760	330005	168536	838601	285479	400152	165819	316060	277247	158950	321069	323809	210685	392759	413508	241728	308436	248006	577998	428809	263747	2021850	1973610	2422270	1570290	1544130	1648930	2432570	3532800	1258120	1602380	1975580	1884840	3120680	2128050	2483000
P06737	PYGL_HUMAN	PYGL	NA	17121.6	5514.94	NA	10561.2	NA	NA	NA	NA	13632.4	18093.4	NA	20199.9	9924.17	15547.4	NA	10371.1	NA	9515.91	NA	NA	NA	NA	NA	NA	NA	15075.5	NA	6704.39	NA	NA	14094.3	4576.28	5043.83	5852.14	3532.45	6413.36	7380.8	5905.12	23263.5	6980.33	7575.77	8511.31	NA	9034.04	5530.49	7449.75
P06744	G6PI_HUMAN	GPI	173768	103620	236572	219099	155442	347919	146639	593555	378313	291196	253057	185580	291976	236858	226654	273697	330046	177290	331057	197938	277413	154696	242660	285629	245600	290458	302888	137604	198538	189561	203148	289686	315119	197194	330472	364432	288182	304735	344098	62575.4	301720	267385	260318	276070	280847	198483	338486
P06748	NPM_HUMAN	NPM1	21529.4	16229.9	114216	19740.6	57660.7	218026	103251	49379.8	76757.4	30637.3	41081.7	65196.8	64574.9	18017.4	495833	19009.5	227447	18061	261481	NA	16620.4	109028	25506.9	46774.1	35877.6	18824.1	14225.6	159818	125436	208313	259470	26601	230416	303948	202730	149143	139497	112165	127063	468053	160907	160804	292858	146500	141637	109463	263702
P06753	TPM3_HUMAN	TPM3	901191	NA	41704.2	163627	119193	77193.9	122057	286648	155888	124911	138439	275418	168617	52438	107433	228837	37710.4	350129	159414	54619	66649.2	86548.4	280714	227270	456950	252342	169067	50273.8	130862	185689	75564.1	102804	142531	239360	142606	528070	447783	159126	835633	122234	329679	254010	450688	731993	302192	146792	217374
P06756	ITAV_HUMAN	ITGAV	42063.7	9595.93	26026.3	27006.2	28651.1	20576.6	NA	128036	56146.2	20995.2	47343.4	18061.5	35850	28244.1	20977.9	30073.5	24780.3	12797.9	19628.2	18005.2	19698.4	16403.4	19653	20520.3	28221.3	20628.2	16559.6	17593.3	17443.8	NA	16991.3	31725.9	3306.41	10289.4	2437.08	5785.04	2370.54	3439.61	NA	NA	4155.78	3029.48	NA	5126.78	4709.2	5197.78	4312.92
P06858	LIPL_HUMAN	LPL	80858.6	40244.6	62579.6	36934.8	74860.3	33390.8	41426.2	41762.8	29571.5	38666.2	45271.8	67895.7	35696.1	122695	28969.4	64586.8	29836.1	32714.7	68929.2	37532.6	31901.7	48238.1	34671.2	26992.3	33991.7	36699.3	39487	44461.7	52880.2	48018.6	30108.8	50138.2	12701.2	5943.36	6600.66	8293.09	11146.3	6157.15	12016.1	NA	5426.63	7384.68	5043.5	13266	3900.09	32517.7	9483.66
P06865	HEXA_HUMAN	HEXA	NA	NA	NA	NA	NA	NA	NA	NA	NA	NA	NA	NA	NA	NA	NA	NA	NA	NA	NA	NA	NA	NA	NA	NA	NA	NA	NA	NA	NA	NA	NA	NA	43129.2	48789.6	53866.9	39635.7	40380.6	39140.9	44886.9	125286	37853.3	46159.7	41997	51553.2	77503.3	38413.4	35108.3
P07093	GDN_HUMAN	SERPINE2	34280.5	21492.3	51261.4	21319.9	88711	31201.3	NA	248037	22571.2	22498.3	65908.6	37309.8	41842.9	41808.9	58765.5	32365.9	43376.2	NA	NA	21795.3	10398.1	NA	30488.4	18927.5	NA	NA	NA	NA	22044.8	NA	18644.9	4972.17	4058.29	3684.38	8230.42	10534.4	16539.5	14164.5	22465.1	21387.9	3520.44	6828.65	9098.97	9475.42	17178.3	2453.42	11063.6
P07099	HYEP_HUMAN	EPHX1	177441	116673	275297	198557	217027	65552.2	NA	285849	194318	218036	357718	80691.6	208837	162394	116735	71175.6	228588	285596	209069	322476	76618.8	76759.2	76994.2	164323	130890	149465	245353	237720	181034	98321.6	148952	209940	NA	13353.6	NA	NA	NA	NA	7006.92	NA	NA	NA	NA	NA	NA	NA	NA
P07101	TY3H_HUMAN	TH	NA	NA	NA	NA	NA	NA	NA	NA	NA	NA	NA	NA	16464.3	NA	NA	NA	NA	NA	NA	NA	NA	NA	29018.6	13874.4	36483.3	20083.5	19460	12478.4	43670.3	NA	26840.6	11600.2	8109.17	NA	6451.71	NA	7107.8	5357.08	NA	28996.2	2081.12	5884.14	NA	5135.74	13594.3	NA	NA
P07108	ACBP_HUMAN	DBI	6614.99	NA	11354.2	NA	44875.6	NA	NA	NA	10887.9	11067.3	NA	12622.4	NA	NA	NA	13384.4	NA	19450.4	NA	NA	8784.84	22082.6	7623.85	10742.7	9067.02	NA	19398.6	16745.8	17285.7	NA	14670.3	6439.58	262181	147783	344239	395315	209336	312050	255075	13412.3	329796	253370	370860	321011	147578	38271.4	291472
P07195	LDHB_HUMAN	LDHB	897027	285798	775394	1123150	594217	744943	491904	538407	1025040	432890	690777	759728	528400	565372	1113610	1131840	752589	937311	895043	1250330	615590	862772	376824	1186950	1378610	1285590	749761	506232	584115	967972	920758	640077	838322	852548	949542	1411680	793447	707514	1370690	223310	1386420	610072	1137140	1213550	739775	244158	794636
P07203	GPX1_HUMAN	GPX1	7876.66	102024	45415	66938.8	30292.3	99037.8	NA	248002	48708.8	127785	32871.1	46980.6	135769	71188.4	43575.6	NA	67213.8	34205.8	55302	NA	114668	45361.3	121315	NA	8189.9	NA	61962.2	127416	79162.6	49364.9	31148.3	146941	93926.4	165114	98757	131444	96591.4	77269.4	81567.5	261770	86961.4	88330.4	75690.6	106480	76516.2	72919.5	107049
P07204	TRBM_HUMAN	THBD	NA	NA	NA	NA	57229	NA	NA	NA	NA	NA	NA	NA	3272.06	38556.2	NA	NA	NA	63209.3	NA	NA	NA	NA	NA	NA	NA	NA	NA	NA	NA	NA	NA	36766.4	4522.31	5883.78	3663.94	6653.59	4424.94	6105.6	5014.67	17419.1	6243.91	6128.45	4462.97	5257.18	4906.04	6805.09	4210.55
P07205	PGK2_HUMAN	PGK2	NA	NA	NA	NA	NA	NA	NA	NA	NA	NA	NA	NA	NA	NA	NA	NA	NA	NA	NA	NA	NA	NA	NA	NA	NA	NA	NA	NA	NA	NA	NA	NA	9734.24	16928.3	15604.6	15496.3	8254.44	8504.39	9027.27	NA	19236.3	9266.13	16941.7	9260.1	13025.6	12192.6	11113.6
P07225	PROS_HUMAN	PROS1	60604	NA	106455	132191	51899.7	84995.7	402559	NA	86825.8	73677.6	66798.5	117322	63036.9	83093	54044	114101	47706.1	26771.6	20942	NA	53359.9	131635	104202	26837.8	NA	38349.8	28453.9	47202.2	47196.5	NA	128969	15138.7	13788.7	125075	12296.8	15880.8	19883.4	20994.2	17563.3	71349.4	12752.5	29989.5	20504.5	10883.6	17317.1	18509.8	10438.1
P07237	PDIA1_HUMAN	P4HB	404806	346856	465520	426943	404361	347827	544808	571063	541574	296225	414993	253310	432872	255580	283715	344079	364503	377620	312972	363493	440488	309803	326989	352348	319214	312393	340367	297311	282268	410961	364317	272561	617854	838726	602728	740955	413665	530863	571073	775926	705293	282275	619598	448004	385470	435383	471922
P07305	H10_HUMAN	H1-0	156751	133533	100315	53792.3	142587	227130	684159	224333	64739.8	94836.2	143888	60463.8	204789	33848.6	212809	23289.8	107479	96156.7	64304.4	61463.1	91677.6	68543.5	34880.9	NA	105329	59346.5	112628	76007.6	177120	111808	86231.9	136612	31215	21320.1	31384.2	32842.5	89898.9	18663.7	37240.3	83444.9	33900	22330.2	29923.3	99277.9	22735.8	18928.8	28052.5
P07311	ACYP1_HUMAN	ACYP1	NA	NA	NA	NA	NA	NA	NA	NA	NA	NA	NA	NA	NA	NA	NA	NA	NA	NA	NA	NA	NA	NA	NA	NA	NA	NA	NA	NA	NA	NA	NA	NA	26794.3	43774.7	26117.5	21328.2	31722	23855.1	17840.6	17329.8	16280.5	25311.8	35080.5	35485.9	28326.1	24326.9	27892.7
P07315;P07316;P11844	CRGA_HUMAN;CRGB_HUMAN;CRGC_HUMAN	CRYGA;CRYGB;CRYGC	NA	NA	NA	NA	NA	NA	NA	NA	NA	NA	NA	NA	NA	NA	NA	NA	NA	NA	NA	NA	NA	NA	NA	NA	NA	NA	NA	NA	NA	NA	NA	NA	48795.4	264078	70734.8	NA	NA	NA	NA	NA	10722.7	NA	NA	NA	NA	69446	84769.6
P07339	CATD_HUMAN	CTSD	457076	259803	381374	186769	266763	258011	795759	625756	148992	400155	384704	204321	496840	194099	113833	209865	353822	268728	213511	596711	235887	574821	322413	293247	459683	518389	420268	311226	237565	470380	262985	270460	2510360	3376170	3116950	1398360	1811740	1413220	2924930	3238190	1031730	2077070	2279840	2620380	3732260	3164820	2415050
P07355	ANXA2_HUMAN	ANXA2	365625	395652	461444	327051	722437	607057	471838	1383530	530446	760863	1146510	279351	696340	385196	527336	426925	401940	417456	570137	394310	291663	223704	390371	575887	490928	438090	707680	392691	419711	444938	442108	443839	1365080	2673710	1792830	1280700	2272770	1218940	2572370	1081020	1159990	1511310	2349360	1493170	1922760	733813	1587740
P07357	CO8A_HUMAN	C8A	NA	67580.4	NA	NA	18260.6	9392.61	NA	NA	27148.9	17065.6	41086.3	NA	42721.2	12439.2	11090.3	NA	NA	NA	NA	NA	NA	NA	19055.3	NA	NA	NA	NA	NA	NA	NA	NA	NA	43088.8	161718	24696.8	51388.8	58909.8	67137.9	55845	265451	47392.9	110260	81749.7	33397.4	80152.7	46683.1	37572.8
P07358	CO8B_HUMAN	C8B	123138	560060	138416	332720	306095	221692	183126	NA	209410	73998.7	146906	161308	232027	122871	155850	156184	120089	110780	49759.8	115752	67081.9	139762	61139.5	144536	49679.4	74557.9	237860	96937	166915	97734.2	92276.9	22671.6	40962.6	119998	20201.2	25048.9	57449.5	30308.7	46552.8	219040	37617.2	64326.4	61832.7	25165.6	36562.2	32985.3	30461
P07359	GP1BA_HUMAN	GP1BA	NA	NA	NA	NA	NA	NA	NA	NA	NA	NA	NA	NA	NA	NA	NA	NA	NA	NA	NA	NA	NA	NA	NA	NA	NA	NA	NA	NA	NA	NA	NA	NA	4678.98	8464.44	1852.49	3368.74	13267.3	2853.36	4560.94	24005.5	3782.39	4180.88	3409.93	3135.07	3672.17	NA	3238.58
P07360	CO8G_HUMAN	C8G	100130	581178	99113.3	73946.4	112774	53557.4	125070	352149	94728.3	82396.1	141491	69972.7	73031.9	38565.3	67698	76154.7	56874.1	27226.6	11582.1	33450.5	63078.2	62069.2	23820.3	42465.3	48128.4	14144.6	77585	41344.1	59146.3	44497.4	31646.1	34261.4	68302.8	438281	40579.6	57207.8	152525	88403.1	113999	656039	68081.8	103515	120083	61501.4	119103	77473.3	50706.8
P07384	CAN1_HUMAN	CAPN1	113795	316428	91083.1	106003	131742	165613	56071.4	253127	106228	170602	129152	153525	209431	114776	139592	226943	231150	175136	153343	147403	185853	215707	110958	154104	103612	180959	179205	70268	161784	265928	189644	73048.3	70217.6	127772	50257.2	39157.2	52152	64988.2	62217	140781	81019.4	101360	81743.5	60457.9	90965	63912.7	75125.8
P07437	TBB5_HUMAN	TUBB	1004000	649304	654374	867061	679828	1211190	536914	691948	1088200	925506	911871	1399050	1061060	430339	918649	858783	602805	610330	615122	189278	558966	490612	767077	651361	997853	662075	798705	590870	634510	719475	736587	296930	567706	211535	485849	285178	342999	344088	308176	1197330	457550	286199	490622	302105	502829	642615	530391
P07451	CAH3_HUMAN	CA3	8604.05	NA	NA	51136.1	13532.7	NA	NA	NA	32535.6	NA	40368	NA	NA	10093.5	NA	NA	NA	NA	NA	NA	NA	15442	NA	NA	NA	NA	NA	NA	NA	NA	NA	NA	15829.4	66484.4	21877.4	22487.7	29705.7	9092.96	45638.4	NA	21467.1	9920.56	46949.4	13420.2	14587.7	20732.7	9218.72
P07478	TRY2_HUMAN	PRSS2	NA	NA	NA	NA	NA	NA	NA	NA	NA	NA	NA	NA	NA	2000.48	NA	NA	NA	NA	NA	NA	NA	NA	NA	NA	4593.49	NA	NA	NA	NA	NA	3510.84	NA	NA	19416.2	2892.12	NA	NA	NA	3494.72	NA	NA	NA	NA	NA	NA	2162.99	NA
P07585	PGS2_HUMAN	DCN	154846	162716	260704	168709	496774	182332	858703	2891630	345229	431184	1886160	137616	360602	236019	207998	270708	301277	159598	79122.5	162030	130040	179716	109049	198958	236621	172861	134974	141194	114798	148221	104768	120838	226770	556291	204524	484924	817520	349547	548317	4298780	285667	776275	1162170	407072	453405	230278	244463
P07602	SAP_HUMAN	PSAP	472203	NA	190417	325341	499217	587061	NA	NA	686093	186747	288303	NA	279588	307417	86528	462304	NA	NA	160114	348637	653694	NA	160898	120731	520035	287245	NA	77888.6	572980	327482	181319	179978	442119	1728180	543173	319816	450933	332332	426862	1351880	301296	402255	414534	398532	518916	556128	414151
P07686	HEXB_HUMAN	HEXB	NA	NA	NA	NA	NA	NA	NA	NA	NA	NA	87167	NA	NA	NA	NA	NA	NA	NA	NA	NA	NA	NA	NA	NA	NA	NA	NA	NA	NA	NA	NA	NA	71513.7	57631.2	78197.5	42863	29720.5	72188.4	55757.7	83557.9	53700.1	87584.5	64121.1	33424.7	105936	72740.2	54888.3
P07711	CATL1_HUMAN	CTSL	NA	NA	NA	NA	NA	NA	NA	NA	NA	NA	NA	NA	NA	NA	NA	NA	NA	NA	NA	NA	NA	NA	NA	NA	14752.6	NA	NA	NA	NA	NA	NA	NA	19195.7	67916.6	18857.2	11118.6	21321.6	15438.7	17918.6	57385.7	13334.8	14804.6	17430.9	11267.4	23858	17233	16250.8
P07737	PROF1_HUMAN	PFN1	82061.3	391136	130761	573380	90227.7	276207	130144	240005	243504	185044	133103	114789	194779	122511	433204	290228	204625	79358.1	108594	127200	102103	115007	142217	72750.1	136975	109641	119081	112755	87106.9	182857	201517	170390	1383820	645922	1586710	1413130	1584360	1120230	1980050	1534490	1290060	1136930	1674590	1662220	1982200	1350880	1416180
P07738	PMGE_HUMAN	BPGM	14657.4	23078.9	NA	NA	26147.7	16701	NA	NA	NA	8692.22	NA	NA	26756.5	NA	NA	NA	NA	NA	NA	NA	NA	NA	NA	NA	NA	NA	NA	NA	NA	NA	NA	21507.4	16923	763942	17759.9	18320	35954.5	15208.7	19208.9	48108.2	16072.4	18451	38104.3	13894.4	19229.7	17144.1	15787.2
P07741	APT_HUMAN	APRT	6164.13	77537	NA	33607.7	33576.5	24067.4	NA	NA	12240.3	38881.5	13443	NA	48677.5	403809	27778.5	NA	30546.6	NA	23632	NA	47128.1	14529.5	75070.1	51251	NA	NA	98717.8	36161.9	56946.3	18244.5	19477.1	39114.3	98613.3	94797	116811	85772.5	90723.4	87314.6	85180.5	117391	77129.4	86030.6	102851	76800.8	122435	95643.7	86274.9
P07814	SYEP_HUMAN	EPRS1	92260.8	155230	105798	109627	85869.2	80610.2	285882	NA	61692.6	75546.2	98178.2	149806	103768	59209.6	68646.2	92628.5	88593.9	112525	75171.3	91598.8	86855.3	82341.6	107795	90884.3	137558	125161	132197	95038.6	108820	135543	95848.8	73002.4	70323.5	29488	74940.6	56427.6	44873.7	65116.1	43782.6	76375.8	62057.3	60969.7	55628.5	44042.9	70707.6	76229.7	76056.8
P07858	CATB_HUMAN	CTSB	165493	143457	170891	113721	150389	96674.5	169735	NA	52237.3	194233	62582.1	122257	183544	79987.2	109465	61422	56849.4	87367.4	79188	99873.1	75474.5	151859	36242	110739	250292	54756.9	57697.6	79710.1	45906.5	117904	62205.7	36937.2	221436	659136	299627	125432	128479	114117	126937	397903	159935	120343	118012	101308	357516	271858	225620
P07900	HS90A_HUMAN	HSP90AA1	67116.2	119832	95726.7	92720.7	67731.8	131566	89474.2	152556	90427.5	66777.2	83291.6	114115	76098.4	41008.8	418910	91507.8	229805	40976.4	135339	369557	36225.8	131547	52969.5	36316.4	118674	58174.2	72584.5	112879	81566.7	207068	205294	60986.7	1067120	336864	931002	613462	692273	955221	634576	249554	723485	740573	674980	718717	909267	774479	1010970
P07902	GALT_HUMAN	GALT	13078.6	36491.9	13327.3	11510.1	NA	11987.4	NA	NA	15034.4	12469.6	NA	NA	6399.94	11465.5	NA	18557.2	11704.4	12877.1	14373.5	NA	8673.95	NA	18376.1	16078.9	NA	NA	25186	NA	12018.9	NA	NA	14263.7	20863	18305.8	28166.2	32156	31553.4	26943.9	35776.5	25941.7	22916.3	35886.2	25255.4	44107.3	32323	37339.8	26682.9
P07910	HNRPC_HUMAN	HNRNPC	40287.6	81482.6	80591.8	71447.6	54761.5	149589	183133	528848	149919	111247	56210.3	106464	103959	40142.3	589824	146463	190910	57035.9	153065	43346	60412.1	140393	103643	92345.6	22995.4	81161.8	113141	105500	116715	215271	237675	94511.6	289365	281400	280653	158649	265380	192112	318622	357056	192916	152775	346451	357629	241812	223730	302994
P07919	QCR6_HUMAN	UQCRH	1216860	1906640	2624790	686325	2957980	599124	1150480	2320520	800382	890424	1229260	997285	1086640	394559	1774990	366273	2449370	4405730	2063360	3493570	1052070	2717850	507177	1860630	1070620	1633630	2885650	3273050	3406590	2084530	2349830	1184940	121456	686163	170834	164429	186417	173744	188072	46941.2	81194.5	186691	78549.6	610372	108601	122112	127046
P07942	LAMB1_HUMAN	LAMB1	363373	549756	545216	305794	334936	431079	925172	1193170	427036	412418	351606	390399	562450	331515	520001	594285	540325	422524	392186	467212	477371	575578	436450	539723	434008	458520	408913	508247	462468	696474	426524	371713	49935.7	142298	65842.9	73677.4	68373.8	53196.8	93605.6	350924	53494.7	53493	59945	65849.1	56754.9	40578.5	49317.4
P07947	YES_HUMAN	YES1	57682.8	49419.3	41154.1	38502.4	24493.8	49109	64566.3	NA	46655.6	62481.7	35866.5	54390.8	41779.4	30464.2	25749.6	60857.4	27710.5	29088.9	46927.8	36182.7	41932.1	41908.4	82969.9	89841.9	94930.2	78874.1	74263.5	50392.6	22309.9	49801.2	49721.4	29349.4	9997.86	9396.04	11364	6142.63	11953.2	7298.15	11819.2	42460.8	10601.4	11194.6	10760.7	9796.53	14056	12707.3	11463.6
P07948	LYN_HUMAN	LYN	16721	18565.3	12025.3	NA	10060.8	8527.17	NA	NA	14165.8	17635.8	15294.4	10711.9	11715.8	14058.3	14414.6	11160.7	NA	8058.3	11583.1	NA	8684.5	9964.05	12395.1	11595.2	17064.8	NA	12062.3	10726.6	7140.95	13726.6	13340.3	9514.06	NA	15600.5	NA	NA	3580.42	NA	NA	17197.9	NA	NA	NA	NA	NA	NA	NA
P07951	TPM2_HUMAN	TPM2	244538	220944	404635	258598	277073	354622	782337	1056340	342440	402400	271490	368445	452824	400323	593229	458497	320400	519795	601730	551287	470556	299551	739973	699369	495414	579957	626686	451491	420198	512488	353165	751366	917562	1305060	1990830	1278180	1254680	819968	1749120	468579	842332	1496140	1367530	1695290	2251740	1126590	1448890
P07954	FUMH_HUMAN	FH	117162	162022	99307.2	81673.9	88798.7	137604	273571	436009	151281	139049	150872	85032.5	171054	135003	204629	122772	136231	146051	122534	105182	131242	106538	109815	96579.8	123214	88465	100141	111363	98608.9	180505	121745	188950	1094790	767038	909251	956697	773517	843256	1076230	164708	587285	964553	756563	956898	1080890	721883	967678
P07992	ERCC1_HUMAN	ERCC1	NA	NA	11657.6	11458.6	7265.64	10115.6	43186.1	NA	NA	NA	6631.92	20828.5	10174.5	NA	12708	NA	NA	10142.9	NA	NA	6575.63	12605.7	NA	NA	10829	10746.1	NA	7680.48	14437.4	19410	14377.6	6249.23	6666.07	NA	3894.26	NA	NA	NA	NA	NA	3173.67	NA	NA	NA	NA	2528.02	5355.71
P07996	TSP1_HUMAN	THBS1	70759.8	127623	49677.2	71708.2	81665.6	23881.7	346872	NA	33074.9	48278	78219.6	33647.3	57135.8	49121	58292.2	28586.5	99808.2	26183.4	42224.8	NA	21876.2	NA	20352.7	30320.6	140792	15120	27626.4	22707	NA	7917.03	31905.3	45325.8	27269.8	281957	14748.6	25327.9	48529	20032.4	41250.8	190453	22085.3	24708.8	44297	19583.2	28987.6	39342.7	18250.2
P07998	RNAS1_HUMAN	RNASE1	NA	NA	NA	26881	NA	NA	NA	NA	NA	NA	NA	NA	NA	NA	NA	NA	NA	NA	NA	NA	NA	NA	NA	NA	NA	NA	NA	7950.9	NA	NA	NA	NA	NA	6536.31	NA	NA	NA	NA	NA	28819	NA	NA	NA	NA	NA	NA	NA
P08123	CO1A2_HUMAN	COL1A2	152922	85892.9	124695	112658	254177	240828	1937750	2068310	248795	259453	933363	201082	761547	410723	246936	518672	354291	143220	103252	168591	150134	631106	68163.5	148748	62515.6	75268.8	117117	123607	108932	46727.6	66854	112218	9065.04	70000.6	15876.1	42918.3	39642	37944.9	34701.2	106539	20375.9	22518.4	50583.3	78495.9	19050.5	NA	26141.1
P08133	ANXA6_HUMAN	ANXA6	226777	375778	242616	472566	267846	267615	153592	733268	405847	145916	487925	178646	268273	215819	240182	440284	399167	190668	227549	220864	193502	165983	252169	432074	232561	357873	297677	375159	200449	231817	263693	258387	1400290	1337740	1652340	1521020	1199470	1713980	2026670	466278	1384720	1597970	1553900	1445350	1741460	1342370	1838210
P08134	RHOC_HUMAN	RHOC	6077.56	NA	5123.12	NA	10173.4	NA	NA	NA	NA	NA	8253.38	NA	7308.04	5957.67	9696.24	NA	NA	6617.29	8978.1	NA	NA	NA	NA	NA	NA	NA	NA	NA	7290.97	NA	NA	5810.83	13090.6	NA	10035.5	3636.91	8780.2	8327.42	7492.41	16690.3	10938.7	8977.8	8331.05	7271.25	10131.2	13429.4	13496.1
P08138	TNR16_HUMAN	NGFR	NA	NA	NA	NA	NA	NA	NA	NA	NA	NA	NA	NA	NA	NA	NA	NA	NA	NA	NA	NA	NA	NA	NA	NA	NA	NA	NA	NA	NA	NA	NA	NA	3429	NA	3930.69	2342.44	NA	3245.43	5277.93	NA	7449.09	1396.33	10648.2	11803	10240.5	NA	1550.04
P08174	DAF_HUMAN	CD55	64283.7	24443.6	41174.4	45845	58439.1	31467.4	90213.1	166702	43582.4	77713.5	127335	49876.7	21487.1	33878.5	46557.1	24371	NA	54496.4	28393.7	52067	NA	47402.3	38150.5	50695.2	46076.7	29974.8	51152.6	38020.3	33742.2	39965.5	49039.5	27296.3	NA	9241.01	NA	NA	NA	NA	NA	205925	NA	34050.1	34788.4	NA	NA	12970.8	14473.6
P08185	CBG_HUMAN	SERPINA6	34818.8	NA	NA	NA	NA	25749.2	NA	NA	NA	34749.9	40244.8	NA	23220.6	NA	NA	27286.9	NA	NA	NA	NA	NA	NA	43365.1	NA	NA	NA	NA	NA	NA	NA	NA	111714	72791.9	65624.6	36507.1	39963.9	91216.6	49650.6	65013.9	NA	31702.8	92492.9	84128.7	45428.5	43016.9	25545.8	36790.5
P08195	4F2_HUMAN	SLC3A2	NA	13413.4	8498.85	5640.63	4429.29	6920.26	NA	NA	7102.11	7175.32	6466.44	5842.32	9634.92	7556.72	14036.4	NA	NA	5490.29	4900.73	4458.31	6678.59	8966.32	9527.96	NA	9935.43	5793.5	3947.74	6783.63	4969.23	NA	11247.3	5017.46	4292.77	2808.81	NA	NA	NA	NA	NA	NA	NA	NA	3926.2	NA	1370.39	NA	NA
P08237	PFKAM_HUMAN	PFKM	203574	546435	190695	259416	246291	128969	391761	NA	190470	298593	295887	171485	154435	134408	202046	224667	509056	293104	313573	269859	222937	179367	177426	199933	242687	264761	258157	309629	326274	251776	319170	143371	767221	95615.3	1010200	438088	417165	521060	599849	89949	497664	598186	447950	648209	650539	711083	945451
P08238	HS90B_HUMAN	HSP90AB1	870155	593867	598375	867620	706798	797886	752370	1877410	909479	732228	629343	876626	457867	413350	1650170	723648	953858	495730	844892	443552	470904	549260	672278	490664	742447	803614	683187	782501	587779	828653	949390	416294	2243710	1068130	2047960	1297900	1158590	2084800	1170400	723037	1465170	1803580	1965320	1302590	1965260	1887450	2246670
P08240	SRPRA_HUMAN	SRPRA	13615.6	NA	17497.7	16202.7	17114.7	17774.2	NA	NA	16605.9	13986.3	13934	12281.6	15338.6	15471.4	18891.1	16345.7	12625.6	16981.3	14200.5	20656.6	16601.1	20345.2	13267.7	14651	15028.9	16513.8	17506.2	11455.3	11743.8	19065.5	18360.1	13476.1	16556.5	17050.9	12851.9	NA	10321.5	12144.7	7412	NA	9706.33	8896.09	13425.2	9433.38	11177.9	9522.18	9837.49
P08243	ASNS_HUMAN	ASNS	NA	NA	NA	NA	NA	9403.15	NA	NA	NA	NA	NA	NA	NA	NA	26484.2	NA	NA	NA	8430.67	NA	NA	NA	NA	NA	NA	NA	NA	7127.24	NA	NA	17508.9	NA	13933.5	16248.7	9993.42	10136	8818.73	5365.49	6723.52	NA	10196.2	2636.76	9140.11	12344.7	6428.78	7682.18	12363.8
P08246	ELNE_HUMAN	ELANE	8060.48	196328	13897.2	NA	18523.3	8700.64	NA	NA	9970.27	20043.1	10614.5	10493.3	29319.2	47720.8	18893	NA	63576.2	2616.22	8565.46	NA	NA	NA	12098.2	NA	NA	NA	26493.9	8973.06	NA	NA	NA	25433.5	13627.1	377426	12211.3	7474.25	24144.4	4537.85	18894.4	57296.1	10200.6	18676	10294.6	16006.8	15295.3	35983	23678.4
P08253	MMP2_HUMAN	MMP2	NA	NA	NA	NA	12875.1	22434.2	NA	NA	2325.25	NA	10900	NA	28706.8	10899.6	NA	NA	NA	NA	3575.46	NA	NA	NA	NA	NA	NA	NA	NA	NA	NA	NA	NA	NA	4593.79	NA	6181.78	7285.42	9085.25	7769.83	10302.7	60681.2	5850.07	5746.36	12381.2	5522.83	10387.9	6821.33	6330.08
P08294	SODE_HUMAN	SOD3	123823	35084.1	58430.6	108608	120903	77312.5	NA	716924	105178	143838	189342	117654	135790	124822	131326	96401.7	72370.7	65087.5	57009.6	82828.2	73378.4	35481.8	44925.6	82452.3	91597.1	75163.9	71432.9	46194.7	39964.8	74225.6	45360.1	81036.1	342695	72864.8	173964	124768	255912	206770	361942	624209	94449.4	207428	578112	66759.8	368043	132563	370354
P08311	CATG_HUMAN	CTSG	20267.8	363121	57591.4	51697.9	38754.4	32226.1	NA	1014650	28706.8	37668.7	51477.8	51292.6	50029.8	39867.6	75213.6	26578.4	170037	42968.2	25289	66716.7	37927.2	13711.6	21593.5	46995	NA	NA	34727.9	38477.7	NA	91361	34939.3	42751.3	22972.4	275076	47001.8	49827.4	49247.8	17272.8	45325.1	292970	42550.1	43572.1	38373.1	40138.8	54487.1	42431.7	52831.7
P08397	HEM3_HUMAN	HMBS	NA	53067.3	NA	NA	21219.6	10382.5	NA	NA	NA	NA	NA	NA	NA	7141.07	40373.8	NA	25372.2	NA	14709.9	NA	NA	14555.5	NA	NA	NA	NA	NA	11384.5	10007.6	18835	24279.8	5822.43	19375.3	134185	20235.4	15769.5	34215.2	17370.1	15223.9	60668.5	18024.1	15717.7	24539.2	13123.3	9903.03	13505.3	18096.6
P08493	MGP_HUMAN	MGP	45890.3	41267.7	83155.2	30524	60591.7	55566.1	106374	NA	50057.2	73845	231341	34841.6	106165	46012.6	22681.7	38866.8	24668.2	NA	NA	NA	NA	13811.3	NA	14244.1	40728.2	NA	14604.1	11230.9	25424	9926.84	8835.84	12275.1	NA	78244.3	NA	9434.06	36577.4	5670.26	11030.3	453197	NA	9249.48	20248.8	8112.62	16110.9	12141.1	5094.19
P08514	ITA2B_HUMAN	ITGA2B	16542.9	171293	NA	8402.85	16164.8	11064.9	NA	149377	8336.25	4856.99	NA	NA	16326.4	14954	NA	12665.3	NA	20392.2	NA	NA	NA	NA	NA	NA	NA	NA	NA	NA	NA	5165.87	NA	NA	NA	29374	NA	NA	2496.21	NA	NA	9372.88	2591.99	NA	NA	NA	NA	2127.85	6916.58
P08519	APOA_HUMAN	LPA	NA	106430	NA	24754	NA	48515.9	NA	NA	NA	23877.3	22239.8	45615.6	32429.2	16063.8	16328.8	15562.6	NA	NA	NA	NA	NA	NA	NA	22875.8	NA	NA	NA	NA	NA	NA	NA	NA	8334.54	35756.5	16548.2	31196.4	34567.2	41875.5	12286.8	95850	7285.24	18659.9	9576.56	30439.9	28845	32022.1	10164.3
P08559	ODPA_HUMAN	PDHA1	717248	1055860	701014	811838	655692	549604	2000970	110483	653594	508503	547535	891840	399626	476563	438172	731529	1318270	1001750	624091	561634	512870	1415390	488719	824741	851300	910032	658663	578316	681468	992711	736232	486357	697117	293231	635695	539831	904753	591736	916821	394063	448646	730052	731626	1074970	968215	1557180	896578
P08567	PLEK_HUMAN	PLEK	260763	241510	NA	300293	438654	NA	46684.5	NA	263894	348429	183322	181504	477309	2157.45	812335	142823	546902	NA	462069	NA	479133	374338	394388	355501	267623	NA	438769	NA	474631	NA	NA	NA	25526	244981	22650.3	16899.1	24045.7	12330.5	23379.9	119709	25759.3	17159.8	14133.9	11322.7	31074.3	22437	11251.5
P08571	CD14_HUMAN	CD14	9745.19	NA	NA	NA	NA	NA	NA	NA	306012	NA	NA	NA	4097.21	267639	121230	NA	NA	NA	NA	NA	NA	NA	NA	NA	NA	NA	NA	3919.36	NA	NA	NA	NA	20509.7	47513.5	17354	13633.5	30422.4	16404	27008.5	91522.8	20338.8	35341.2	21204.1	20906.9	27651.4	26340.4	10545.1
P08572	CO4A2_HUMAN	COL4A2	360645	349434	349702	371324	238830	380567	241979	454472	331817	332143	478105	408604	314859	487006	575312	420714	303714	148674	247735	362495	435090	1295530	707904	423328	291376	418412	289091	238300	334469	420583	321000	129894	20905.3	94241.3	34813	58849.6	79567.2	31012	58148.1	189403	30850.4	20235.1	25859	79257.9	8542.32	17245.3	37641.5
P08574	CY1_HUMAN	CYC1	1000410	1002650	1315370	669410	1321970	603875	3676770	1764680	652375	863399	934952	936048	785605	928036	1259860	534552	1390360	1536710	830788	1238710	993066	1255560	765278	980522	2025970	1054400	1422810	1146090	1380990	1314620	1467140	1061460	39584.4	625140	49266.3	62489.2	51358.8	39569.9	45001.7	NA	31728.3	33459.9	53358.7	67711	26957.5	43336.7	60187.3
P08575	PTPRC_HUMAN	PTPRC	NA	NA	NA	NA	NA	NA	NA	NA	NA	NA	NA	NA	NA	12738.2	NA	NA	NA	NA	NA	NA	NA	NA	NA	NA	NA	NA	NA	NA	NA	NA	NA	NA	NA	20522.8	610.033	NA	NA	NA	NA	31153.5	NA	NA	28548.7	NA	NA	NA	NA
P08579	RU2B_HUMAN	SNRPB2	NA	NA	NA	NA	NA	NA	NA	NA	NA	NA	NA	NA	NA	NA	50780.1	NA	NA	NA	NA	NA	NA	NA	NA	NA	NA	NA	NA	NA	NA	NA	NA	NA	14215.1	9244.4	18090.4	14239.9	14215	9137.41	15179.5	10723.1	15486.2	10196.2	11244.2	10178.8	14877.5	3857.17	12197.6
P08590	MYL3_HUMAN	MYL3	340449	1050350	449849	495053	626579	580223	678047	1189430	571249	900854	391472	650741	996069	636551	464662	479168	564232	609521	510063	424004	715595	465583	537574	710288	611096	538870	848903	761440	732691	639656	582970	857946	3807650	12895500	5494380	4607010	5493770	3271230	6970880	739717	3168050	4353960	6231050	4964750	5231440	4317400	4744140
P08603	CFAH_HUMAN	CFH	80551.3	143941	85575.3	68799.1	75423.4	63096.5	217811	478685	80961.7	68720.3	115271	62074	76874.3	54056	68076.9	108354	77062.2	32105.9	25188.3	46499.2	28088.1	50888.6	43373.8	69085.9	68970.2	37695.9	86932.9	39009.2	55744.3	NA	34918.1	43342.3	74665.4	288262	45005.2	136539	175255	102554	115556	1419160	135778	218911	155947	119793	128792	88875.8	50667.3
P08621	RU17_HUMAN	SNRNP70	NA	NA	19958.9	NA	20059.1	63166.8	NA	NA	57542.8	66751.3	37401.7	NA	66570.8	29287.8	55133.6	57277.6	131866	50439.7	49535.3	30298.8	54893.2	NA	NA	32858.5	NA	35415.2	29747.5	22865.6	48692.6	NA	52728	83063	29397.6	30615.8	37619.3	35244	30712.9	34662.3	29440.6	82354.5	39350.3	42082.1	23774.1	41575.2	28756.4	23739.7	33252.9
P08631	HCK_HUMAN	HCK	8196.31	NA	NA	NA	NA	NA	NA	NA	NA	NA	NA	NA	6980.55	4553.88	NA	NA	NA	NA	NA	NA	NA	NA	NA	NA	NA	NA	NA	NA	NA	NA	NA	NA	NA	12248.2	NA	NA	NA	NA	NA	22851.1	NA	2559.02	NA	NA	NA	NA	NA
P08637	FCG3A_HUMAN	FCGR3A	NA	23861.3	11192.3	NA	NA	NA	NA	NA	22162.3	NA	NA	NA	NA	6759.23	NA	NA	12729.8	16249.6	8424.11	12257.3	NA	NA	NA	NA	18715.8	NA	NA	11033.9	NA	NA	NA	NA	1934.51	13451.5	3476.04	3425.32	6149.11	3487.39	4428.98	NA	2760	4634.72	2318.51	4681.15	4342.45	2846.67	NA
P08648	ITA5_HUMAN	ITGA5	31411.4	22467.4	28422.4	34584	22024.5	27290.5	141290	NA	32222.6	16080.8	35658.6	28631.3	24942.5	22560.1	26420.8	22059.2	28376.5	38553.1	32966	29615.6	27248.4	45316.5	35897.5	44095.5	32809.6	29706	34540.3	26053.5	28385	43289.3	32746	26491.6	3525.49	6691.89	1971.62	3282.24	NA	4327.1	NA	9936.95	5315.76	NA	NA	3861.12	8895.94	NA	2603.81
P08651	NFIC_HUMAN	NFIC	NA	NA	7002	5305.19	NA	4982.23	34750.4	NA	NA	4500.44	NA	7868.44	NA	4681.67	NA	7331.55	NA	6870.32	NA	NA	4948.91	6940.19	8823.46	5024.8	NA	NA	5285.8	NA	7378.05	NA	5686.01	4226.09	3579.49	NA	3436.51	NA	3621.14	NA	NA	NA	NA	NA	NA	3695.61	NA	3902.62	3035.02
P08670	VIME_HUMAN	VIM	2605040	1527200	2495380	2275970	3364980	2618290	5175120	7262630	3980900	3755450	4362360	1928760	5012090	2425430	2007880	2818960	1935760	2078480	1412310	1350350	1348280	1159950	1556760	1871600	1961200	1724380	2149890	1503650	1945480	1400890	1296290	1836870	918535	2659150	1024930	1194840	1966350	897191	2555000	16049400	1279260	1487210	3607320	729304	1790410	1185050	918590
P08697	A2AP_HUMAN	SERPINF2	27797.4	195215	24360.6	7668.05	24071.8	16360.3	28660.5	NA	18658.6	21719	35586.2	42711	19127.5	38126.9	10898.7	21310.1	106010	35037.5	9253.49	NA	15191.1	NA	21645.9	6721.41	14228.1	11828	33919.9	14592.5	23547.6	NA	14966.9	18193	114784	730864	54721.2	69966.2	155363	62224.2	98191.5	294622	63489.1	127420	112941	77912.7	106070	114030	52311.8
P08708	RS17_HUMAN	RPS17	27720	NA	16682.5	37932.2	4730.27	67076	NA	NA	34910.1	51722.8	22146.8	19347.6	48834.4	17225.2	68676.1	39268.3	55356.8	13120.8	36550.9	25446	51981.5	33478.5	32113.5	38135.9	27946.7	27275.7	42754.6	39721	36614.2	35344.8	39898.6	38496.2	41126.8	33273.5	57501.6	73135.4	29190.9	58158.7	30900.6	179830	40814.9	45915.5	24221.8	45386.9	40574.7	53733.6	43481.7
P08709	FA7_HUMAN	F7	3334.94	53379.2	NA	3678.84	4371.03	NA	NA	NA	6414.03	4737.25	4160.64	6236.13	6400.5	5670.33	NA	NA	NA	NA	NA	NA	NA	NA	NA	NA	3532.96	NA	NA	2777.47	NA	NA	NA	NA	3167.01	34177	3112.92	6410.83	2476.3	4813.81	3412.22	21774.5	4891.64	1891.1	8866.79	3243.66	3074.4	2698.6	3028.09
P08727	K1C19_HUMAN	KRT19	NA	NA	NA	NA	NA	NA	NA	NA	NA	NA	NA	NA	NA	NA	21681.4	NA	NA	NA	19621.6	NA	NA	NA	NA	NA	NA	NA	NA	NA	NA	NA	NA	NA	8186.53	5099.67	5920.75	NA	NA	NA	NA	NA	NA	NA	9345.59	NA	NA	NA	10002.1
P08729	K2C7_HUMAN	KRT7	NA	NA	NA	9794.02	NA	NA	NA	NA	NA	6253.77	NA	NA	NA	NA	NA	NA	NA	NA	NA	NA	NA	NA	4496.82	NA	NA	NA	NA	NA	NA	NA	NA	NA	NA	NA	NA	NA	NA	NA	NA	NA	NA	NA	NA	NA	NA	NA	NA
P08754	GNAI3_HUMAN	GNAI3	53975.2	35371.6	52070.1	39498.4	47576.3	43698.4	NA	74396.3	70558.6	58547.4	66856.6	35036.8	72737.4	42923.8	42119.4	40457.6	NA	37096.7	54975.8	24807.1	26406	15745.9	46170	42949.9	56971.6	40967.3	62144.6	42551.6	41570.9	31405.7	23945	40146.4	NA	10202.9	1459.42	NA	3066.06	3171.06	927.32	8760.68	1622.34	2954.54	NA	NA	2496.62	2369.82	3296.29
P08758	ANXA5_HUMAN	ANXA5	139817	203207	144834	183485	211800	308597	307703	748866	216218	227584	298753	173679	285307	182186	110215	234940	214257	82859.7	179366	103132	98628.1	86320.5	122626	76454.4	99145	78900.6	159425	162214	111149	108205	132007	138437	1413730	1656120	1494350	1153500	1155880	1030110	1908440	510198	1502350	840281	1925970	876636	1412310	280599	1282430
P08779	K1C16_HUMAN	KRT16	NA	44942.7	26950.6	NA	22277.2	5609.63	NA	NA	7889.71	8252.42	NA	NA	NA	14935.1	NA	11808.3	34431.4	22308.7	9618.97	21964.1	17307.4	30012.7	NA	NA	NA	17006.2	29155.6	14356.8	19149.6	14784.4	21538.9	16669.3	5573.61	17694.2	8812.48	9348.99	11898.7	3720.49	12062.3	17028.6	3837.83	4210.33	8978.51	3138.47	NA	NA	9270.12
P08833	IBP1_HUMAN	IGFBP1	NA	NA	NA	NA	NA	NA	NA	NA	NA	NA	NA	NA	NA	NA	NA	NA	NA	NA	NA	NA	NA	NA	NA	NA	NA	NA	NA	NA	NA	NA	NA	NA	NA	4040.13	NA	NA	3648.03	NA	2986.21	NA	NA	2869.95	NA	NA	NA	8149.46	NA
P08842	STS_HUMAN	STS	30958.8	NA	NA	12972.1	15030.9	14709.5	NA	NA	12230.4	15954.5	27812.9	NA	NA	NA	NA	14526.6	NA	11292.4	NA	14704.2	13784.3	24155.5	20002.9	22156.5	17283.7	16296.7	NA	10832.3	15898.2	NA	13330	12415	NA	NA	6266.27	NA	NA	NA	NA	NA	NA	NA	NA	NA	NA	NA	NA
P08865	RSSA_HUMAN	RPSA	28964.2	48596.2	41466.2	40606.2	36613.3	56726.3	90775.3	94944.9	50064	38559.3	37390.7	45142.9	49592.2	29821.6	219594	48649.5	107555	31358.1	46480.1	29516.8	28720.6	58359	31243.6	23266.5	39759.1	29630.2	24767.7	42232.6	37443.9	116524	111385	33747.8	378155	253145	523661	276391	307299	316210	448232	575484	227056	307576	337545	419099	480477	375124	415276
P09001	RM03_HUMAN	MRPL3	NA	NA	NA	NA	NA	NA	NA	NA	NA	NA	NA	NA	NA	NA	NA	NA	NA	NA	NA	NA	NA	NA	NA	NA	NA	NA	NA	NA	NA	NA	NA	NA	4418.78	NA	3508.12	6938.85	3562.89	6118.08	3542.01	NA	5075.35	9550.67	6776.43	3425.11	4853.03	3081.72	6316.9
P09012	SNRPA_HUMAN	SNRPA	NA	NA	NA	NA	NA	13290.2	NA	NA	16512.9	NA	NA	NA	NA	NA	35881.1	NA	NA	NA	NA	NA	NA	NA	NA	NA	NA	NA	NA	NA	NA	NA	14806.7	3219.68	28646.2	21107.9	17507.8	12382.4	19930.6	15945	16920.9	37157	24770.8	22555.6	36813.4	11001.2	15683.2	11375.3	19141
P09104	ENOG_HUMAN	ENO2	58581.8	28049.6	95155.5	226156	42031.2	95235.9	239067	NA	174317	37005.5	56602.2	89704.8	58170.4	31026.7	371623	144082	70468	NA	21568.3	23335.1	22148.6	23233.4	27275.8	30043.7	77176.2	52284.4	27687.4	8303.01	86802.4	NA	64519.8	63598.5	222377	144005	157466	558592	192053	229355	306418	160739	589477	181073	217217	342072	179187	217513	305091
P09105	HBAT_HUMAN	HBQ1	NA	106000	NA	NA	NA	NA	NA	NA	NA	NA	NA	NA	NA	7297.66	NA	NA	NA	NA	NA	NA	NA	NA	NA	NA	NA	NA	NA	NA	NA	NA	NA	NA	6714.6	106309	NA	NA	16321.2	5075.52	2460.12	22419.3	NA	4412.5	8453.94	NA	2881.84	8717.15	NA
P09110	THIK_HUMAN	ACAA1	36764.7	89908.4	89812	27104.8	54002.7	42045.6	63078.7	NA	48702.9	50115.1	54364.6	20100.4	84194.1	47725.9	39274	54131.4	52142.4	64086.2	46279.2	38351	66445.6	87435.6	43571.4	48740.5	42226.2	50915.2	66427.4	58122.2	38182.2	69115.5	45908.2	59150.4	40559.8	30591.8	52048.6	41836.7	52187	38463.9	63889.5	32283	37111.7	50360.3	31078.3	80466.4	47031	52321	54064.8
P09132	SRP19_HUMAN	SRP19	NA	NA	NA	NA	NA	NA	NA	NA	NA	NA	NA	NA	NA	NA	NA	NA	NA	NA	NA	NA	NA	NA	NA	NA	NA	NA	NA	NA	NA	NA	NA	NA	6355.39	5253.49	5808.45	5709.19	5053	4883.49	3335.78	31710.1	5761.09	5746.21	6628.72	5808.44	6199.83	6340.57	6536.94
P09172	DOPO_HUMAN	DBH	10298	NA	7066.87	NA	1736.31	NA	NA	NA	NA	7229.31	NA	NA	12635.3	NA	NA	NA	NA	4245.32	11866.2	NA	4753.46	NA	7205.4	10434.1	7123.8	12934.2	7528.76	8175.87	7920.67	NA	3709.87	6908.91	2067.18	2700.17	NA	4238.1	4355.54	1435.68	2878.3	15795.2	1229.25	842.711	2850.31	NA	2728.54	NA	NA
P09211	GSTP1_HUMAN	GSTP1	83136.6	131483	82931.5	245712	76441.4	126017	141868	199538	137514	114370	142007	88993.4	119623	50020.8	285078	107335	127374	165611	109447	133373	63266.6	102492	94134.8	165176	126777	201740	102575	137165	67308.8	173447	182363	86680.2	791493	428004	950183	654298	726675	692526	791311	695415	719242	613856	722974	689819	957076	789245	832792
P09234	RU1C_HUMAN	SNRPC	NA	NA	NA	NA	NA	NA	NA	NA	NA	NA	NA	NA	NA	NA	NA	NA	NA	NA	NA	NA	NA	NA	NA	NA	NA	NA	NA	NA	NA	NA	NA	NA	23669	4666.83	20592.8	17361.3	16325	25411.2	12945	9372.19	15633.8	16883.1	19864.7	29176	16472.2	12791.2	16683.7
P09382	LEG1_HUMAN	LGALS1	228689	176833	233703	145612	263112	156570	1187640	301959	293593	203513	311136	98560.2	245835	176339	169228	170969	172644	114108	105065	128698	98260.3	194045	200039	321801	188118	155578	93876.1	166236	163817	199848	234968	164741	798837	653569	1425030	1049430	916182	735640	1471870	1239570	660744	991035	835516	844471	1119120	882139	851871
P09417	DHPR_HUMAN	QDPR	NA	293524	45843.3	NA	136616	NA	NA	NA	NA	NA	NA	NA	16687.9	22460	56714.5	NA	188554	185076	NA	NA	69492.3	NA	NA	NA	NA	NA	21052.3	NA	22913	NA	38077.7	59113.4	232063	93480	210531	180327	156190	117507	221475	135417	100076	210880	212584	183076	247419	163750	249952
P09429	HMGB1_HUMAN	HMGB1	56736.1	NA	36346.8	38164	30888.7	39587.9	NA	NA	71801.9	67835.5	73616.9	55755	69882.1	61171.3	45239.9	69252.5	29011.1	37078.8	23270	NA	29405	43275.1	40076.7	30079.8	87420.9	45969.8	51558.8	39401.5	62854.4	NA	48312.5	53967.3	65659.1	53718.6	68281.1	84911.6	70827.1	73148.6	77945.4	208073	49872.5	40078.7	47091.6	106061	47989.7	43194.5	55287.3
P09455	RET1_HUMAN	RBP1	NA	NA	NA	NA	NA	NA	NA	NA	NA	NA	NA	NA	NA	NA	NA	NA	NA	NA	NA	NA	NA	NA	NA	NA	NA	NA	NA	NA	NA	NA	NA	NA	25556.9	NA	32699.8	16090.6	20532	25878.8	25656.6	43766.6	23129.1	27829.2	23809.1	28172.9	40307.1	11521.3	32031.4
P09467	F16P1_HUMAN	FBP1	NA	4986.03	NA	NA	NA	NA	NA	NA	5052.94	4782.61	NA	NA	7733.76	NA	NA	NA	NA	NA	NA	NA	NA	NA	2716.04	NA	NA	NA	2482.74	NA	NA	NA	NA	4752.43	5783.63	89091.4	8343.83	6546.91	4563.29	5147.51	6463.94	NA	16926.5	3640.63	11992.3	3502.47	4013.69	NA	5750.06
P09471	GNAO_HUMAN	GNAO1	21935.5	NA	30877.1	19711.9	19649	13019.4	NA	NA	30214.5	32157.3	36020.9	23044.9	39778.5	19491.2	17558.1	37175.9	15832.2	33122.3	36872.7	20663.9	20882.8	NA	39058.5	23109.8	41465.5	36110.1	60659.3	20719.6	22490.7	19734.2	14128.5	25094.4	NA	NA	13620.3	7550.69	6132.74	NA	10280.3	NA	9245.54	9035.99	NA	10086.2	10019.7	8380.53	NA
P09486	SPRC_HUMAN	SPARC	NA	NA	20696.9	NA	18045.6	NA	NA	NA	NA	10354.8	NA	NA	25656.4	12307.6	NA	NA	NA	NA	6776.64	NA	NA	NA	NA	NA	NA	NA	NA	NA	NA	NA	NA	3337.89	11443.6	12505	22397.1	34217.9	18633.9	21174.9	35968.4	166841	23277.2	16459.8	25784.1	19663.2	69978.1	19727.9	12290.3
P09488	GSTM1_HUMAN	GSTM1	NA	NA	NA	NA	NA	NA	NA	NA	NA	NA	NA	NA	9173.92	NA	NA	NA	NA	NA	NA	NA	NA	NA	NA	NA	NA	NA	NA	NA	NA	NA	NA	NA	9349.42	25521.3	13188.8	133356	19719.2	79114.9	88843.9	70601.5	11464.7	132525	103306	11345	9625.6	69785.8	59114.9
P09493	TPM1_HUMAN	TPM1	2272160	1068130	3126970	1445390	2463260	2922080	1729040	3604720	1776390	2531060	1638480	1670660	2564490	2414360	3377480	3017710	2648710	3398730	2795950	2712200	2791310	2031140	2903450	2577180	2828260	2054530	2767450	1763650	2509360	2484230	2104510	3520500	3255680	2882170	5239510	3527400	3892430	3025610	5347230	802212	2091420	4569410	3201680	3932400	6162920	5918080	4319250
P09496	CLCA_HUMAN	CLTA	37999.2	NA	39080.3	26288.8	20664.6	45295.2	60654.7	NA	63889.1	49352.6	65496.5	27475.8	60315.1	39845.7	NA	61411.2	27766	46728.4	31401.9	27037.1	29753.4	31530.9	44249.6	30490.3	46950.7	21916.9	36497.9	27837	27125.4	NA	32211.6	33664.5	33805.4	62867.8	34661.6	30189.3	46943.1	32987.5	42814.1	110642	35480.4	36304.5	37238.3	36096.3	50078.1	35067.7	28758.3
P09497	CLCB_HUMAN	CLTB	17197.9	NA	18794.6	20533.4	24331.3	34991.3	NA	NA	44029.3	41944.5	35917.3	28223.3	26875.8	44802.2	27317.6	26634.8	14138.9	17366.1	20336.6	13351.7	15147.5	NA	44817.4	14728.8	31440.7	NA	23240.2	13910.2	17725.9	NA	15256.8	35334.3	167265	43561.1	147521	166152	160591	180441	176809	107424	139578	132163	100520	203329	145374	156689	146396
P09525	ANXA4_HUMAN	ANXA4	27238	38206	27040.5	52247.4	49657.1	48833.2	NA	215891	59539.6	71353.6	93989.1	14233	93807.2	28630.2	20710.2	33900.4	22192.8	12436.8	27087.9	50122.7	18023.9	24743.5	24242.6	24644.4	14179.1	31192.2	31931.9	31047.3	23741.9	17219.2	12636.8	38888.7	161391	212921	130216	219656	206194	168133	229085	293338	241002	160406	261123	143399	209945	143506	145015
P09543	CN37_HUMAN	CNP	28083	NA	17944.8	17231.4	11615.2	23337	NA	NA	21578.5	36396.8	25651.7	NA	NA	NA	NA	16391.4	NA	19737.3	11922.2	NA	NA	NA	23998.4	20919.5	NA	31940.8	21731	NA	NA	NA	18304.1	20455.1	16303.8	11251.9	13540.2	15891.3	11101.6	12109.8	14535.8	34224.9	17245	14367.9	14373.5	11109.9	12340	13129.1	12187.1
P09601	HMOX1_HUMAN	HMOX1	NA	98817.8	19593.2	NA	8337.81	NA	NA	NA	7110.8	4380.81	3947.14	5241.32	6414.86	8717.97	NA	8060.09	14404.5	11124.9	8644.98	12163.8	4032.31	4348.33	5723.96	4310.98	4937.58	4773.37	6949.83	8830.43	8346.54	NA	6059.15	5643.35	NA	51477.1	NA	NA	NA	NA	NA	NA	NA	NA	NA	NA	NA	NA	NA
P09619	PGFRB_HUMAN	PDGFRB	11192.8	NA	16750.2	12649.5	15712.3	10234.5	NA	NA	23002.8	12952	27912.3	9169.84	15468.5	11008.9	15436.1	13838.2	9461.4	14575.4	10517.9	NA	8398.7	NA	8104.69	12780.6	11315.5	NA	10739.8	10998.3	13004.9	NA	12905.6	11522.5	NA	NA	15145.2	27340.4	28695.5	17638.6	14890.5	NA	21784.8	17327.9	28019.6	12852.8	17213	11254.7	NA
P09622	DLDH_HUMAN	DLD	485236	543903	399482	464760	613432	621101	2184470	1598430	691637	491495	680405	534043	515807	494975	619710	563137	705756	593868	621306	719649	631888	605604	433514	647071	544986	513628	459321	616447	400105	640690	546062	692832	1677840	860765	1250180	1205730	1162820	1049390	1589600	170680	832691	1181600	1281240	1051300	1324680	1092810	1697600
P09651	ROA1_HUMAN	HNRNPA1	52296.5	60704.5	119993	52575.4	61920	173216	150872	121952	69206.8	24359	34962.3	36580.7	48652.1	27743.8	447502	103987	264687	252779	142318	137990	34306.2	140693	21948.1	29400.7	43562.2	31049.7	79891.9	123327	88514.8	247512	223413	39256	332300	464461	424624	334449	292280	347689	439899	134770	314419	275084	410248	325135	352918	125755	380588
P09661	RU2A_HUMAN	SNRPA1	NA	NA	NA	NA	NA	NA	NA	NA	NA	NA	NA	NA	22836.5	NA	34151.3	NA	NA	NA	NA	NA	NA	NA	NA	NA	NA	NA	NA	NA	NA	NA	NA	NA	32959.7	16376.8	24242.3	13527.4	27972.4	22487.5	26737.6	30759	28182.2	21857.6	34127.4	23243.6	29809.8	17387.9	30238.3
P09668	CATH_HUMAN	CTSH	NA	NA	NA	NA	NA	NA	NA	NA	NA	NA	NA	NA	NA	NA	NA	NA	NA	NA	NA	NA	NA	NA	NA	NA	NA	NA	NA	NA	NA	NA	NA	NA	5226.25	39156.5	36112.7	22647.8	2853.74	11149.4	25266.6	48520.2	12833.8	24516.2	14710.5	17251.5	43280.7	15356.2	18005
P09669	COX6C_HUMAN	COX6C	1197010	2058530	3174470	1828550	2830780	2497870	1136330	1777420	1170640	1250050	2685370	1026670	1736330	1734790	3524690	1589480	3609710	4787910	3451540	4103860	2352470	2022890	1509530	2420460	1430760	1825670	2324540	2396020	3912420	2954740	3824270	2533290	4170.1	57421.5	7887.79	45240.8	6349.5	NA	8469.83	NA	7192.1	73887.7	NA	16738.2	89659.8	NA	143266
P09871	C1S_HUMAN	C1S	32094.3	585680	33342.1	NA	40534.5	23494.3	51915.5	96149.2	26651.5	22709.6	37853.4	40378.9	23653.9	25639.1	20965.2	33976.5	44702.5	32898.1	13773	18457.2	15896.7	NA	NA	NA	30019.6	NA	21239.8	22091.9	22417.5	24574.7	18198.3	14001.4	25417.4	129940	16224.6	16283	34268.1	22823.7	28820.3	290583	51297.4	34553.8	52874.2	10155.6	34882	45674.3	12517.2
P09874	PARP1_HUMAN	PARP1	35043.8	42465.5	38872.1	82443.3	29142.4	63404.1	112985	NA	51373.4	44670.2	30979.7	41313.6	30845.7	31239.8	65048	59628.6	51557.9	39466.9	41048.2	18745.1	36114.3	41837.6	41112.4	44263.3	50701.7	50875.1	33235.7	50152.4	40641.1	38591.9	52264	34458	29934.8	23343.3	26224	12258.4	25794.9	23406.3	19190.6	45163	18259.5	13247.4	23949.4	24442.9	12603.5	16094.3	30440.9
P09913	IFIT2_HUMAN	IFIT2	NA	NA	NA	NA	NA	NA	NA	NA	NA	NA	NA	NA	NA	NA	NA	NA	NA	NA	NA	NA	NA	NA	NA	NA	NA	NA	NA	NA	NA	NA	NA	NA	3400.33	NA	2054.5	3353.3	3762.89	10139.1	5851.33	NA	5945.74	4633.47	NA	3189.55	5366.79	NA	5101.93
P09914	IFIT1_HUMAN	IFIT1	NA	NA	9207.57	22819.9	14208.8	46645	NA	NA	16354.1	20863.1	17535.3	NA	19257.3	10775.1	17796.2	12421.5	NA	13822.4	15838.7	NA	11020	12745.3	NA	20438.3	NA	NA	NA	13865.3	9968.17	NA	11339.8	14051	10450.5	NA	6350.43	8687.48	9442.82	18314.7	8875.18	16837.7	11602.8	10957.1	7834.09	6905.6	10423.1	6814.01	16170
P09917	LOX5_HUMAN	ALOX5	NA	NA	NA	NA	NA	NA	NA	NA	NA	NA	NA	NA	NA	NA	NA	NA	NA	NA	NA	NA	NA	NA	NA	NA	NA	NA	NA	NA	NA	NA	NA	NA	7836.03	45078.3	8549.68	10017	5444.15	5248.07	7594.78	32745.6	12603.6	6668.68	NA	4789.57	8610.41	8525.13	NA
P09936	UCHL1_HUMAN	UCHL1	NA	NA	NA	23984.8	NA	NA	NA	NA	81819.9	NA	85768.3	NA	29193.4	NA	NA	NA	NA	NA	82493.1	NA	NA	NA	NA	NA	NA	NA	NA	NA	NA	NA	NA	NA	98161.2	44755.2	47527.8	152162	131408	93716.5	149904	36783.1	294087	108686	296522	51943.8	144428	37388.3	218949
P09960	LKHA4_HUMAN	LTA4H	NA	42835.1	22296	NA	24010.6	26221	NA	NA	20194.9	19893.9	42577.8	28440.7	23715.4	19833.5	23410.9	NA	14814.4	17964.7	12619.3	NA	23513.6	NA	NA	12663.6	59139.7	63778.4	28528.4	31624.9	17935.8	107045	13330.9	14283.4	40523.6	208491	44650.6	40491.7	48937.3	43686	41601.6	10464.6	50383.3	49046	55684.8	34362.3	39572.1	14909.5	41966.8
[truncated: 5,267 more rows]
[truncated: 17 more columns]

## Sheet: 2A
	PC1	PC2	PC3	PC4	PC5	PC6	PC7	PC8	PC9	PC10	PC11	PC12	PC13	PC14	PC15	PC16	PC17	PC18	PC19	PC20	PC21	PC22	PC23	PC24	PC25	PC26	PC27	PC28	PC29	PC30	PC31	PC32	Condition
[truncated: 32 more rows]

[truncated: 9 more sheets: 2B, 2C, 3A, 3B, 3D, 4A, 4B, 5C, All Box Plots]
